# Supplementary material for: Discovery of a small molecule ligand of FRS2 that inhibits invasion and tumor growth
Source: Cell Oncol (Dordr). 2022 Dec 10;46(2):331–56. doi: 10.1007/s13402-022-00753-x (PMC10060354; doi:10.1007/s13402-022-00753-x)
Supplement: Supplementary file 3 — Supplementary file3 (XLSX 3673 KB) [file 13402_2022_753_MOESM3_ESM.xlsx]

## Sheet: Screening hits
	Description	Name	Vendor ID	MW	Smiles
		FGFR1 peptide		2.5
		Paracetamol		151
		BGJ398		560.48
Predicted from in silico screen	3.1	Enamine	Z1591409208	303
	3.2	Enamine	Z1591406270	219
	3.3	Enamine	Z2047227435	326	COC1=C(Cl)C=C(C(C)NC2CC(C)(C)NC(C)(C)C2)C=N1
	3.4	Enamine	Z2161581408	303
	3.5	Enamine	Z56843573	333
	3.6	Enamine	Z168797262	355
	3.7	Enamine	Z1266933854	169
	3.8	Enamine	Z1582894287	395
	3.9	Enamine	Z89268926	315
	3.10	Enamine	Z1591389227	241
	3.11	Enamine	Z823291776	171
	3.12	Chembridge	51695636	310
	3.13	Chembridge	41205239	252
	3.14	Chembridge	24662310	292	OC1=CC(CN[C@H](CO)CC(C)C)=NC2=CC=C(F)C=C12
	3.15	Chembridge	22921058	266
	3.16	Chembridge	5786077	316
	3.17	Chembridge	5228439	335
	3.18	Chembridge	5947468	347	OC1=CC(Cl)=C([N+]([O-])=O)C2=C1NC(C3CC=CCC3)C4C2C=CC4
	3.19	Chembridge	59728653	269
	3.2	Chembridge	5790741	290
	3.21	Chembridge	71952512	353
	3.22	Uorsy	PB1440276719	303
	3.23	Uorsy	PB1514204608	310
	3.24	Uorsy	PB2698799230	313
	3.25	Vitas	STK689469	257.33
	3.26	Vitas	STK897837	228.34
	3.27	Vitas	STK066724	316.47
3.18 analogs	1	ChemBridge	n.a.	387.78	[O-][N+](C(C1=C(C(O)=C2)NC(C3=CC=C(C=C3)[N+]([O-])=O)C4C1C=CC4)=C2Cl)=O
	2	ChemBridge	6034533	421.68	[O-][N+](C(C1=C(C(O)=C2)NC(C3=CC=C(Br)C=C3)C4C1C=CC4)=C2Cl)=O
	3	ChemBridge	5786955	326.4	[O-][N+](C1=CC2=C(C(OC)=C1)NC(C3CC=CCC3)C4C2C=CC4)=O
	4	ChemBridge	5785441	288.35	[O-][N+](C1=CC2=C(C(OC)=C1)NC(C(C)C)C3C2C=CC3)=O
	5	ChemBridge	5851358	340.38	[O-][N+](C1=CC=C(C(O)=O)C2=C1C3C=CCC3C(C4CC=CCC4)N2)=O
	6	ChemBridge	5791196	340.43	CCOC1=CC2=C(C([N+]([O-])=O)=C1)NC(C3CC=CCC3)C4C2C=CC4
	7	ChemBridge	5947467	377.23	[O-][N+](C(C1=C(C(O)=C2)NC(C(C=C3)=CC=C3Cl)C4C1C=CC4)=C2Cl)=O
	8	ChemBridge	n.a	411.67	[O-][N+](C(C1=C(C(O)=C2)NC(C3=C(Cl)C=C(Cl)C=C3)C4C1C=CC4)=C2Cl)=O
	9	ChemBridge	n.a.	342.78	[O-][N+](C(C1=C(C(O)=C2)NC(C3=CC=CC=C3)C4C1C=CC4)=C2Cl)=O
	10	ChemBridge	5947469	309	[O-][N+](C(C1=C(C(O)=C2)NC(C(C)C)C3C1C=CC3)=C2Cl)=O
	11	Enamine	Z4351421379	301.8	OC1=CC(Cl)=CC2=C1NC(C1CC=CC21)C1=CC=CC=C1
Compound 7 bioisosteres	12	Enamine	Z4428218462	332.22	OC1=CC(Cl)=CC2=C1NC(C1CC=CC21)C1=CC=C(Cl)C=C1
	13	Enamine	Z4428222552	376.23	OC(=O)C1=C(Cl)C=C(O)C2=C1C1C=CCC1C(N2)C1=CC=C(Cl)C=C1
	14	Enamine	Z4428223144	357.23	OC1=CC(=C(C#N)C2=C1NC(C3CC=CC23)C4=CC=C(Cl)C=C4)Cl
Shortlisted E series	E12	Lifechemicals Europe	F1190-0123	337	Cc1[nH]nc(-c2ccc(O)c(C)c2O)c1-c1nc2ccccc2s1
	E15	Lifechemicals Europe	F2018-2106	412	Cc1ccc2sc(N(CCN(C)C)C(=O)c3ccc4c(c3)OCCO4)nc2c1C.Cl
	E25	Lifechemicals Europe	F2205-0189	354	CC1(C)Cc2cccc(OCC(=O)Nc3nc4ccccc4s3)c2O1

## Sheet: E series
NCCR54 Library		Neuro-Onco	Supplier
Screen_1	T7032057
	F2018-1373
	F2019-0416	EPFL_2	Life
	T6752546
	T6603163
Screen2_2/3	T5575261
	0323-0151	EPFL_21	ChemDiv
	T6983321
	F2205-0189	EPFL_25	Life
	T6475489	EPFL_4	Life
PPI_Screen1	F2019-0833
	F2019-2075
	F2019-2139
	F2018-4853
	F2018-2106	EPFL_15	Life
PPI_Screen2	F2685-0384
	F0676-0383
	F1190-0123	EPFL_12	Life
	F0676-0373
	F0676-0264
ChemDiv_Screen1	F1580-0011	EPFL_8	Life
	59728653
	F3337-0072
	90707651
	48498675
NP_Screen1	STOCK1N-50004	EPFL_26	IBS
	NP-018362
	STOCK1N-53641
	NP-013685
	STOCK1N-33056
	STOCK1N-27672
not on list	F2019-0833	EPFL_27
	F2685-0384	EPFL_4
