# Supplementary material for: Discovery of a small molecule ligand of FRS2 that inhibits invasion and tumor growth
Source: Cell Oncol (Dordr). 2022 Dec 10;46(2):331–56. doi: 10.1007/s13402-022-00753-x (PMC10060354; doi:10.1007/s13402-022-00753-x)
Supplement: Supplementary file 4 — Supplementary file4 (XLSX 25 KB) [file 13402_2022_753_MOESM4_ESM.xlsx]

## Sheet: Summary
Compound	Semi-thermodynamic solubility	Mean Papp (10-6 cms-1)	Mean Papp (10-6 cms-1)	Efflux ratio (Mean Papp B2A / Mean Papp A2B	Metabolic stability - Intrinsic clearance (CI)	t1/2	MTT (MEC)	MTT (AC50)
	uM	A-B	B-A		ul/min/mg protein	min	Minimum effective concentration (uM)	Conc at which 50% of maximum efficacy is reached (uM)	Solubility
3.3	>100	4.79	38.3	8.01	355	3.91	75.8	>100	Freely
3.14	>100	4.7	40.6	8.64	47.6	29.1	No response	No response	Freely
11	2.18	0.3	11.1	36.9	490	2.83	14.2	19.6	Sligthly
E12	>100	4.53	23.2	5.13	251	5.52	15.6	23.7	Freely
E25	1.25	1.11	4.46	4	2510	0.552	42.6	58.7	Sligthly
7	10.4	3.59	10.2	2.84	383	3.62	4.38	7.02	Sparingly
12	<1.00		7.53		555	2.5	9.85	17.5	Very slightly
13	>100	1.94	2.91	1.5	16.7	83	No response	No response	Freely
14	24.8		2.31		845	1.64	3.93	5.24	Sparingly
8	>100		7.05		414	3.35	6.79	12.4	Freely

## Sheet: MS-MS optimization
Compound		MS-MS Optimisation
Cyprotex Id	Customer Id	Sought Mass (amu)	Optimised Mass (amu)	Parent Daughter Transition	Cone Voltage (V)	Collision Energy (eV)	Ionisation Mode	Comments	Supplier Test Id
CY0000305285	3.3	326	326.13	327.13 > 169.87	21	20	ESP+		5525731
CY0000305286	3.14	292	292.11	293.11 > 175.96	21	30	ESP+		5525737
CY0000305287	11	301.123	301.08	302.08 > 155.99	28	20	ESP+		5528062
CY0000305288	E12	337	337.01	338.01 > 254.01	49	30	ESP+		5525735
CY0000305289	E25	354	354.04	355.04 > 150.97	35	20	ESP+		5525733
CY0000305290	7	377.23	376.93	375.93 > 359.06	35	20	ESP-		5525730
CY0000305291	12	331.053	330.97	331.97 > 265.89	21	20	ESP+		5528061
CY0000305292	13	375.043	374.94	375.94 > 124.91	21	20	ESP+		5528069
CY0000305293	14	356.048	355.98	356.98 > 124.92	28	30	ESP+		5528104
CY0000305294	8	411.67	411.82	410.82 > 393.83	35	20	ESP-		5525736

## Sheet: Thermod. stab.
Compound		Semi Thermodynamic Solubility (Temperature=Room Temp, IncubationTime=Overnight, DetectionMethod=LC-MSMS)
Cyprotex Id	Customer Id	Solubility (µM)				Mean Solubility (µM)	SD	n	Comments	Supplier Test Id	Control Group Id
		Replicate 1	Replicate 2	Replicate 3	Replicate 4
CY0000305285	3.3	>100	>100	>100	>100	>100	NA	4		5542035	155572
CY0000305286	3.14	>100	>100	>100	>100	>100	NA	4		5540563	155572
CY0000305287	11	1.95		2.79	1.79	2.18	0.540	3	Replicate 2 excluded. Therefore n=3	5542048	155572
CY0000305288	E12	>100	>100	>100	>100	>100	NA	4		5542172	155572
CY0000305289	E25	1.26	1.12	1.21	1.40	1.25	0.117	4		5542194	155572
CY0000305290	7	11.8	9.33	9.97		10.4	1.28	3	Replicate 4 excluded. Therefore n=3	5542435	155572
CY0000305291	12	<1.00		<1.00	<1.00	<1.00	NA	3	Replicate 2 excluded. Therefore n=3	5542178	155572
CY0000305292	13	>100	>100	>100	>100	>100	NA	4		5542153	155572
CY0000305293	14	25.0	16.6	27.2	30.3	24.8	5.89	4		5540031	155572
CY0000305294	8	>100		>100	>100	>100	NA	3	Replicate 2 excluded. Therefore n=3	5550048	155572
Compound		Semi Thermodynamic Solubility Controls (Group 155572)
Cyprotex Id	Name	Solubility (µM)				Mean Solubility (µM)	SD	n	Comments	Supplier Test Id	Variables
		Replicate 1	Replicate 2	Replicate 3	Replicate 4
CY0000000116	nicardipine	34.3	24.2	29.6	31.2	29.8	4.22	4		5540555	Temperature=Room Temp IncubationTime=Overnight DetectionMethod=LC-MSMS
CY0000000174	warfarin	>100	>100	>100	>100	>100	NA	4		5540547

## Sheet: CaCo2 permeability
Compound		Caco2 Permeability Dynamic (Design1=A2B, Design2=B2A, BufferA/B=HBSS/HBSS, pH_A/B=7.4/7.4)
Cyprotex Id	Customer Id	Direction=A2B						Direction=B2A							Comments	Supplier Test Id	Control Group Id
		Papp (10-6 cms-1)		Mean Papp (10-6 cms-1)	SD	n	Mean % Recovery	Papp (10-6 cms-1)		Mean Papp (10-6 cms-1)	SD	n	Mean % Recovery	Efflux Ratio (Mean Papp B2A / Mean Papp A2B)
		Replicate 1	Replicate 2					Replicate 1	Replicate 2
CY0000305285	3.3	4.98	4.59	4.79	0.272	2	73.1	39.9	36.8	38.3	2.20	2	104	8.01		5533336	155371
CY0000305286	3.14	4.69	4.71	4.70	0.0186	2	70.2	40.0	41.2	40.6	0.820	2	73.4	8.64		5533364	155371
CY0000305287	11	0.300		0.300		1	30.0	11.5	10.6	11.1	0.599	2	8.82	36.9	Test compound not detectable in receiver compartment of replicate 2 A2B. Recovery low B2A. Possible solubility or binding issues. Accuracy of result questionable.	5542684	155601
CY0000305288	E12	3.77	5.28	4.53	1.07	2	102	22.0	24.4	23.2	1.71	2	65.6	5.13		5548780	155762
CY0000305289	E25	1.12	1.11	1.11	0.00981	2	6.59	5.88	3.04	4.46	2.01	2	50.6	4.00	Recovery low A2B. Possible solubility or binding issues. Accuracy of result questionable.	5533397	155371
CY0000305290	7	3.41	3.76	3.59	0.250	2	15.3	8.39	12.0	10.2	2.55	2	37.8	2.84	Recovery low A2B. Possible solubility or binding issues. Accuracy of result questionable.	5542759	155601
CY0000305291	12						51.5	6.28	8.78	7.53	1.77	2	14.4		Test compound not detectable in receiver compartments A2B. High C0 value A2B and B2A. Recovery low B2A. Possible solubility or binding issues. Accuracy of result questionable.	5533402	155371
CY0000305292	13	1.02	2.86	1.94	1.30	2	86.6	2.62	3.20	2.91	0.410	2	85.0	1.50		5542780	155601
CY0000305293	14						81.1	3.40	1.22	2.31	1.55	2	50.7		Test compound not detectable in receiver compartments A2B.	5542787	155601
CY0000305294	8						32.1	7.14	6.96	7.05	0.123	2	33.3		Test compound not detectable in receiver compartments A2B.	5542790	155601
Compound		Caco2 Permeability Dynamic Controls (Group 155371)
Cyprotex Id	Name	Direction=A2B						Direction=B2A							Comments	Supplier Test Id	Variables
		Papp (10-6 cms-1)		Mean Papp (10-6 cms-1)	SD	n	Mean % Recovery	Papp (10-6 cms-1)		Mean Papp (10-6 cms-1)	SD	n	Mean % Recovery	Efflux Ratio (Mean Papp B2A / Mean Papp A2B)
		Replicate 1	Replicate 2					Replicate 1	Replicate 2
CY0000000015	antipyrine	45.4	43.2	44.3	1.52	2	95.8	44.5	45.7	45.1	0.841	2	106	1.02	Human absorption = 97%.	5533355	Design1=A2B Design2=B2A BufferA/B=HBSS/HBSS pH_A/B=7.4/7.4
CY0000000016	atenolol	0.298	0.336	0.317	0.0264	2	98.8	0.785	0.662	0.724	0.0871	2	110	2.28	Human absorption = 50%.	5533359
CY0000000525	talinolol	0.239	0.325	0.282	0.0608	2	86.5	13.5	13.8	13.6	0.237	2	100	48.3	P-gp substrate.	5533343
CY0000059864	estrone 3-sulfate	2.18	1.04	1.61	0.804	2	74.6	40.9	43.3	42.1	1.68	2	96.5	26.1	BCRP substrate.	5533324
Compound		Caco2 Permeability Dynamic Controls (Group 155601)
Cyprotex Id	Name	Direction=A2B						Direction=B2A							Comments	Supplier Test Id	Variables
		Papp (10-6 cms-1)		Mean Papp (10-6 cms-1)	SD	n	Mean % Recovery	Papp (10-6 cms-1)		Mean Papp (10-6 cms-1)	SD	n	Mean % Recovery	Efflux Ratio (Mean Papp B2A / Mean Papp A2B)
		Replicate 1	Replicate 2					Replicate 1	Replicate 2
CY0000000015	antipyrine	42.0	41.7	41.8	0.158	2	91.1	42.6	42.6	42.6	0.0316	2	90.7	1.02	Human absorption = 97%.	5541787	Design1=A2B Design2=B2A BufferA/B=HBSS/HBSS pH_A/B=7.4/7.4
CY0000000016	atenolol	0.155	0.187	0.171	0.0230	2	92.3	0.251	0.380	0.315	0.0911	2	86.0	1.84	Test compound sample concentration from receiver compartments below LQS A2B. Human absorption = 50%.	5541767
CY0000000525	talinolol	0.129	0.169	0.149	0.0282	2	86.1	9.20	10.6	9.88	0.969	2	82.4	66.4	Test compound sample concentration from receiver compartments below LQS A2B. P-gp substrate.	5542180
CY0000059864	estrone 3-sulfate		0.0996	0.0996		1	63.9	37.2	37.6	37.4	0.264	2	81.9	376	Test compound not detectable in receiver compartment of replicate 1 A2B. Test compound sample concentration from receiver compartment of replicate 2 below LQS A2B. BCRP substrate.	5542018
Compound		Caco2 Permeability Dynamic Controls (Group 155762)
Cyprotex Id	Name	Direction=A2B						Direction=B2A							Comments	Supplier Test Id	Variables
		Papp (10-6 cms-1)		Mean Papp (10-6 cms-1)	SD	n	Mean % Recovery	Papp (10-6 cms-1)		Mean Papp (10-6 cms-1)	SD	n	Mean % Recovery	Efflux Ratio (Mean Papp B2A / Mean Papp A2B)
		Replicate 1	Replicate 2					Replicate 1	Replicate 2
CY0000000015	antipyrine	56.0	56.7	56.3	0.540	2	124	54.5	55.3	54.9	0.615	2	112	0.974	Human absorption = 97%.	5549061	Design1=A2B Design2=B2A BufferA/B=HBSS/HBSS pH_A/B=7.4/7.4
CY0000000016	atenolol	0.487	0.460	0.474	0.0190	2	105	0.885	0.813	0.849	0.0504	2	108	1.79	Human absorption = 50%.	5549090
CY0000000525	talinolol	0.201	0.224	0.213	0.0160	2	102	17.0	17.5	17.3	0.395	2	116	81.2	Test compound sample concentration from receiver compartment of replicate 1 below LQS A2B. P-gp substrate.	5548793
CY0000059864	estrone 3-sulfate	0.168		0.168		1	61.4	46.7	46.5	46.6	0.155	2	80.6	278	Test compound not detectable in receiver compartment of replicate 2 A2B. Test compound sample concentration from receiver compartment of replicate 1 below LQS A2B. BCRP substrate.	5551639

## Sheet: MTT
	MTT assay
	Cp ID	MEC (µM)	AC50 (µM)		Incubation time: 72h
	3.3	75.8	>100		Concentrations (µM): 0.04, 0.1, 0.4, 1, 4, 40, 100
	3.14	NR	NR		Replicas: 3
	7	4.38	7.02		Cell model: HepG2
	13	NR	NR
	14	3.93	5.24
	8	6.79	12.4
	12	9.85	17.5
	11	14.2	19.6
	E12	15.6	23.7
	E25	42.6	58.7
	Cp ID	MEC (µM)	AC50 (µM)
	carbonyl cyanide 3-chlorophenylhydrazone	4.22	6.66
	Chlorpromazine	10.7	12.9
