# Supplementary material for: Discovery of a small molecule ligand of FRS2 that inhibits invasion and tumor growth
Source: Cell Oncol (Dordr). 2022 Dec 10;46(2):331–56. doi: 10.1007/s13402-022-00753-x (PMC10060354; doi:10.1007/s13402-022-00753-x)
Supplement: Supplementary file 5 — Supplementary file5 (XLSX 15 KB) [file 13402_2022_753_MOESM5_ESM.xlsx]

## Sheet: In vivo PK
	Compound	10 mg/kg, PO	t1/2 (h)	Tmax (h)	Cmax (ng(ml)	AUClast (H*ng/ml)	AUCInf (h*ng/ml)	AUC/D (h*kg*ng/mL/mg)	AUC Extr (%)	MRT (h)	F (%)
	7	X	3.83	0.5	1395	3333	4069	407	18.1	4.71	85
	3.14	N/A
	E12	X	2.71	0.17	13	22	26	3	14.8	3.88	3
	Compound	1 mg/kg, IV	t1/2 (h)	C0 (ng/ml)	AUClast (h*ng/ml)	AUCInf (h*ng/ml)	AUC Extr (%)	MRT (h)	Vss (L/kg)	CL (ml/min/kg)
	7	X	1.14	2873	393	398	1.2	0.29	0.7	42
	3.14	X	1.55	2703	410	413	0.5	0.52	1.3	40
	E12	X	0.15	762	85	86	0.5	0.11	1.3	195

## Sheet: in vivo PK raw
					E12		MW 337.4	1M = 337.4 mg/ml						F3.14		MW 292.35	1M = 292.35 mg/ml						Compound	10 mg/kg, PO	t1/2 (h)	Tmax (h)	Cmax (ng(ml)	AUClast (H*ng/ml)	AUCInf (h*ng/ml)	AUC/D (h*kg*ng/mL/mg)	AUC Extr (%)	MRT (h)	F (%)
																							F18.7	X	3.83	0.5	1395	3333	4069	407	18.1	4.71	85
					time (h)	E12 10 mg/kg PO			E12 mg/kg IV					time (h)	F3.14 10 mg/kg PO			F3.14 mg/kg IV					F3.14	N/A
						mouse#1	mouse#2	mouse#3	mouse#1	mouse#2	mouse#3							mouse#1	mouse#2	mouse#3			E12	X	2.71	0.17	13	22	26	3	14.8	3.88	3
					0.167	13	10	15	459	369	455			0.167				1646	1593	1798
					0.5	16	11	3	103	104	127			0.5				506	456	692			Compound	1 mg/kg, IV	t1/2 (h)	C0 (ng/ml)	AUClast (h*ng/ml)	AUCInf (h*ng/ml)	AUC Extr (%)	MRT (h)	Vss (L/kg)	CL (ml/min/kg)
					1	1	2	10	10	13	14			1				80	67	77			F18.7	X	1.14	2873	393	398	1.2	0.29	0.7	42
					2	3	0	2	2	2	2			2				24	15	12			F3.14	X	1.55	2703	410	413	0.5	0.52	1.3	40
					4	5	2	2	0	0	0			4				4	3	4			E12	X	0.15	762	85	86	0.5	0.11	1.3	195
					6	0	2	0	0	0	0			6				9	5	12
					8	1	1	1	0	0	0			8				1	0	1
					24	0	0	0	0	0	0			24				0	0	0
					time (h)	mouse#1	mouse#2	mouse#3	mouse#1	mouse#2	mouse#3	µM		time (h)				mouse#1	mouse#2	mouse#3
					0.167	0.0385299	0.0296384	0.0444576	1.3604	1.09366	1.34855			0.167				5.63043	5.44913	6.15037
					0.5	0.0474215	0.0326023	0.00889152	0.305276	0.308239	0.376408			0.5				1.73086	1.55983	2.36711
					1	0.00296384	0.00592768	0.0296384	0.0296384	0.0385299	0.0414938			1				0.273654	0.229185	0.263392
					2	0.00889152	0	0.00592768	0.00592768	0.00592768	0.00592768			2				0.0820962	0.0513101	0.0410481
					4	0.0148192	0.00592768	0.00592768	0	0	0			4				0.0136827	0.010262	0.0136827
					6	0	0.00592768	0	0	0	0			6				0.0307861	0.0171034	0.0410481
					8	0.00296384	0.00296384	0.00296384	0	0	0			8				0.00342067	0	0.00342067
					24	0	0	0	0	0	0			24				0	0	0
					F18.7		MW 377.22	1M = 377.22 mg/ml
					time (h)	F18.7, 10 mg/kg PO			F18.7, mg/kg IV
						mouse#1	mouse#2	mouse#3	mouse#1	mouse#2	mouse#3
					0.167	1169	1728	1258	1933	1758	1472
					0.5	1236	1298	1649	487	519	552
					1	727	725	478	110	66	63
					2	378	371	388	18	17	27
					4	223	334	318	8	4	5
					6	313	205	439	5	2	2
					8	168	209	22	0	0	0
					24	0	0	0	0	0	0
					time (h)							µM
					0.167	3.09899	4.58088	3.33492	5.12433	4.66041	3.90223
					0.5	3.2766	3.44096	4.37145	1.29102	1.37585	1.46334
					1	1.92726	1.92196	1.26717	0.291607	0.174964	0.167011
					2	1.00207	0.983511	1.02858	0.0477175	0.0450665	0.0715763
					4	0.591167	0.885425	0.843009	0.0212078	0.0106039	0.0132549
					6	0.829755	0.543449	1.16378	0.0132549	0.00530195	0.00530195
					8	0.445363	0.554053	0.0583214	0	0	0
					24	0	0	0	0	0	0
						10 mg/kg, PO	t1/2 (h)	Tmax (h)	Cmax (ng(ml)	AUClast (H*ng/ml)
