# Supplementary material for: Discovery of a small molecule ligand of FRS2 that inhibits invasion and tumor growth
Source: Cell Oncol (Dordr). 2022 Dec 10;46(2):331–56. doi: 10.1007/s13402-022-00753-x (PMC10060354; doi:10.1007/s13402-022-00753-x)
Supplement: Supplementary file 6 — Supplementary file6 (XLSX 8843 KB) [file 13402_2022_753_MOESM6_ESM.xlsx]

## Sheet: All Proteins
Protein_ID	norm_rel_fc_126_p2480_DMSO	norm_rel_fc_127L_p2480_DMSO	norm_rel_fc_127H_p2480_DMSO	norm_rel_fc_128L_p2480_DMSO	norm_rel_fc_128H_p2480_DMSO	norm_rel_fc_129L_p2480_DMSO	norm_rel_fc_129H_p2480_DMSO	norm_rel_fc_130L_p2480_DMSO	norm_rel_fc_130H_p2480_DMSO	norm_rel_fc_131L_p2480_DMSO	norm_rel_fc_126_p2480_comp_1	norm_rel_fc_127L_p2480_comp_1	norm_rel_fc_127H_p2480_comp_1	norm_rel_fc_128L_p2480_comp_1	norm_rel_fc_128H_p2480_comp_1	norm_rel_fc_129L_p2480_comp_1	norm_rel_fc_129H_p2480_comp_1	norm_rel_fc_130L_p2480_comp_1	norm_rel_fc_130H_p2480_comp_1	norm_rel_fc_131L_p2480_comp_1	meltPoint_p2480_DMSO	slope_p2480_DMSO	plateau_p2480_DMSO	R_sq_p2480_DMSO	meltPoint_p2480_comp_1	slope_p2480_comp_1	plateau_p2480_comp_1	R_sq_p2480_comp_1	meltcurve_plot	diff_meltP_p2480_comp_1_vs_p2480_DMSO	min_slope_p2480_comp_1_vs_p2480_DMSO	pVal_adj_p2480_comp_1_vs_p2480_DMSO	passed_filter_p2480_comp_1_vs_p2480_DMSO	protein_identified_in_p2480_DMSO	protein_identified_in_p2480_comp_1	model_converged_p2480_DMSO	sufficient_data_for_fit_p2480_DMSO	model_converged_p2480_comp_1	sufficient_data_for_fit_p2480_comp_1	Protein.Group.IDs_p2480_DMSO	MW.in.kDa_p2480_DMSO	Entrez.Gene.ID_p2480_DMSO	Gene.Symbol_p2480_DMSO	Gene.ID_p2480_DMSO	Number.of.Protein.Groups_p2480_DMSO	qssm_p2480_DMSO	qupm_p2480_DMSO	Protein.Group.IDs_p2480_comp_1	MW.in.kDa_p2480_comp_1
Q04695	0.996819	0.16217	0.127524	0.091374	0.0711393	0.0572181	0.0317949	0.0257187	0.0314989	0.0191705	0.996819	0.965833	0.952124	0.705746	0.73217	0.625927	0.71659	0.24915	0.32712	0.39208	42.6652	-0.501931	0.0567063	0.987473	56.4996	-0.0459566	0.315005	0.83052	Q04695	13.8343	-0.501931	1.08885e-63	Yes	Yes	Yes	Yes	Yes	Yes	Yes	5488	48.1	3872	KRT17	A5Z1M9; A5Z1N0; A5Z1N1; A5Z1N2; A6NDV6; A6NKQ2; hsa:3872; Q04695; Q6IP98; Q8N1P6	1	176.429	11	5488	48.1
Q9UGH3	0.996819	1.1824	0.888012	0.967734	0.833483	0.891282	0.366635	0.394966	0.291365	0.234154	0.996819	1.06231	1.1652	0.902494	0.853507	0.628956	0.74859	0.638637	0.626256	0.224651	55.6736	-0.221987	0.29402	0.919814	62.8778	-0.0348589	0.0612363	0.863501	Q9UGH3	7.20421	-0.221987	1.05861e-16	Yes	Yes	Yes	Yes	Yes	Yes	Yes	5869	70.3	9962	SLC23A2	B4DJZ1; hsa:9962; Q8WWR4; Q92512; Q96D54; Q9UGH3; Q9UNU1; Q9UP85	1	5.652	3	5869	70.3
P00750	0.996819	0.874485	1.06859	0.971887	0.687359	0.40933	0.236475	0.188298	0.339738	0.0136932	0.996819	1.07771	0.997234	0.971013	0.813061	0.714769	0.570169	0.559316	0.460284	0.207696	52.8919	-0.133338	0.171431	0.943028	59.1219	-0.0472388	0.193	0.971165	P00750	6.22997	-0.133338	4.3624e-14	Yes	Yes	Yes	Yes	Yes	Yes	Yes	2506	62.9	5327	PLAT	A8K022; B2R8E8; hsa:5327; P00750; Q15103; Q503B0; Q6PJA5; Q7Z7N2; Q86YK8; Q9BU99; Q9BZW1	1	3.521	2	2506	62.9
Q969X1	0.996819	0.976097	1.01554	1.01965	0.747924	0.573281	0.291122	0.376595	0.327364	0.26291	0.996819	0.923751	0.951164	0.9485	0.851433	0.657224	0.65744	0.582705	0.463179	0.409035	54.0578	-0.113569	0.297624	0.978579	60.9089	-0.0414971	0.391978	0.969958	Q969X1	6.8511	-0.113569	4.45896e-14	Yes	Yes	Yes	Yes	Yes	Yes	Yes	2614	34.6	64114	TMBIM1	B3KQY6; hsa:64114; Q8N1R3; Q8TAM3; Q969X1; Q96K13	1	8.277	1	2614	34.6
O95170	0.996819	0.837535	0.890805	0.674922	0.410493	0.255281	0.140096	0.13686	0.167619	0.116392	0.996819	1.03563	0.907973	0.842785	0.756023	0.679434	0.529443	0.445419	0.416861	0.204517	50.3319	-0.0986427	0.114008	0.981956	57.5649	-0.0439628	0.174561	0.985947	O95170	7.23299	-0.0986427	5.9132e-13	Yes	Yes	Yes	Yes	Yes	Yes	Yes	5439	85.3	374286	CDRT1	hsa:374286; O43848; O95170; O95611	1	2.077	1	5439	85.3
Q5XX13	0.996819	0.837535	0.890805	0.674922	0.410493	0.255281	0.140096	0.13686	0.167619	0.116392	0.996819	1.03563	0.907973	0.842785	0.756023	0.679434	0.529443	0.445419	0.416861	0.204517	50.3319	-0.0986427	0.114008	0.981956	57.5649	-0.0439628	0.174561	0.985947	Q5XX13	7.23299	-0.0986427	5.9132e-13	Yes	Yes	Yes	Yes	Yes	Yes	Yes	5439	119.8	10517	FBXW10	C9JRY8; C9JZD7; hsa:10517; Q5XX13; Q8TC00; Q9H0F0	1	2.077	1	5439	119.8
Q6KB66	0.996819	0.74516	0.497063	0.391455	0.383575	0.240976	0.203686	0.19932	0.460109	0.0999605	0.996819	1.07566	1.04043	0.882917	0.798542	0.556268	0.511989	0.36203	0.287557	0.236308	46.6419	-0.0884243	0.245167	0.87572	55.4826	-0.0712922	0.241644	0.979215	Q6KB66	8.84071	-0.0884243	7.17941e-13	Yes	Yes	Yes	Yes	Yes	Yes	Yes	2545	50.5	144501	KRT80	hsa:144501; Q6KB66; Q6P1A5; Q7Z3Q0	1	63.036	10	2545	50.5
P15104	0.996819	1.05308	0.518473	0.521247	0.426836	0.335606	0.242436	0.184623	0.0978716	0.0903752	0.996819	0.999704	1.02507	0.955352	0.911583	0.763228	0.50908	0.365081	0.231589	0.135639	49.3817	-0.068029	0.104336	0.918242	56.6044	-0.0931019	0.139625	0.998432	P15104	7.22272	-0.0931019	3.00075e-11	Yes	Yes	Yes	Yes	Yes	Yes	Yes	2201	42	2752	GLUL	hsa:2752; P15104; Q499Y9; Q5T9Z1; Q7Z3W4; Q8IZ17	1	9.626	3	2201	42
Q8N357	0.996819	1.05616	0.95317	1.00304	0.729658	0.781247	0.644841	0.603471	0.553481	0.239631	0.996819	0.934015	0.717932	0.597095	0.49883	0.399786	0.319023	0.337623	0.302031	0.0773563	61.5818	-0.0359472	0.137378	0.940287	51.645	-0.0488833	0.122601	0.966645	Q8N357	-9.93677	-0.0488833	1.02638e-10	Yes	Yes	Yes	Yes	Yes	Yes	Yes	4534	40.2	54978	SLC35F6	D6W543; hsa:54978; Q53GK2; Q8N357; Q8NBX6; Q9NWX0	1	10.33	2	4534	40.2
Q96PM5	0.996819	0.821112	1.10676	0.578356	0.432604	0.262983	0.358687	0.271883	0.188994	0.210876	0.996819	1.1783	1.19687	0.91424	0.758097	0.62088	0.415991	0.481012	0.371508	0.436586	49.5516	-0.192864	0.271661	0.918458	55.1749	-0.0911325	0.415316	0.905789	Q96PM5	5.62338	-0.192864	2.33527e-10	Yes	Yes	Yes	Yes	Yes	Yes	Yes	4091	30.1	25898	RCHY1	B3KRG3; C7E541; C7E542; C7E543; D3YRV2; E7EMC8; E7ETW5; hsa:25898; J3KPI0; Q2KN33; Q59GN7; Q86X26; Q96PM5; Q96PR5	1	3.551	1	4091	30.1
Q96LJ7	0.996819	0.991493	0.804237	0.712302	0.547965	0.41153	0.250385	0.214016	0.244117	0.112284	0.996819	0.953517	0.931968	0.857467	0.956177	0.784428	0.694288	0.608129	0.544235	0.0837144	51.876	-0.0678303	0.130791	0.988345	61.184	-0.0439556	0	0.968184	Q96LJ7	9.30798	-0.0678303	2.80818e-09	Yes	Yes	Yes	Yes	Yes	Yes	Yes	6771	33.9	115817	DHRS1	D3DS71; hsa:115817; Q8NDG3; Q96B59; Q96CQ5; Q96LJ7	1	13.349	2	6771	33.9
Q9NWZ8	0.996819	1.05718	0.793068	0.650001	0.275905	0.176056	0.110289	0.106549	0.112496	0.132824	0.996819	1.07155	0.845586	0.735112	0.674094	0.554249	0.386901	0.423046	0.407211	0.347574	49.4924	-0.133455	0.106421	0.986227	54.3858	-0.0564727	0.356385	0.964003	Q9NWZ8	4.89343	-0.133455	9.00468e-09	Yes	Yes	Yes	Yes	Yes	Yes	Yes	2729	28.6	54960	GEMIN8	C4AMC4; hsa:54960; Q2LJ66; Q6ZV27; Q9NWZ8	1	6.693	2	2729	28.6
P29034	0.996819	0.386949	0.395603	0.395608	0.298016	0.198063	0.123205	0.0918525	0.0922468	0.0602501	0.996819	0.947358	0.957882	0.856488	0.735281	0.518914	0.394658	0.274573	0.22966	0.136698	45.0543	-0.0695245	0.087137	0.852272	54.3427	-0.0717703	0.136802	0.996877	P29034	9.28846	-0.0717703	3.36155e-08	Yes	Yes	Yes	Yes	Yes	Yes	Yes	5813	11.1	6273	S100A2	hsa:6273; O00266; P29034; Q3KRB9; Q5RHS8; Q9BU83	1	13.307	3	5813	11.1
Q93015	0.996819	0.817007	0.794929	0.73826	0.619104	0.437939	0.226539	0.24249	0.184494	0.104068	0.996819	1.07258	1.05386	1.06498	1.01218	0.947977	0.573078	0.418978	0.241239	0.239487	52.2942	-0.0567052	0.0571952	0.973453	57.1604	-0.151831	0.242893	0.984769	Q93015	4.86621	-0.151831	1.05357e-07	Yes	Yes	Yes	Yes	Yes	Yes	Yes	1852	31.4	24142	NAA80	hsa:24142; Q93014; Q93015	1	3.778	1	1852	31.4
Q9GZV5	0.996819	0.921699	1.15609	1.0155	0.739272	0.810957	0.379552	0.394966	0.422986	0.220461	0.996819	0.794426	0.742887	0.587306	0.376456	0.236237	0.177451	0.143388	0.0791264	0.120803	56.1896	-0.0828691	0.28276	0.899652	49.388	-0.0733425	0.0738666	0.986788	Q9GZV5	-6.80159	-0.0828691	2.13921e-07	Yes	Yes	Yes	Yes	Yes	Yes	Yes	5608	44.1	25937	WWTR1	D3DNH7; hsa:25937; Q8N3P2; Q9GZV5; Q9Y3W6	1	7.765	3	5608	44.1
Q9H479	0.996819	0.99252	1.20356	0.861823	0.850787	0.738334	0.65279	0.582345	0.604104	0.14104	0.996819	0.890907	0.82351	0.708683	0.666835	0.534057	0.354901	0.287793	0.258608	0.241606	61.4532	-0.0398734	0	0.890232	53.4723	-0.0515365	0.186945	0.98054	Q9H479	-7.98098	-0.0515365	1.40642e-06	Yes	Yes	Yes	Yes	Yes	Yes	Yes	4107	35.1	64122	FN3K	hsa:64122; Q9H479	1	1.251	1	4107	35.1
Q460N5	0.996819	0.840614	0.53802	0.258547	0.154776	0.0836265	0.00993591	0.00918525	0.0112496	0.0136932	0.996819	0.73079	0.762083	0.569687	0.517497	0.269553	0.309327	0.269489	0.193956	0.0805354	46.6364	-0.121785	0.0128156	0.997108	50.5364	-0.0499127	0.0670007	0.96009	Q460N5	3.90003	-0.121785	2.67714e-06	Yes	Yes	Yes	Yes	Yes	Yes	Yes	831	202.7	54625	PARP14	B4E2H0; hsa:54625; Q460N4; Q460N5; Q8J027; Q9H9X9; Q9NV60; Q9ULF2	1	13.047	2	831	202.7
Q96II8	0.996819	1.07053	0.867534	0.574203	0.359542	0.192561	0.13016	0.112979	0.103496	0.0698354	0.996819	1.02639	0.794716	0.640164	0.591129	0.580497	0.374295	0.247116	0.20843	0.16425	49.6698	-0.12356	0.0956263	0.991706	53.1266	-0.0529914	0.122445	0.957429	Q96II8	3.45687	-0.12356	7.62862e-06	Yes	Yes	Yes	Yes	Yes	Yes	Yes	1033	86	84859	LRCH3	B4E0T7; hsa:84859; Q96FP9; Q96II8; Q9NT52	1	8.269	2	1033	86
Q5W0B1	0.996819	0.982256	1.03974	0.73826	0.576805	0.426935	0.293109	0.259942	0.0933718	0.139671	0.996819	0.876538	0.625791	0.427755	0.209488	0.174654	0.139633	0.0630501	0.0858811	0.216174	52.5336	-0.0832116	0.126004	0.978824	47.5945	-0.10882	0.1197	0.982004	Q5W0B1	-4.93903	-0.10882	1.50503e-05	Yes	Yes	Yes	Yes	Yes	Yes	Yes	6686	81.1	79596	OBI1	B2RN99; hsa:79596; Q5W0B1; Q8TBY2; Q9H0T2; Q9H8M0	1	9.817	2	6686	81.1
Q562R1	0.996819	0.797505	0.914075	0.748644	0.387421	0.205765	0.238462	0.00918525	0.0798723	0.0136932	0.996819	1.22756	0.904134	0.903473	0.813061	0.500742	0.580836	0.278641	0.255713	0.148355	50.6303	-0.0992104	0.0266201	0.957476	55.4425	-0.069774	0.15004	0.91717	Q562R1	4.81227	-0.0992104	1.50503e-05	Yes	Yes	Yes	Yes	Yes	Yes	Yes	4871	42	345651	ACTBL2	B2RPJ1; hsa:345651; Q562R1; Q562R2; Q562S9; Q562X8	1	127.363	3	4871	42
Q13356	0.996819	0.908356	0.692538	0.42572	0.298977	0.163952	0.119231	0.127675	0.0697476	0.072574	0.996819	1.02639	0.77744	0.809504	0.652316	0.499732	0.244358	0.202371	0.165972	0.0858337	48.2515	-0.0992467	0.0807548	0.997201	53.0262	-0.0706334	0.061652	0.975169	Q13356	4.7747	-0.0992467	1.80284e-05	Yes	Yes	Yes	Yes	Yes	Yes	Yes	2118	58.8	23759	PPIL2	hsa:23759; Q13356; Q13357; Q8TAH2; Q9BWR8	1	7.806	2	2118	58.8
Q96BT7	0.996819	1.02434	0.937346	0.598084	0.339354	0.232173	0.172885	0.177275	0.208118	0.134194	0.996819	1.15366	1.02507	1.05813	0.782986	0.473484	0.323872	0.228811	0.261503	0.154713	49.6212	-0.149365	0.176691	0.995383	53.6351	-0.138412	0.21589	0.970538	Q96BT7	4.01388	-0.149365	3.44964e-05	Yes	Yes	Yes	Yes	Yes	Yes	Yes	2481	75.2	91801	ALKBH8	B1Q2M0; B4DEF6; hsa:91801; Q8N989; Q96BT7	1	5.565	3	2481	75.2
Q93062	0.996819	1.07258	0.820992	0.504634	0.447024	0.215668	0.214616	0.142371	0.187869	0.190336	0.996819	1.03152	1.16712	0.799715	0.667872	0.523962	0.405324	0.346776	0.194921	0.132459	49.4799	-0.109884	0.178596	0.975111	54.3164	-0.0737296	0.151072	0.948902	Q93062	4.83654	-0.109884	4.21082e-05	Yes	Yes	Yes	Yes	Yes	Yes	Yes	3701	21.8	11030	RBPMS	D3DSU9; hsa:11030; Q92516; Q92517; Q92518; Q93062; Q96J26	1	6.958	1	3701	21.8
A0A1B0GTU1	0.996819	0.922725	0.720463	0.609506	0.446062	0.332305	0.246411	0.213098	0.141745	0.115023	0.996819	0.794426	0.392559	0.206536	0.213636	0.107013	0.0698166	0.0518638	0.0550025	0.0307306	50.3659	-0.0659302	0.109461	0.994832	45.7199	-0.133552	0.0717735	0.984722	A0A1B0GTU1	-4.64602	-0.133552	4.9339e-05	Yes	Yes	Yes	Yes	Yes	Yes	Yes	6176	88.9		ZC3H11B	A0A1B0GTU1	1	10.184	4	6176	88.9
Q9NNW7	0.996819	0.991493	0.957825	0.906472	0.824831	0.611794	0.443142	0.337098	0.323989	0.199921	0.996819	1.0695	1.10473	0.997442	0.960325	0.878318	0.804831	0.67423	0.603098	0.179085	55.5286	-0.0731953	0.21818	0.995082	62.9413	-0.0497946	0.0867017	0.966236	Q9NNW7	7.41277	-0.0731953	4.9339e-05	Yes	Yes	Yes	Yes	Yes	Yes	Yes	2879	56.5	10587	TXNRD2	hsa:10587; O95840; Q96IJ2; Q9H2Z5; Q9NNW7; Q9NZV3; Q9NZV4; Q9P2Y0; Q9P2Y1; Q9UQU8	1	21.012	3	2879	56.5
Q96JB3	0.996819	1.17727	1.07325	1.03523	0.734465	0.520465	0.263302	0.413336	0.237367	0.139671	0.996819	0.817007	0.814872	0.595137	0.42105	0.22917	0.183269	0.145422	0.117725	0.16213	53.8637	-0.114788	0.228808	0.940381	49.7925	-0.0813734	0.111292	0.983895	Q96JB3	-4.0712	-0.114788	5.46377e-05	Yes	Yes	Yes	Yes	Yes	Yes	Yes	6532	66.1	23119	HIC2	hsa:23119; Q504T6; Q96JB3; Q96KR3; Q9NSM9; Q9UPX9	1	6.562	1	6532	66.1
P18583	0.996819	0.722579	0.56036	0.423643	0.310513	0.199163	0.143077	0.131349	0.114746	0.0999605	0.996819	1.03152	0.738088	0.887811	0.695873	0.513866	0.435384	0.357962	0.232554	0.166369	47.3326	-0.0744379	0.0940601	0.987805	54.668	-0.0539336	0.129727	0.952708	P18583	7.33538	-0.0744379	6.03282e-05	Yes	Yes	Yes	Yes	Yes	Yes	Yes	180	263.7	6651	SON	D3DSF5; D3DSF6; E7ETE8; E7EU67; E7EVW3; E9PFQ2; hsa:6651; O14487; O95981; P18583; Q14120; Q6PKE0; Q9H7B1; Q9P070; Q9P072; Q9UKP9; Q9UPY0	1	45.397	9	180	263.7
Q99643	0.996819	0.84164	0.995058	0.87636	0.799836	0.655808	0.645834	0.64113	0.641228	0.16158	0.996819	1.01715	0.796636	0.78699	0.721799	0.563335	0.383992	0.320335	0.234484	0.0879531	62.135	-0.0302018	0	0.900895	54.5876	-0.0536399	0.0453201	0.981969	Q99643	-7.5474	-0.0536399	6.07261e-05	Yes	Yes	Yes	Yes	Yes	Yes	Yes	5553	18.6	6391	SDHC	hsa:6391; O75609; Q3C259; Q3C2D8; Q3C2H4; Q5VTH3; Q99643	1	4.192	1	5553	18.6
Q7Z769	0.996819	1.10748	0.864741	0.941775	0.919043	0.739434	0.620001	0.526315	0.406111	0.0999605	0.996819	1.03768	0.903174	0.882917	0.59424	0.462379	0.316114	0.268472	0.183342	0.0773563	59.0692	-0.0519996	0.0350606	0.965262	53.3054	-0.0756305	0.101835	0.987473	Q7Z769	-5.76378	-0.0756305	6.91066e-05	Yes	Yes	Yes	Yes	Yes	Yes	Yes	4387	35	55508	SLC35E3	A8K0T0; hsa:55508; Q0P5Y5; Q7Z769; Q9P0V1	1	2.78	1	4387	35
Q9H981	0.996819	0.999704	0.874981	0.698804	0.488362	0.430236	0.26827	0.267291	0.220492	0.0848979	0.996819	0.69384	0.501017	0.350426	0.308009	0.223113	0.245328	0.131185	0.199746	0.100669	51.9312	-0.0683302	0.129173	0.986151	46.4891	-0.0820312	0.162759	0.970379	Q9H981	-5.44212	-0.0820312	0.000137265	Yes	Yes	Yes	Yes	Yes	Yes	Yes	1593	70.4	93973	ACTR8	B3KSW7; hsa:93973; Q8N566; Q9H663; Q9H981	1	7.521	3	1593	70.4
Q8IWC1	0.996819	1.05205	0.898251	0.662462	0.374923	0.245378	0.161955	0.147882	0.14062	0.135563	0.996819	1.13211	0.9694	0.861383	0.645056	0.478532	0.331629	0.276607	0.272118	0.234188	50.1239	-0.126691	0.141232	0.995808	53.1458	-0.0923176	0.24671	0.980357	Q8IWC1	3.02191	-0.126691	0.000150745	Yes	Yes	Yes	Yes	Yes	Yes	Yes	3130	98.4	79649	MAP7D3	A2A2J0; A6NCZ7; A6NHR4; B4DWD2; H7BY77; hsa:79649; Q5JXI5; Q5JXI6; Q6P2S1; Q8IWC1; Q9H9M8	1	27.082	8	3130	98.4
Q969E8	0.996819	1.02023	0.945724	0.749682	0.469135	0.320201	0.19077	0.179112	0.159745	0.235523	0.996819	0.965833	0.989556	0.885854	0.730096	0.518914	0.363628	0.33864	0.251854	0.185443	50.9943	-0.120231	0.186091	0.994417	54.2647	-0.0781106	0.202975	0.996531	Q969E8	3.2704	-0.120231	0.000161903	Yes	Yes	Yes	Yes	Yes	Yes	Yes	6016	20.9	90121	TSR2	hsa:90121; Q969E8	1	9.951	4	6016	20.9
Q9Y6X9	0.996819	0.911435	0.603178	0.435065	0.343199	0.217869	0.153013	0.138697	0.116996	0.0712047	0.996819	0.613782	0.326333	0.213388	0.161783	0.0999465	0.0989069	0.0477961	0.0607922	0.0180145	48.1957	-0.0844097	0.0992519	0.987916	44.8069	-0.123336	0.0713598	0.981732	Q9Y6X9	-3.38878	-0.123336	0.000174991	Yes	Yes	Yes	Yes	Yes	Yes	Yes	5936	117.8	22880	MORC2	B2RNB1; hsa:22880; Q9UF28; Q9Y6V2; Q9Y6X9	1	14.539	5	5936	117.8
P53367	0.996819	0.73079	0.755834	0.593931	0.42972	0.22227	0.349744	0.123082	0.104621	0.0492956	0.996819	0.981229	0.931968	0.867256	1.42804	0.353346	0.26957	0.170846	0.154393	0.0678193	49.9249	-0.0574647	0.018514	0.95191	53.6202	-0.974152	0.165651	0.886884	P53367	3.69527	-0.974152	0.000175015	Yes	Yes	Yes	Yes	Yes	Yes	Yes	890	41.7	27236	ARFIP1	B4DS69; hsa:27236; P53367; Q2M2X4; Q3SYL4; Q9Y2X6	1	48.597	10	890	41.7
O14880	0.996819	0.976097	0.971787	0.833788	0.58738	0.47425	0.378558	0.35455	0.326239	0.125978	0.996819	1.04179	0.860942	0.926965	0.789209	0.702654	0.646774	0.581688	0.491163	0.139877	53.77	-0.0634729	0.191705	0.97551	60.2891	-0.0373807	0	0.972527	O14880	6.51911	-0.0634729	0.00020089	Yes	Yes	Yes	Yes	Yes	Yes	Yes	3609	16.5	4259	MGST3	B2R592; hsa:4259; O14880; Q6ICN4	1	8.034	2	3609	16.5
A2RU67	0.996819	0.635336	0.666475	0.520209	0.45856	0.305897	0.34577	0.503351	0.194618	0.106807	0.996819	1.01202	1.08842	1.00038	0.76743	0.703664	0.498413	0.444402	0.407211	0.279754	50.2612	-0.0384548	0.0982412	0.846993	56.745	-0.0686	0.316061	0.96792	A2RU67	6.48386	-0.0686	0.000222387	Yes	Yes	Yes	Yes	Yes	Yes	Yes	1036	67	57613	FAM234B	A2RU67; hsa:57613; Q49AF2; Q5CZ81; Q6ZUV7; Q9P261	1	8.874	2	1036	67
P32321	0.996819	0.881669	0.909421	0.902318	0.74504	0.693219	0.507725	0.478551	0.677227	0.125978	0.996819	1.07874	0.943485	1.02876	0.603574	0.587564	0.331629	0.403724	0.247994	0.0847741	60.1027	-0.0315515	0	0.866574	54.7538	-0.0709234	0.127714	0.940248	P32321	-5.34885	-0.0709234	0.000341515	Yes	Yes	Yes	Yes	Yes	Yes	Yes	1831	20	1635	DCTD	B2R836; D3DP49; D3DP50; hsa:1635; P32321; Q5M7Z8; Q9BVD8	1	22.065	4	1831	20
Q96N66	0.996819	0.985335	1.03881	0.950082	0.77388	0.644804	0.526603	0.480388	0.361113	0.160211	0.996819	0.985335	0.918531	0.790906	0.577647	0.360413	0.196844	0.134236	0.0964956	0.0847741	57.2591	-0.054762	0.158515	0.982247	52.0136	-0.0964145	0.0711446	0.99953	Q96N66	-5.24545	-0.0964145	0.000390121	Yes	Yes	Yes	Yes	Yes	Yes	Yes	883	52.7	79143	MBOAT7	A9C4B6; B0V3I5; B4DQ87; hsa:79143; Q05DF0; Q7L5N2; Q96N66; Q99908; Q9BPV2; Q9BRE9	1	38.253	6	883	52.7
Q5T013	0.996819	1.07463	1.03415	0.804714	0.553733	0.406029	0.284167	0.288417	0.304865	0.280711	0.996819	1.07771	1.0481	0.848658	0.807876	0.589583	0.350053	0.390504	0.354139	0.234188	51.784	-0.119813	0.289722	0.987146	54.8476	-0.0818813	0.277892	0.970622	Q5T013	3.06357	-0.119813	0.000524774	Yes	Yes	Yes	Yes	Yes	Yes	Yes	1092	30.4	81888	HYI	D3DPX4; D3DPX5; hsa:81888; Q5Q9A2; Q5T013; Q7Z778; Q96S83; Q9BZR3; Q9BZR4	1	9.068	3	1092	30.4
Q7L311	0.996819	0.963781	0.875911	0.570049	0.280712	0.141945	0.0953848	0.108386	0.0776223	0.076682	0.996819	0.924778	0.957882	0.70281	0.577647	0.45935	0.342296	0.257285	0.281767	0.135639	49.3038	-0.140162	0.0821554	0.999527	52.7927	-0.0637278	0.164712	0.983234	Q7L311	3.48884	-0.140162	0.000524774	Yes	Yes	Yes	Yes	Yes	Yes	Yes	6277	65.6	9823	ARMCX2	hsa:9823; O60267; Q5H9D9; Q7L311	1	9.99	3	6277	65.6
Q5HYK7	0.996819	0.947358	1.04625	0.977079	0.916159	0.638202	0.328879	0.374758	0.173244	0.0136932	0.996819	0.849851	0.886857	0.694	0.465644	0.315992	0.249207	0.184066	0.140884	0.113385	55.5488	-0.0951665	0.0542594	0.977022	51.0576	-0.076871	0.107538	0.98823	Q5HYK7	-4.49122	-0.0951665	0.000551805	Yes	Yes	Yes	Yes	Yes	Yes	Yes	1902	86.5	152503	SH3D19	B7Z296; hsa:152503; Q08EK1; Q32N10; Q5HYK7; Q5U3B8; Q86XB3; Q8N5E7; Q9UFC8	1	2.493	1	1902	86.5
Q9UI42	0.996819	0.652784	0.63855	0.566934	0.552771	0.407129	0.341795	0.296683	0.29249	0.131455	0.996819	1.00073	0.999154	0.92305	0.785061	0.681453	0.56726	0.470842	0.426511	0.176966	50.9665	-0.0372286	0.081698	0.930923	58.0832	-0.0482338	0.158046	0.98768	Q9UI42	7.1167	-0.0482338	0.000551805	Yes	Yes	Yes	Yes	Yes	Yes	Yes	170	47.3	51200	CPA4	B7Z576; hsa:51200; Q86UY9; Q9UI42	1	51.159	8	170	47.3
Q13287	0.996819	0.95249	0.813546	0.723724	0.521047	0.342208	0.228526	0.180949	0.13612	0.184858	0.996819	1.01715	1.01451	0.922071	0.846248	0.718807	0.545927	0.346776	0.21808	0.136698	51.282	-0.0801691	0.13598	0.993012	56.4962	-0.0792366	0.11731	0.994801	Q13287	5.21415	-0.0801691	0.000638784	Yes	Yes	Yes	Yes	Yes	Yes	Yes	6093	35	9111	NMI	B5BU69; hsa:9111; Q13287; Q53TI8; Q8WTW2; Q9BVE5	1	14.789	6	6093	35
Q86X76	0.996819	0.860115	0.925245	0.906472	0.848865	0.69542	0.660738	0.541929	0.538857	0.0862673	0.996819	1.2717	1.00011	0.998421	0.693799	0.575449	0.377204	0.396606	0.333875	0.0921918	60.2371	-0.0384164	0	0.954036	55.1113	-0.074507	0.178318	0.90858	Q86X76	-5.12577	-0.074507	0.000701698	Yes	Yes	Yes	Yes	Yes	Yes	Yes	5187	35.9	4817	NIT1	B1AQP3; D3DVF4; hsa:4817; O76091; Q86X76	1	13.744	4	5187	35.9
Q9H1J7	0.996819	1.10748	1.05929	0.826519	0.998834	0.521565	0.673655	0.39864	0.362238	0.0136932	0.996819	0.853957	0.900294	0.8467	0.613944	0.401805	0.284115	0.166778	0.145708	0.104908	57.6356	-0.0591507	0	0.902485	52.646	-0.0812218	0.0881853	0.982267	Q9H1J7	-4.98953	-0.0812218	0.000701698	Yes	Yes	Yes	Yes	Yes	Yes	Yes	5741	40.3	81029	WNT5B	A8K315; D3DUP9; hsa:81029; Q96S49; Q9BV04; Q9H1J7	1	3.367	1	5741	40.3
Q8NEC7	0.996819	0.977124	1.04998	0.768372	0.465289	0.342208	0.155	0.250757	0.229492	0.0136932	0.996819	0.934015	1.00299	0.77916	0.663724	0.588574	0.35975	0.259319	0.291417	0.108087	51.2845	-0.11967	0.151045	0.964481	54.2863	-0.0627112	0.117942	0.97609	Q8NEC7	3.00175	-0.11967	0.000701698	Yes	Yes	Yes	Yes	Yes	Yes	Yes	5957	71	79807	GSTCD	A8K8J0; A8MVD3; H9KV97; hsa:79807; Q8NEC7; Q9H8S3	1	3.846	1	5957	71
P08247	0.996819	0.922725	0.853571	0.672845	0.512395	0.412631	0.318943	0.308624	0.223867	0.145148	0.996819	0.998678	0.958842	0.927944	0.835877	0.698616	0.542049	0.497283	0.404317	0.205577	51.9652	-0.0602091	0.160884	0.994867	58.0652	-0.0507716	0.192501	0.995013	P08247	6.09996	-0.0602091	0.000710429	Yes	Yes	Yes	Yes	Yes	Yes	Yes	1552	33.8	6855	SYP	B2R7L6; B7Z359; hsa:6855; P08247; Q6P2F7	1	7.61	3	1552	33.8
P55199	0.996819	0.862168	0.748388	0.593931	0.559501	0.312499	0.197725	0.227794	0.187869	0.138301	0.996819	0.919646	0.425192	0.279949	0.199117	0.110042	0.0756347	0.0783042	0.0463179	0.0540435	50.6369	-0.0626058	0.116721	0.981689	46.2754	-0.144554	0.0839834	0.979628	P55199	-4.36151	-0.144554	0.000760514	Yes	Yes	Yes	Yes	Yes	Yes	Yes	620	68.2	8178	ELL	hsa:8178; P55199	1	6.552	2	620	68.2
P33121	0.996819	1.0305	0.966202	0.904395	0.562385	0.25308	0.146058	0.109304	0.125996	0.0794206	0.996819	1.22346	0.92045	0.841806	0.711429	0.534057	0.490656	0.361013	0.353174	0.215114	51.6721	-0.16102	0.104684	0.998001	55.0519	-0.0626486	0.253768	0.930006	P33121	3.37978	-0.16102	0.000806144	Yes	Yes	Yes	Yes	Yes	Yes	Yes	6264	77.9	2180	ACSL1	B7Z452; D3DP57; hsa:2180; P33121; P41215; Q8N8V7; Q8TA99	1	13.661	1	6264	77.9
Q99714	0.996819	0.943253	0.977372	0.903357	0.807527	0.571081	0.301058	0.187379	0.101247	0.0629888	0.996819	0.938121	0.888777	0.871171	0.808913	0.64309	0.535261	0.477961	0.418791	0.0773563	54.3204	-0.104109	0.0526727	0.996805	57.9304	-0.0422347	0	0.987455	Q99714	3.61002	-0.104109	0.00096841	Yes	Yes	Yes	Yes	Yes	Yes	Yes	4467	26.9	3028	HSD17B10	hsa:3028; Q5H927; Q6IBS9; Q8TCV9; Q96HD5; Q99714	1	165.958	13	4467	26.9
O00459	0.996819	1.06231	1.15237	0.809906	0.513356	0.375219	0.228526	0.239735	0.13837	0.104068	0.996819	0.956596	0.789917	0.688127	0.648168	0.636023	0.404355	0.391521	0.155358	0.160011	51.787	-0.123154	0.164654	0.963556	54.444	-0.0454163	0.0635576	0.954783	O00459	2.65696	-0.123154	0.00126446	Yes	Yes	Yes	Yes	Yes	Yes	Yes	2311	81.5	5296	PIK3R2	hsa:5296; O00459; Q5EAT5; Q9UPH9	1	8.325	2	2311	81.5
Q6P1L5	0.996819	0.953517	0.915006	0.822366	0.632563	0.308098	0.224552	0.27372	0.280115	0.204029	0.996819	1.28709	1.09417	0.955352	0.769505	0.495694	0.581805	0.330505	0.331945	0.188622	51.9729	-0.114475	0.226037	0.985206	55.3887	-0.0755266	0.246181	0.887125	Q6P1L5	3.41579	-0.114475	0.00126446	Yes	Yes	Yes	Yes	Yes	Yes	Yes	128	61.9	150864	FAM117B	hsa:150864; Q53QZ5; Q585T9; Q6P1L5; Q8N8W1; Q96Q34	1	2.325	1	128	61.9
Q8N4H5	0.996819	0.770819	0.819131	0.747606	0.581612	0.517164	0.343783	0.369247	0.332989	0.287558	0.996819	0.881669	0.879179	0.828102	0.745652	0.719817	0.491626	0.490164	0.567394	0.334858	53.4571	-0.0437957	0.244718	0.952202	60.1928	-0.0304801	0.291624	0.931702	Q8N4H5	6.73567	-0.0437957	0.00131659	Yes	Yes	Yes	Yes	Yes	Yes	Yes	1122	6	401505	TOMM5	B2DG07; F6S928; hsa:401505; Q5JRT7; Q8N4H5	1	3.852	2	1122	6
Q9BSE5	0.996819	1.29941	1.02205	1.00927	1.30454	0.900085	0.6667	0.462018	0.314989	0.0136932	0.996819	0.753371	1.04618	0.994505	0.794394	0.461369	0.526534	0.303047	0.358964	0.180145	58.3444	-0.112316	0.0642779	0.868968	54.8852	-0.0808434	0.253089	0.879435	Q9BSE5	-3.45918	-0.112316	0.00158932	Yes	Yes	Yes	Yes	Yes	Yes	Yes	6029	37.6	79814	AGMAT	hsa:79814; Q5TDH1; Q9BSE5; Q9H5J3	1	5.856	1	6029	37.6
Q9BW61	0.996819	1.14237	1.28362	0.810944	0.856555	0.563378	0.259327	0.561218	0.176619	0.212245	0.996819	0.8673	0.796636	0.625481	0.489496	0.270562	0.219147	0.155591	0.12062	0.0805354	54.7193	-0.0933781	0.242403	0.847987	50.5295	-0.0711476	0.0647484	0.995064	Q9BW61	-4.18976	-0.0933781	0.00177578	Yes	Yes	Yes	Yes	Yes	Yes	Yes	1291	11.8	79016	DDA1	hsa:79016; Q9BW61	1	7.577	2	1291	11.8
P62875	0.996819	0.895013	0.791206	0.509825	0.309552	0.183758	0.131154	0.11849	0.0944968	0.0739434	0.996819	0.967886	0.836947	0.663656	0.554831	0.480551	0.303508	0.211523	0.154393	0.146235	48.9772	-0.100964	0.0826194	0.998475	52.1861	-0.0627221	0.109227	0.988557	P62875	3.20886	-0.100964	0.00189011	Yes	Yes	Yes	Yes	Yes	Yes	Yes	9	7.6	5441	POLR2L	hsa:5441; P52436; P62875; Q6FHX3	1	13.794	3	9	7.6
Q9Y6Y0	0.996819	0.694866	0.48217	0.312541	0.194191	0.113336	0.0904168	0.0826672	0.0674977	0.0492956	0.996819	0.909382	0.847505	0.570666	0.452162	0.268543	0.212359	0.146439	0.169832	0.108087	46.1341	-0.0951572	0.0614627	0.991256	50.1665	-0.0833198	0.120071	0.994026	Q9Y6Y0	4.03248	-0.0951572	0.00231044	Yes	Yes	Yes	Yes	Yes	Yes	Yes	5059	71.7	10625	IVNS1ABP	A8K8R6; hsa:10625; Q1G4T6; Q1G4T7; Q5TF75; Q6NW38; Q7LCG2; Q9NZX0; Q9Y480; Q9Y6Y0	1	3.058	2	5059	71.7
O60234	0.996819	0.956596	0.938277	0.943852	0.850787	0.729531	0.727309	0.541929	0.548981	0.184858	0.996819	0.95249	0.976119	0.845721	0.703132	0.55223	0.456717	0.428131	0.351244	0.16425	61.5417	-0.036273	0	0.975737	55.7497	-0.051009	0.170609	0.986965	O60234	-5.79205	-0.051009	0.00240558	Yes	Yes	Yes	Yes	Yes	Yes	Yes	6788	16.8	9535	GMFG	hsa:9535; O60234; Q6IB37	1	4.042	1	6788	16.8
Q5VTB9	0.996819	0.81598	0.790275	0.572126	0.506627	0.278388	0.276218	0.155231	0.218243	0.243739	0.996819	1.0541	0.87246	0.868234	0.853507	0.519924	0.556594	0.347793	0.21229	0.176966	50.0977	-0.0690185	0.184255	0.968663	55.6884	-0.0638743	0.142707	0.958437	Q5VTB9	5.59068	-0.0690185	0.00293831	Yes	Yes	Yes	Yes	Yes	Yes	Yes	6676	62.7	55182	RNF220	B3KPJ3; B4DLZ9; E9PCS1; hsa:55182; Q4KMX2; Q5VTB9; Q9NVP6	1	15.202	2	6676	62.7
Q9UEW8	0.996819	1.01202	0.820062	0.533707	0.267253	0.155149	0.108301	0.121245	0.121496	0.0684661	0.996819	0.919646	0.856143	0.691064	0.598388	0.36849	0.300599	0.232879	0.152463	0.172727	49.0075	-0.134816	0.0990761	0.997124	51.9644	-0.0683122	0.136452	0.993105	Q9UEW8	2.95694	-0.134816	0.00301835	Yes	Yes	Yes	Yes	Yes	Yes	Yes	4622	59.4	27347	STK39	hsa:27347; O14774; Q53S90; Q53SL7; Q53SS1; Q9UER4; Q9UEW8; X5D9C8	1	47.988	6	4622	59.4
O95487	0.996819	1.05102	0.888943	0.591854	0.448947	0.365316	0.290129	0.205749	0.188994	0.124608	0.996819	1.01818	0.883978	0.790906	1.09307	0.524971	0.282176	0.287793	0.263433	0.116564	50.7289	-0.0858725	0.17498	0.97893	53.8306	-0.887655	0.23749	0.93047	O95487	3.10173	-0.887655	0.00304519	Yes	Yes	Yes	Yes	Yes	Yes	Yes	4164	137.3	10427	SEC24B	B7ZKM8; B7ZKN4; hsa:10427; O95487; Q0VG08	1	24.835	4	4164	137.3
O15127	0.996819	0.879617	0.804237	0.776679	0.671016	0.566679	0.480898	0.431707	0.471359	0.291665	0.996819	1.0305	1.05674	1.00429	0.917805	0.824811	0.698166	0.65084	0.584763	0.35817	56.6022	-0.0350035	0.272087	0.976739	62.9753	-0.042505	0.351605	0.973652	O15127	6.37306	-0.042505	0.00307807	Yes	Yes	Yes	Yes	Yes	Yes	Yes	3012	36.6	10066	SCAMP2	B2RDF0; hsa:10066; O15127; Q9BQE8	1	31.913	4	3012	36.6
Q86UA1	0.996819	0.876538	0.644135	0.455832	0.323972	0.257482	0.162949	0.146045	0.100122	0.0753127	0.996819	0.740028	0.390639	0.239817	0.174227	0.141338	0.0998766	0.0793212	0.0704418	0.0932515	48.4361	-0.0793063	0.091768	0.993992	45.5298	-0.127467	0.0990039	0.992686	Q86UA1	-2.9063	-0.127467	0.00318829	Yes	Yes	Yes	Yes	Yes	Yes	Yes	6768	78.4	55015	PRPF39	hsa:55015; Q08AL1; Q08AL2; Q86UA1; Q9NUU5	1	17.247	6	6768	78.4
P39210	0.996819	1.00381	0.917799	0.83275	0.603723	0.479752	0.260321	0.251676	0.134995	0.132824	0.996819	1.19882	1.19687	1.22258	1.02048	0.723855	0.497444	0.253218	0.203606	0.119743	52.9636	-0.0808358	0.116663	0.994127	56.0372	-0.137894	0.148033	0.918715	P39210	3.07364	-0.137894	0.00337267	Yes	Yes	Yes	Yes	Yes	Yes	Yes	4911	19.7	4358	MPV17	D6W555; hsa:4358; P39210; Q53SY2; Q96B08	1	7.501	3	4911	19.7
P33908	0.996819	1.15469	1.0779	1.07468	0.948844	0.795552	0.518655	0.333424	0.263241	0.234154	0.996819	0.932989	0.856143	0.772308	0.676168	0.492666	0.379143	0.255251	0.22966	0.198159	56.4305	-0.123488	0.236286	0.969048	53.5431	-0.0605641	0.160566	0.991802	P33908	-2.88744	-0.123488	0.00351092	Yes	Yes	Yes	Yes	Yes	Yes	Yes	3812	72.9	4121	MAN1A1	E7EU32; hsa:4121; P33908; Q6P052; Q9NU44; Q9UJI3	1	13.596	3	3812	72.9
Q9H3P2	0.996819	0.843693	0.691607	0.499442	0.353774	0.269585	0.172885	0.135942	0.109121	0.0739434	0.996819	0.744133	0.383921	0.273097	0.18045	0.143358	0.0911495	0.0783042	0.0704418	0.0476854	48.9354	-0.0730306	0.0749525	0.997035	45.6656	-0.116248	0.0849719	0.987044	Q9H3P2	-3.26971	-0.116248	0.00404429	Yes	Yes	Yes	Yes	Yes	Yes	Yes	4901	57.2	7469	NELFA	A2A2T1; hsa:7469; O95392; Q9H3P2	1	32.12	6	4901	57.2
Q8ND61	0.996819	0.932989	0.893597	0.819251	0.667171	0.514963	0.438174	0.407825	0.314989	0.0643581	0.996819	0.896039	0.97132	0.940669	0.983141	0.795534	0.74859	0.580672	0.536516	0.0105968	55.3532	-0.0456552	0.00819764	0.989435	60.8054	-0.0551301	0	0.960362	Q8ND61	5.45217	-0.0551301	0.00409432	Yes	Yes	Yes	Yes	Yes	Yes	Yes	250	101.2	84077	C3orf20	hsa:84077; Q7L0U6; Q8NCP2; Q8ND61; Q9H0I7	1	1.553	1	250	101.2
O14681	0.996819	0.976097	0.867534	0.789139	0.600838	0.487454	0.383526	0.335261	0.233992	0.102699	0.996819	0.932989	0.668982	0.53347	0.370233	0.270562	0.23951	0.197286	0.168867	0.0762967	53.7924	-0.0551311	0.0946631	0.9948	49.2559	-0.0742498	0.126518	0.987203	O14681	-4.53649	-0.0742498	0.00474774	Yes	Yes	Yes	Yes	Yes	Yes	Yes	6080	38.9	9538	EI24	A8K7D6; B4DKL6; hsa:9538; O14681; Q9BUQ1	1	1.337	1	6080	38.9
Q14197	0.996819	1.00586	0.973649	0.828596	0.596032	0.331205	0.210641	0.19289	0.179994	0.251955	0.996819	0.934015	0.766882	0.537385	0.312157	0.142348	0.105695	0.0722026	0.0598273	0.0593419	51.863	-0.125396	0.196994	0.995633	49.0451	-0.105472	0.0493816	0.999151	Q14197	-2.81788	-0.125396	0.00516439	Yes	Yes	Yes	Yes	Yes	Yes	Yes	2399	23.6	3396	MRPL58	B2RAD1; hsa:3396; Q14197; Q53HM7; Q53Y11	1	27.32	5	2399	23.6
P32121	0.996819	0.971992	1.07045	0.88882	0.492207	0.313599	0.228526	0.147882	0.102371	0.0944832	0.996819	1.09105	1.08074	0.93088	0.673057	0.601698	0.402415	0.306098	0.289487	0.210876	51.5801	-0.144083	0.133983	0.984763	54.5565	-0.0820729	0.233792	0.969187	P32121	2.97646	-0.144083	0.00516439	Yes	Yes	Yes	Yes	Yes	Yes	Yes	4841	46.1	409	ARRB2	B4DLW0; B5B0C0; B7WPL3; D3DTK2; H0Y688; hsa:409; P32121; Q0Z8D3; Q2PP19; Q6ICT3; Q8N7Y2; Q9UEQ6	1	8.694	2	4841	46.1
Q8IZQ5	0.996819	1.04179	1.00809	0.702957	0.539313	0.402727	0.244423	0.16809	0.15637	0.132824	0.996819	0.987388	0.96844	0.940669	0.764319	0.682463	0.423748	0.330505	0.452564	0.274456	51.8353	-0.0928742	0.137657	0.984578	55.6406	-0.0745648	0.315766	0.965564	Q8IZQ5	3.80532	-0.0928742	0.00516439	Yes	Yes	Yes	Yes	Yes	Yes	Yes	1099	13.4	280636	SELENOH	hsa:280636; Q8IZQ5; Q8N672	1	13.858	3	1099	13.4
Q5VT66	0.996819	0.883722	0.855433	0.85767	1.22379	0.69542	0.473943	0.477633	0.326239	0.0999605	0.996819	0.836508	0.904134	0.748816	0.556906	0.441178	0.288963	0.21254	0.250889	0.0699386	57.2444	-0.0863148	0.150666	0.840706	52.5462	-0.060461	0.0766709	0.977089	Q5VT66	-4.69818	-0.0863148	0.0052621	Yes	Yes	Yes	Yes	Yes	Yes	Yes	4933	37.5	64757	MTARC1	A8K447; B2D078; hsa:64757; Q5VT66; Q5VVS9; Q5VVT0; Q5VVT1; Q8N9P5; Q96FN8; Q9H6C7	1	2.851	1	4933	37.5
P0C1Z6	0.996819	0.909382	0.901044	0.697765	0.472019	0.286091	0.227532	0.19932	0.167619	0.130086	0.996819	0.996625	0.972279	0.848658	0.725948	0.525981	0.472232	0.370165	0.296241	0.148355	50.9178	-0.0913987	0.144352	0.995599	55.2557	-0.0583001	0.155884	0.991691	P0C1Z6	4.33793	-0.0913987	0.0052621	Yes	Yes	Yes	Yes	Yes	Yes	Yes	4266	28.3	29844	TFPT	G5E9B5; hsa:29844; P0C1Z6	1	1.281	1	4266	28.3
P19447	0.996819	0.908356	0.804237	0.621966	0.357619	0.237675	0.154007	0.125838	0.106871	0.042449	0.996819	0.879617	0.53557	0.295611	0.217784	0.123166	0.0824224	0.0569485	0.066582	0.0455661	49.8537	-0.0888938	0.0633409	0.996992	46.8445	-0.117499	0.0669653	0.993431	P19447	-3.00923	-0.117499	0.00526458	Yes	Yes	Yes	Yes	Yes	Yes	Yes	2251	89.2	2071	ERCC3	hsa:2071; P19447; Q53QM0	1	25.485	6	2251	89.2
Q8NCF5	0.996819	0.979177	0.785621	0.647925	0.460483	0.34661	0.200705	0.17452	0.141745	0.10133	0.996819	0.959675	1.05578	0.909346	0.865952	0.539105	0.446051	0.266438	0.199746	0.0996095	50.7501	-0.0760801	0.0995154	0.99508	55.0591	-0.0885412	0.115239	0.984668	Q8NCF5	4.30907	-0.0885412	0.00571176	Yes	Yes	Yes	Yes	Yes	Yes	Yes	1319	45.8	84901	NFATC2IP	B7Z4G5; hsa:84901; Q66K34; Q6NVK1; Q8NCF5; Q8NFR2; Q96ST9	1	6.35	2	1319	45.8
O95429	0.996819	1.22346	1.21101	0.891935	0.959419	0.60079	0.343783	0.21769	0.228367	0.0506649	0.996819	0.611729	0.778399	0.616672	0.573499	0.447235	0.325811	0.182032	0.145708	0.0964305	54.8708	-0.12892	0.127555	0.929883	51.2964	-0.0437735	0	0.90819	O95429	-3.57441	-0.12892	0.00597517	Yes	Yes	Yes	Yes	Yes	Yes	Yes	6602	49.6	9530	BAG4	B4E217; hsa:9530; O95429; O95818	1	15.498	3	6602	49.6
P04637	0.996819	0.635336	0.420735	0.302157	0.20765	0.121038	0.0745194	0.0845043	0.0708726	0.0739434	0.996819	0.81598	0.620032	0.541301	0.37853	0.283686	0.20848	0.185083	0.138954	0.075237	45.5957	-0.0957564	0.0755597	0.98141	49.0274	-0.062606	0.0815947	0.98992	P04637	3.43173	-0.0957564	0.00613724	Yes	Yes	Yes	Yes	Yes	Yes	Yes	4357	43.6	7157	TP53	hsa:7157; P04637; Q15086; Q15087; Q15088; Q16535; Q16807; Q16808; Q16809; Q16810; Q16811; Q16848; Q2XN98; Q3LRW1; Q3LRW2; Q3LRW3; Q3LRW4; Q3LRW5; Q86UG1; Q8J016; Q99659; Q9BTM4; Q9HAQ8; Q9NP68; Q9NPJ2; Q9NZD0; Q9UBI2; Q9UQ61	1	12.192	4	4357	43.6
Q12857	0.996819	0.822139	0.904767	0.754874	0.718122	0.53807	0.507725	0.396803	0.343113	0.145148	0.996819	1.12698	1.11145	0.764477	0.945806	0.864184	0.690409	0.529825	0.740121	0.0105968	55.9795	-0.0384169	0.0425875	0.973909	61.9553	-0.0464012	0	0.830247	Q12857	5.97575	-0.0464012	0.00696824	Yes	Yes	Yes	Yes	Yes	Yes	Yes	3536	55.9	4774	NFIA	B4DRJ3; B4DS53; F5H0R0; F8W8W3; hsa:4774; Q12857; Q8TA97; Q9H3X9; Q9P2A9	1	12.772	2	3536	55.9
P32019	0.996819	1.13006	1.09186	1.01861	0.582573	0.322402	0.29609	0.313217	0.194618	0.230046	0.996819	1.04076	0.743847	0.845721	0.632612	0.606746	0.346174	0.295929	0.339665	0.169548	51.4824	-0.330554	0.269584	0.972864	54.3217	-0.0529006	0.162118	0.938415	P32019	2.83933	-0.330554	0.00914644	Yes	Yes	Yes	Yes	Yes	Yes	Yes	5077	112.8	3633	INPP5B	C9J6U5; hsa:3633; P32019; Q5VSG9; Q5VSH0; Q5VSH1; Q658Q5; Q6P6D4; Q6PD53; Q86YE1	1	4.409	1	5077	112.8
Q86W42	0.996819	0.931963	0.7065	0.701919	0.532583	0.385122	0.146058	0.142371	0.0944968	0.0479263	0.996819	0.839587	0.985717	0.854531	0.796468	0.55021	0.330659	0.0101694	0.236414	0.0105968	51.1564	-0.0678506	0.00511927	0.978981	53.9986	-0.102812	0.0446257	0.938581	Q86W42	2.84218	-0.102812	0.00993217	Yes	Yes	Yes	Yes	Yes	Yes	Yes	2573	37.5	79228	THOC6	B2RA85; hsa:79228; Q86W42; Q8NBR1; Q9BTV9	1	14.095	3	2573	37.5
Q14186	0.996819	1.13006	1.02764	0.965657	0.749846	0.648105	0.326892	0.313217	0.388112	0.142409	0.996819	0.956596	0.817751	0.716514	0.494681	0.311954	0.229813	0.165761	0.126409	0.0996095	54.8494	-0.0894803	0.22991	0.949705	51.1603	-0.0797515	0.0911212	0.997444	Q14186	-3.6891	-0.0894803	0.0100942	Yes	Yes	Yes	Yes	Yes	Yes	Yes	5380	45	7027	TFDP1	B4DLQ9; hsa:7027; Q14186; Q5JSB4; Q8IZL5	1	16.518	3	5380	45
Q9H019	0.996819	0.96686	1.06301	0.83898	0.611413	0.439039	0.262308	0.239735	0.217118	0.219091	0.996819	0.795453	0.764002	0.527597	0.328751	0.257438	0.206541	0.1261	0.179482	0.0974902	52.5474	-0.106204	0.21435	0.988483	49.052	-0.0758672	0.110325	0.984677	Q9H019	-3.49543	-0.106204	0.0109038	Yes	Yes	Yes	Yes	Yes	Yes	Yes	2057	31.9	56181	MTFR1L	A6NCB4; B7WNV5; D3DPJ4; hsa:56181; Q63HP1; Q7Z2S7; Q9H019; Q9NUI7	1	11.576	3	2057	31.9
P50897	0.996819	1.00278	0.944793	0.903357	0.800798	0.69652	0.546475	0.439055	0.182244	0.150625	0.996819	0.947358	0.87246	0.745879	0.606685	0.410891	0.279267	0.205421	0.185272	0.111266	56.6652	-0.0651801	0.10003	0.987664	52.4181	-0.0710999	0.104336	0.998307	P50897	-4.24706	-0.0710999	0.0109916	Yes	Yes	Yes	Yes	Yes	Yes	Yes	6332	34.2	5538	PPT1	B4DY24; hsa:5538; P50897; Q6FGQ4	1	43.482	6	6332	34.2
P42345	0.996819	0.961728	0.842402	0.641695	0.371078	0.213468	0.162949	0.140534	0.116996	0.0917445	0.996819	0.961728	0.904134	0.72826	0.600462	0.448245	0.354901	0.264404	0.204571	0.116564	49.9631	-0.106392	0.104548	0.999025	52.9755	-0.0625257	0.114492	0.997433	P42345	3.01236	-0.106392	0.0118016	Yes	Yes	Yes	Yes	Yes	Yes	Yes	2686	288.7	2475	MTOR	hsa:2475; P42345; Q4LE76; Q5TER1; Q6LE87; Q96QG3; Q9Y4I3	1	48.43	13	2686	288.7
Q9UKW4	0.996819	0.963781	1.13934	0.937622	0.808488	0.676714	0.493815	0.379351	0.14962	0.0698354	0.996819	1.12595	1.04906	0.782096	0.55172	0.472474	0.213329	0.21254	0.134129	0.0921918	56.1608	-0.080844	0.0499242	0.975359	52.5066	-0.0945176	0.111744	0.968511	Q9UKW4	-3.65422	-0.0945176	0.0118033	Yes	Yes	Yes	Yes	Yes	Yes	Yes	5416	97.7	10451	VAV3	B1AMM0; B1APV5; B4E232; B7ZLR1; E9PQ97; hsa:10451; O60498; O95230; Q9UKW4; Q9Y5X8	1	1.401	1	5416	97.7
P30711	0.996819	1.02536	1.01647	0.929315	0.848865	0.717427	0.590193	0.500596	0.481484	0.127347	0.996819	0.905276	0.765922	0.709662	0.665798	0.515885	0.385931	0.33864	0.246064	0.0773563	59.1568	-0.0468065	0.0725101	0.978292	53.9906	-0.0438903	0	0.990359	P30711	-5.16617	-0.0468065	0.0120303	Yes	Yes	Yes	Yes	Yes	Yes	Yes	5176	27.3	2952	GSTT1	hsa:2952; O00226; P30711; Q5TZY2; Q6IC69; Q969K8; Q96IY3	1	8.716	4	5176	27.3
P61225	0.996819	0.956596	0.928969	0.807829	0.796952	0.796652	0.75811	0.536418	0.613104	0.243739	0.996819	1.06129	1.05482	0.957309	0.981066	0.751113	0.59732	0.521689	0.400457	0.0953708	63.1773	-0.0285192	0	0.938892	58.7344	-0.0631224	0.0863174	0.975498	P61225	-4.44292	-0.0631224	0.0121861	Yes	Yes	Yes	Yes	Yes	Yes	Yes	4786	20.5	5912	RAP2B	hsa:5912; P17964; P61225; Q96EG5; Q9CXG0	1	44.006	2	4786	20.5
Q15738	0.996819	0.979177	0.96434	0.87636	0.668132	0.404928	0.177853	0.119408	0.086622	0.042449	0.996819	1.00894	0.935807	0.869213	0.770542	0.628956	0.484838	0.346776	0.132199	0.0614612	52.7568	-0.11252	0.0463597	0.999255	55.6079	-0.0682095	0.0140566	0.993569	Q15738	2.85103	-0.11252	0.0128204	Yes	Yes	Yes	Yes	Yes	Yes	Yes	6724	41.9	50814	NSDHL	D3DWT6; hsa:50814; O00344; Q15738	1	70.709	11	6724	41.9
Q8IUX1	0.996819	1.19061	1.2259	1.09649	1.06901	0.814258	0.625963	0.484062	0.379112	0.190336	0.996819	0.861142	0.807194	0.871171	0.741504	0.593622	0.44702	0.217625	0.0550025	0.122922	58.1004	-0.0922791	0.23634	0.901029	54.4857	-0.0695414	0.0293094	0.943409	Q8IUX1	-3.61463	-0.0922791	0.0128994	Yes	Yes	Yes	Yes	Yes	Yes	Yes	609	25.9	55863	TMEM126B	A8K535; A8MSS0; hsa:55863; Q32Q09; Q8IUX1; Q8WVU3; Q96EP3; Q9NZ29	1	7.819	2	609	25.9
O75152	0.996819	0.913488	0.699984	0.604314	0.438372	0.319101	0.239456	0.203912	0.130496	0.109546	0.996819	0.787242	0.476062	0.31323	0.281045	0.176673	0.136724	0.122033	0.0955306	0.0455661	50.177	-0.0658015	0.100161	0.993522	46.5641	-0.0935263	0.0989832	0.982928	O75152	-3.61286	-0.0935263	0.0128994	Yes	Yes	Yes	Yes	Yes	Yes	Yes	6176	89.1	9877	ZC3H11A	hsa:9877; O75152; Q6AHY4; Q6AHY9; Q6AW79; Q6AWA1; Q6PJK4; Q86XZ7	1	22.205	6	6176	89.1
Q92834	0.996819	1.05102	1.07976	1.04561	0.699857	0.520465	0.215609	0.19289	0.125996	0.179381	0.996819	1.02639	0.756324	0.78699	0.323565	0.117109	0.182299	0.0101694	0.196851	0.0105968	53.4883	-0.132826	0.14839	0.978012	50.1155	-0.135575	0.0743037	0.95007	Q92834	-3.37275	-0.135575	0.0128994	Yes	Yes	Yes	Yes	Yes	Yes	Yes	5353	113.3	6103	RPGR	B1ARN3; E9PE28; hsa:6103; O00702; O00737; Q3KN84; Q8N5T6; Q92834; Q93039; Q9HD29; Q9UMR1	1	5.826	2	5353	113.3
Q99755	0.996819	0.97815	0.970856	0.844171	0.61622	0.327904	0.17984	0.185542	0.14062	0.0753127	0.996819	1.089	0.753445	0.605904	0.29349	0.163549	0.129937	0.0854228	0.104215	0.078416	52.1524	-0.115413	0.109057	0.997399	49.3262	-0.121437	0.0860736	0.981706	Q99755	-2.82619	-0.121437	0.0128994	Yes	Yes	Yes	Yes	Yes	Yes	Yes	1826	62.6	8394	PIP5K1A	A8K4Q0; B4DIN0; hsa:8394; Q99754; Q99755; Q99756	1	14.603	2	1826	62.6
Q643R3	0.996819	1.08695	0.948516	0.762142	0.483555	0.305897	0.150032	0.146045	0.111371	0.106807	0.996819	0.806743	0.708334	0.436564	0.308009	0.207969	0.141573	0.123049	0.0675469	0.0222532	51.2141	-0.117872	0.110708	0.99185	48.4045	-0.0785257	0.0408125	0.993346	Q643R3	-2.80961	-0.117872	0.013816	Yes	Yes	Yes	Yes	Yes	Yes	Yes	3557	57.2	254531	LPCAT4	A8K2K8; hsa:254531; O43412; Q643R3; Q7Z4P4; Q8IUL7; Q8TB38	1	16.498	3	3557	57.2
Q7Z2E3	0.996819	0.926831	0.640411	0.448563	0.309552	0.204665	0.136122	0.126756	0.13837	0.0903752	0.996819	0.868326	0.787997	0.699873	0.511275	0.41392	0.308357	0.157625	0.217115	0.0858337	48.2105	-0.0944762	0.111149	0.993569	51.7143	-0.0578263	0.0698318	0.98607	Q7Z2E3	3.50378	-0.0944762	0.0139835	Yes	Yes	Yes	Yes	Yes	Yes	Yes	209	40.7	54840	APTX	A8MTN4; D3DRK9; D3DRL0; hsa:54840; Q0P662; Q5T781; Q5T782; Q5T784; Q6JV81; Q6JV82; Q6JV85; Q7Z2E3; Q7Z2F3; Q7Z336; Q7Z5R5; Q7Z6V7; Q7Z6V8; Q9NXM5	1	7.047	2	209	40.7
Q86XE0	0.996819	0.975071	1.07045	0.928277	0.832522	0.498458	0.239456	0.21769	0.161994	0.0136932	0.996819	0.835482	0.831189	0.714556	0.54135	0.314983	0.135755	0.138304	0.10132	0.0551031	53.9675	-0.119635	0.0821668	0.987051	51.1785	-0.0769642	0.0255142	0.983602	Q86XE0	-2.78901	-0.119635	0.0152263	Yes	Yes	Yes	Yes	Yes	Yes	Yes	1145	46.4	254122	SNX32	hsa:254122; Q86XE0; Q8IW53; Q96NG4	1	4.183	1	1145	46.4
O43379	0.996819	1.04179	0.850779	0.685305	0.252833	0.154049	0.0616027	0.0992006	0.0843721	0.0410796	0.996819	1.00073	0.930048	0.801673	0.618093	0.36849	0.246298	0.176947	0.143778	0.0890128	49.6821	-0.157447	0.0674456	0.990871	52.3732	-0.0918525	0.099148	0.999081	O43379	2.69109	-0.157447	0.0155181	Yes	Yes	Yes	Yes	Yes	Yes	Yes	4416	165.8	284403	WDR62	hsa:284403; O43379; Q63HP9; Q659D7; Q8NBF7; Q96AD9	1	11.216	3	4416	165.8
P01009	0.996819	0.823165	0.62738	0.71957	0.596993	0.500658	0.305033	0.365573	0.354363	0.0616195	0.996819	0.898092	0.986677	0.887811	0.828617	0.82683	0.559503	0.525757	0.385017	0.291411	53.2367	-0.0367614	0	0.930274	58.779	-0.0506664	0.258628	0.963415	P01009	5.54231	-0.0506664	0.0164278	Yes	Yes	Yes	Yes	Yes	Yes	Yes	2617	46.7	5265	SERPINA1	A6PX14; B2RDQ8; hsa:5265; P01009; Q0PVP5; Q13672; Q53XB8; Q5U0M1; Q7M4R2; Q86U18; Q86U19; Q96BF9; Q96ES1; Q9P1P0; Q9UCE6; Q9UCM3	1	9.786	2	2617	46.7
P46199	0.996819	0.956596	0.767004	0.485944	0.327817	0.22007	0.151026	0.117571	0.102371	0.0712047	0.996819	0.942226	0.850385	0.690085	0.570387	0.409882	0.287994	0.196269	0.186237	0.0741773	48.9838	-0.0993701	0.0942835	0.996853	52.1345	-0.0644395	0.0712779	0.997254	P46199	3.1507	-0.0993701	0.016509	Yes	Yes	Yes	Yes	Yes	Yes	Yes	2989	81.3	4528	MTIF2	D6W5D0; hsa:4528; P46199	1	17.025	4	2989	81.3
Q9Y426	0.996819	1.10645	1.24917	0.941775	0.613336	0.424734	0.376571	0.269128	0.302615	0.231415	0.996819	1.02639	0.934847	0.769371	0.684465	0.627947	0.372355	0.405758	0.370543	0.286112	52.3124	-0.148817	0.297508	0.932432	54.9766	-0.0562624	0.291437	0.974141	Q9Y426	2.66415	-0.148817	0.0171053	Yes	Yes	Yes	Yes	Yes	Yes	Yes	1741	75.5	25966	C2CD2	hsa:25966; Q5R2V7; Q6AHX8; Q9NSE6; Q9Y426	1	2.29	1	1741	75.5
Q12830	0.996819	0.906303	0.559429	0.343691	0.234567	0.148547	0.0844553	0.131349	0.0787473	0.0479263	0.996819	0.957622	0.844626	0.556962	0.394086	0.280658	0.189087	0.133219	0.133164	0.072058	47.1804	-0.112339	0.0867303	0.990562	49.9348	-0.0900974	0.101156	0.994974	Q12830	2.7544	-0.112339	0.0175987	Yes	Yes	Yes	Yes	Yes	Yes	Yes	4992	338.1	2186	BPTF	hsa:2186; Q12830; Q6NX67; Q7Z7D6; Q9UIG2	1	15.545	7	4992	338.1
Q96K49	0.996819	0.921699	0.653443	0.586663	0.527777	0.335606	0.27125	0.177275	0.130496	0.12187	0.996819	1.04589	0.955003	0.894663	0.780912	0.530019	0.41987	0.27559	0.250889	0.182264	50.4821	-0.0597119	0.0858278	0.976877	54.5654	-0.0811006	0.188908	0.993523	Q96K49	4.08329	-0.0811006	0.0182185	Yes	Yes	Yes	Yes	Yes	Yes	Yes	6092	63.5	84910	TMEM87B	A8K2M9; hsa:84910; Q1RLN2; Q53R54; Q96K49	1	5.372	3	6092	63.5
B3EWG6	0.996819	0.9412	0.806099	0.572126	0.258601	0.130941	0.0635899	0.0725634	0.0528732	0.0492956	0.996819	0.993546	0.862862	0.705746	0.493644	0.347289	0.223025	0.311183	0.196851	0.157892	49.1228	-0.123625	0.0439357	0.998161	51.2444	-0.0835022	0.187418	0.989704	B3EWG6	2.12155	-0.123625	0.0184329	Yes	Yes	Yes	Yes	Yes	Yes	Yes	5692	9.3	100133093; 643161; 644054	FAM25G	B2RV02; B3EWG6; hsa:100133093; hsa:643161; hsa:644054; Q5VTM1	1	2.295	1	5692	9.3
Q53EU6	0.996819	1.34047	0.962479	1.17229	0.708509	0.369717	0.278206	0.348121	0.314989	0.188966	0.996819	1.04692	1.09321	0.884875	0.79232	0.473484	0.361689	0.355928	0.296241	0.155772	51.4577	-0.853397	0.299998	0.895507	54.0986	-0.0946355	0.23508	0.97179	Q53EU6	2.64088	-0.853397	0.0184329	Yes	Yes	Yes	Yes	Yes	Yes	Yes	2566	48.7	84803	GPAT3	hsa:84803; Q53EU6; Q68CJ4; Q6GPI6; Q96NA3	1	6.927	2	2566	48.7
Q9BY11	0.996819	1.06129	0.860087	0.687382	0.220147	0.144146	0.0715386	0.0992006	0.0933718	0.0657274	0.996819	1.03563	0.91949	0.747837	0.560017	0.406853	0.320963	0.215591	0.220975	0.151534	49.5941	-0.183081	0.0813116	0.9896	52.2294	-0.079887	0.172442	0.992824	Q9BY11	2.63536	-0.183081	0.0186507	Yes	Yes	Yes	Yes	Yes	Yes	Yes	882	50.9	29993	PACSIN1	hsa:29993; Q9BY11; Q9P2G8	1	2.729	2	882	50.9
Q9H089	0.996819	1.00792	0.883358	0.61366	0.324933	0.182658	0.139103	0.128593	0.191243	0.0520342	0.996819	1.01921	0.941566	0.748816	0.57661	0.379595	0.247267	0.205421	0.163078	0.0890128	49.6406	-0.135213	0.120512	0.992403	52.1457	-0.0855905	0.112323	0.996337	Q9H089	2.50511	-0.135213	0.0197197	Yes	Yes	Yes	Yes	Yes	Yes	Yes	6723	75.2	55341	LSG1	A0JLT4; A0PJK3; A6NI18; hsa:55341; Q7L9H8; Q9H089; Q9NUK8	1	37.857	9	6723	75.2
Q9BYX2	0.996819	1.0736	0.893597	0.678037	0.574882	0.389523	0.240449	0.248002	0.160869	0.0999605	0.996819	0.909382	0.658424	0.504105	0.310083	0.313973	0.160966	0.0894905	0.127374	0.268098	51.9635	-0.0776953	0.119577	0.98364	48.5061	-0.0900009	0.163509	0.965234	Q9BYX2	-3.45746	-0.0900009	0.019868	Yes	Yes	Yes	Yes	Yes	Yes	Yes	2235	105.3	55357	TBC1D2	B3KWD1; B4DQ05; B9A6J7; hsa:55357; Q59EU0; Q5TBQ5; Q6IPC7; Q7L1K8; Q8WYT1; Q9BYX2; Q9H6A2; Q9NSH4	1	14.093	4	2235	105.3
Q6UWU4	0.996819	1.07874	1.11793	1.01238	0.936347	0.768043	0.571315	0.505188	0.460109	0.190336	0.996819	0.935042	0.913732	0.870192	0.801654	0.558287	0.313205	0.314234	0.182377	0.0805354	58.562	-0.0640561	0.226726	0.953311	54.577	-0.0760169	0.0779217	0.988173	Q6UWU4	-3.98492	-0.0760169	0.0205991	Yes	Yes	Yes	Yes	Yes	Yes	Yes	6689	39.8	221477	C6orf89	B4DTT1; B7Z9L9; F4NAR0; F4NAR1; hsa:221477; Q5TDC5; Q6UWU4; Q6ZMG5; Q7Z356; Q8IZ35	1	8.275	3	6689	39.8
P23368	0.996819	1.02126	0.976441	0.739299	0.448947	0.303696	0.188782	0.153394	0.103496	0.0821593	0.996819	1.01818	0.990516	0.898579	0.742541	0.502761	0.285085	0.198303	0.123514	0.0837144	51.0717	-0.113442	0.109851	0.99423	53.7741	-0.0997722	0.0836973	0.999335	P23368	2.70236	-0.113442	0.0205991	Yes	Yes	Yes	Yes	Yes	Yes	Yes	237	65.4	4200	ME2	B2R8J2; hsa:4200; P23368; Q9BWL6; Q9BYG1; Q9H4B2	1	86.338	16	237	65.4
Q9NX20	0.996819	0.976097	1.00809	0.811983	0.563346	0.279488	0.154007	0.140534	0.0731225	0.10133	0.996819	0.960702	0.750565	0.548153	0.324602	0.131243	0.0766044	0.0416945	0.0405282	0.0190742	51.6637	-0.128077	0.0927973	0.99736	49.1391	-0.104722	0.0146335	0.997612	Q9NX20	-2.52456	-0.128077	0.0207651	Yes	Yes	Yes	Yes	Yes	Yes	Yes	3254	28.4	54948	MRPL16	hsa:54948; Q9BYD0; Q9HB70; Q9NX20	1	10.113	3	3254	28.4
Q96EY5	0.996819	0.991493	0.828439	0.550321	0.339354	0.177156	0.0914104	0.103793	0.0742475	0.0136932	0.996819	1.11774	0.909892	0.7449	0.580758	0.441178	0.293812	0.246099	0.230624	0.0805354	49.4598	-0.110687	0.0504922	0.996734	52.6618	-0.0746669	0.12928	0.974645	Q96EY5	3.20195	-0.110687	0.0207651	Yes	Yes	Yes	Yes	Yes	Yes	Yes	1934	28.8	93343	MVB12A	hsa:93343; Q96EY5; Q96I18	1	12.459	2	1934	28.8
Q96CP6	0.996819	0.90425	0.873119	0.479714	0.233606	0.0781247	0.00993591	0.0707264	0.0371237	0.0136932	0.996819	0.969939	0.928129	0.749794	0.513349	0.310945	0.17842	0.131185	0.129304	0.0794757	48.8083	-0.146597	0.02627	0.993878	51.3916	-0.10092	0.0902672	0.999204	Q96CP6	2.58332	-0.146597	0.022267	Yes	Yes	Yes	Yes	Yes	Yes	Yes	2455	80.6	57655	GRAMD1A	A6NKY7; hsa:57655; Q8NC77; Q96CP6; Q9P1Z5	1	9.739	3	2455	80.6
Q9BV38	0.996819	0.798532	0.739079	0.653117	0.631601	0.545773	0.309007	0.166253	0.124871	0.0862673	0.996819	1.06539	0.910852	0.946542	0.81721	0.670348	0.316114	0.258302	0.21808	0.122922	52.3028	-0.0498866	0	0.949697	54.9118	-0.101516	0.138405	0.983272	Q9BV38	2.60897	-0.101516	0.0228852	Yes	Yes	Yes	Yes	Yes	Yes	Yes	3993	47.4	57418	WDR18	hsa:57418; O60390; Q9BV38; Q9BWR2	1	26.255	7	3993	47.4
Q9BVR0	0.996819	0.946332	0.944793	0.601199	0.318204	0.22117	0.147052	0.163497	0.155245	0.127347	0.996819	0.932989	0.808153	0.696937	0.53409	0.418968	0.325811	0.299997	0.21422	0.144116	49.607	-0.148264	0.150848	0.995993	52.1665	-0.057467	0.142243	0.997289	Q9BVR0	2.55954	-0.148264	0.0241894	Yes	Yes	Yes	Yes	Yes	Yes	Yes	1121	128.9		HERC2P3	Q9BVR0	1	9.812	3	1121	128.9
Q9BW27	0.996819	1.17316	1.0537	0.985386	0.681591	0.479752	0.348751	0.178194	0.109121	0.0944832	0.996819	0.91554	0.838867	0.772308	0.847285	0.792505	0.496474	0.336606	0.22966	0.116564	53.7195	-0.105424	0.0992779	0.966909	56.5069	-0.0561158	0.0376567	0.934326	Q9BW27	2.78745	-0.105424	0.0241894	Yes	Yes	Yes	Yes	Yes	Yes	Yes	792	75	79902	NUP85	B4DMQ3; B4DPW1; hsa:79902; Q8NDI4; Q9BW27; Q9H9U1	1	13.927	4	792	75
Q5T4B2	0.996819	0.891933	0.946655	0.683228	0.574882	0.330104	0.157981	0.157068	0.139495	0.124608	0.996819	1.14545	0.983797	0.993526	0.760171	0.611794	0.429566	0.377284	0.320365	0.249024	51.4558	-0.090915	0.102381	0.985269	55.2192	-0.0825822	0.27617	0.969857	Q5T4B2	3.76338	-0.090915	0.0259322	Yes	Yes	Yes	Yes	Yes	Yes	Yes	1280	67.5	51148	CERCAM	A7MD00; C4AMA2; hsa:51148; Q0VDF3; Q2VPJ4; Q4KMP2; Q5T4B1; Q5T4B2; Q8N107; Q96EZ5; Q9P226; Q9UMW5	1	4.623	2	1280	67.5
Q9HCK8	0.996819	0.663048	0.423528	0.296966	0.204766	0.135343	0.0963784	0.0964451	0.058498	0.0451876	0.996819	0.814954	0.556685	0.514872	0.364011	0.34426	0.205571	0.221692	0.104215	0.105968	45.7266	-0.0956929	0.07292	0.98437	48.716	-0.0604188	0.101406	0.97072	Q9HCK8	2.98939	-0.0956929	0.0269711	Yes	Yes	Yes	Yes	Yes	Yes	Yes	230	290.3	57680	CHD8	hsa:57680; Q4G0D8; Q68DQ0; Q6DKH9; Q6P440; Q6ZNL7; Q8N3Z9; Q8NCY4; Q8TBR9; Q96F26; Q9HCK8	1	11.854	5	230	290.3
Q9BW71	0.996819	0.977124	0.857295	0.808868	0.70947	0.583185	0.385513	0.368328	0.304865	0.331376	0.996819	1.07053	0.939646	0.768392	0.69691	0.651167	0.618653	0.442368	0.440985	0.486391	54.6285	-0.0579872	0.284491	0.982823	59.2322	-0.047767	0.458806	0.940115	Q9BW71	4.60363	-0.0579872	0.0269711	Yes	Yes	Yes	Yes	Yes	Yes	Yes	5087	61.9	8479	HIRIP3	H3BSR3; hsa:8479; O75707; O75708; Q9BW71	1	9.107	3	5087	61.9
Q8WVP5	0.996819	0.939147	1.0025	0.819251	0.758499	0.337807	0.161955	0.104712	0.0764974	0.0465569	0.996819	0.895013	0.806234	0.566751	0.389938	0.168597	0.0998766	0.0691518	0.0646521	0.039208	52.7108	-0.12887	0.0489803	0.989276	49.5671	-0.0951071	0.0281864	0.997037	Q8WVP5	-3.14373	-0.12887	0.0272965	Yes	Yes	Yes	Yes	Yes	Yes	Yes	6545	20.8	126282	TNFAIP8L1	D6W627; hsa:126282; Q8WVP5	1	1.703	1	6545	20.8
Q9UBR2	0.996819	0.981229	0.974579	0.906472	0.820986	0.72733	0.55343	0.453751	0.209243	0.158841	0.996819	0.993546	0.939646	0.800694	0.67202	0.45834	0.300599	0.211523	0.166937	0.0974902	56.9913	-0.0663197	0.115587	0.990892	53.215	-0.0791961	0.0957851	0.998816	Q9UBR2	-3.77627	-0.0791961	0.0285503	Yes	Yes	Yes	Yes	Yes	Yes	Yes	6469	33.8	1522	CTSZ	B2RC40; hsa:1522; O75331; Q9UBR2; Q9UQV5; Q9UQV6	1	29.206	6	6469	33.8
Q96S55	0.996819	0.930936	0.716739	0.573164	0.425874	0.293793	0.197725	0.150638	0.0798723	0.0739434	0.996819	0.775951	0.48374	0.340638	0.259267	0.163549	0.133815	0.111863	0.0974606	0.0709983	49.9359	-0.0720487	0.0587848	0.994808	46.5943	-0.0931109	0.0984244	0.989674	Q96S55	-3.34162	-0.0931109	0.0285503	Yes	Yes	Yes	Yes	Yes	Yes	Yes	3145	72.1	56897	WRNIP1	B2RDB0; hsa:56897; Q53EP6; Q59ET8; Q5W0E2; Q5W0E4; Q8WV26; Q96S55; Q9H681; Q9NRJ6	1	31.98	7	3145	72.1
Q70CQ2	0.996819	0.980203	0.943862	0.745529	0.726774	0.543572	0.265289	0.325158	0.160869	0.160211	0.996819	0.925804	0.77648	0.538364	0.407568	0.301859	0.254055	0.196269	0.166937	0.0847741	53.7476	-0.0706741	0.127856	0.977724	49.9015	-0.0737311	0.125057	0.993014	Q70CQ2	-3.84612	-0.0737311	0.028775	Yes	Yes	Yes	Yes	Yes	Yes	Yes	1091	404	9736	USP34	A8MWD0; B3KWU9; hsa:9736; O60316; O94834; Q3B777; Q6P6C9; Q70CQ2; Q7L8P6; Q8N3T9; Q8TBW2; Q9UGA1	1	7.032	3	1091	404
P99999	0.996819	0.970965	0.942931	0.96358	0.849826	0.809856	0.735258	0.605308	0.682852	0.297143	0.996819	0.981229	0.927169	0.851594	0.776764	0.654195	0.591502	0.550163	0.54713	0.255382	65.1989	-0.0285452	0	0.955725	60.4577	-0.0320004	0.163994	0.976196	P99999	-4.74125	-0.0320004	0.0292135	Yes	Yes	Yes	Yes	Yes	Yes	Yes	6761	11.7	54205	CYCS	A4D166; B2R4I1; hsa:54205; P00001; P99999; Q6NUR2; Q6NX69; Q96BV4	1	77.131	8	6761	11.7
P36406	0.996819	1.02844	1.03974	0.995769	0.806566	0.510562	0.25734	0.214016	0.14962	0.0328637	0.996819	0.879617	0.827349	0.707704	0.554831	0.336184	0.164845	0.13627	0.0936007	0.0370887	54.0168	-0.121773	0.0896554	0.992014	51.3919	-0.0751268	0.0116701	0.992839	P36406	-2.62486	-0.121773	0.0293017	Yes	Yes	Yes	Yes	Yes	Yes	Yes	2429	64	373	TRIM23	hsa:373; P36406; Q9BZY4; Q9BZY5	1	9.602	1	2429	64
O94964	0.996819	1.01305	0.949447	0.705034	0.536429	0.420333	0.273238	0.213098	0.230617	0.130086	0.996819	0.902197	0.786078	0.511935	0.248896	0.208979	0.235631	0.131185	0.151498	0.0604015	51.9633	-0.0808654	0.164322	0.989387	48.7905	-0.106396	0.126572	0.985496	O94964	-3.17283	-0.106396	0.0293364	Yes	Yes	Yes	Yes	Yes	Yes	Yes	1736	159.7	140710	SOGA1	A6NK10; hsa:140710; O94964; Q14DB2; Q5JW51; Q6ZTG8	1	12.439	3	1736	159.7
Q9HBR0	0.996819	1.05718	0.939208	0.935545	0.815218	0.621697	0.411347	0.340773	0.282365	0.223199	0.996819	0.967886	0.795676	0.673445	0.504015	0.393729	0.281206	0.210506	0.179482	0.109147	55.2523	-0.0825237	0.228891	0.993488	51.5053	-0.0655714	0.109699	0.995708	Q9HBR0	-3.74698	-0.0825237	0.0302405	Yes	Yes	Yes	Yes	Yes	Yes	Yes	3233	119.7	124565	SLC38A10	hsa:124565; Q6ZRC5; Q8NA99; Q96C66; Q9HBR0	1	29.934	10	3233	119.7
Q92556	0.996819	1.02947	0.799583	0.667653	0.280712	0.146346	0.097372	0.101956	0.0652478	0.0328637	0.996819	1.03255	0.995315	0.802652	0.504015	0.400796	0.29769	0.202371	0.155358	0.143056	49.6261	-0.12898	0.057011	0.989574	51.9991	-0.0967241	0.163029	0.987165	Q92556	2.373	-0.12898	0.031437	Yes	Yes	Yes	Yes	Yes	Yes	Yes	5499	83.8	9844	ELMO1	A4D1X6; hsa:9844; Q29R79; Q6ZTJ0; Q92556; Q96PB0; Q9H0I1	1	8.601	3	5499	83.8
Q9H6E5	0.996819	1.01099	0.991334	0.646886	0.506627	0.412631	0.249391	0.202994	0.177744	0.0479263	0.996819	0.846772	0.606595	0.423839	0.299713	0.223113	0.221086	0.140337	0.139919	0.0921918	51.8064	-0.0787577	0.0983162	0.975724	47.8522	-0.0837481	0.127853	0.99198	Q9H6E5	-3.95428	-0.0837481	0.0315998	Yes	Yes	Yes	Yes	Yes	Yes	Yes	3166	93.8	64852	TUT1	A1A527; A8K995; hsa:64852; Q2NL65; Q7L583; Q9H6E5; Q9H6H7	1	23.43	5	3166	93.8
Q92870	0.996819	0.797505	0.610625	0.518132	0.433565	0.395025	0.317949	0.290254	0.266616	0.269756	0.996819	0.96686	0.892616	0.834954	0.655427	0.495694	0.341326	0.26237	0.307821	0.179085	49.0457	-0.0605463	0.270814	0.983479	53.5473	-0.0693102	0.196697	0.990938	Q92870	4.50154	-0.0693102	0.0330439	Yes	Yes	Yes	Yes	Yes	Yes	Yes	1136	83.3	323	APBB2	B4DSL4; E9PG87; hsa:323; Q8IUI6; Q92870	1	9.788	2	1136	83.3
P01579	0.996819	1.14443	1.02019	1.08195	0.94596	0.990313	0.669681	0.877191	0.277865	0.153364	0.996819	1.13211	0.951164	1.05617	0.812024	0.737989	0.527504	0.468808	0.196851	0.0847741	60.1531	-0.11026	0.124488	0.899257	57.0349	-0.0767528	0.0648513	0.966087	P01579	-3.11816	-0.11026	0.0333972	Yes	Yes	Yes	Yes	Yes	Yes	Yes	5795	19.3	3458	IFNG	B5BU88; hsa:3458; P01579; Q53ZV4	1	2.264	1	5795	19.3
Q9BXB4	0.996819	0.886801	0.881496	0.559666	0.341276	0.185959	0.126186	0.094608	0.0607479	0.0314944	0.996819	0.974045	0.92237	0.833975	0.545498	0.256428	0.144482	0.108812	0.0839512	0.0529838	49.5901	-0.105157	0.0498642	0.993497	51.5621	-0.124671	0.0659681	0.998353	Q9BXB4	1.97202	-0.124671	0.0333972	Yes	Yes	Yes	Yes	Yes	Yes	Yes	2186	83.6	114885	OSBPL11	A8K9I7; hsa:114885; Q9BXB4	1	34.388	4	2186	83.6
Q9H000	0.996819	0.922725	0.745595	0.385225	0.198036	0.119938	0.0695514	0.103793	0.058498	0.0561422	0.996819	0.963781	0.755364	0.616672	0.506089	0.237247	0.151269	0.114914	0.127374	0.0625209	47.9848	-0.134503	0.0687235	0.99849	50.3371	-0.0810655	0.0564086	0.988687	Q9H000	2.35226	-0.134503	0.0333972	Yes	Yes	Yes	Yes	Yes	Yes	Yes	978	46.9	23609	MKRN2	A6NIA2; B3KRC5; B4DPR4; hsa:23609; Q8N391; Q96BD4; Q9BUY2; Q9H000; Q9NRY1	1	9.585	3	978	46.9
Q13232	0.996819	0.943253	0.787483	0.814059	0.725813	0.402727	0.323911	0.295765	0.210368	0.165688	0.996819	0.973018	0.924289	0.899557	0.769505	0.749094	0.506171	0.419995	0.425546	0.126101	53.2935	-0.0637182	0.139803	0.969383	57.7734	-0.0466974	0.0747882	0.976588	Q13232	4.47987	-0.0637182	0.0339363	Yes	Yes	Yes	Yes	Yes	Yes	Yes	634	19	4832	NME3	hsa:4832; Q13232; Q9BWH4	1	11.035	2	634	19
Q9H0L4	0.996819	0.947358	1.09373	0.981232	0.725813	0.465447	0.391475	0.271883	0.291365	0.179381	0.996819	0.728737	0.664183	0.7449	0.464607	0.315992	0.23951	0.182032	0.134129	0.0667596	53.6537	-0.110364	0.246956	0.974791	50.5484	-0.0529333	0.00628338	0.947708	Q9H0L4	-3.10538	-0.110364	0.0343344	Yes	Yes	Yes	Yes	Yes	Yes	Yes	3181	64.4	23283	CSTF2T	B2RAR9; hsa:23283; O75174; Q53HK6; Q7LGE8; Q8N6T1; Q9H0L4	1	53.952	2	3181	64.4
A6ND36	0.996819	1.02947	0.934554	0.637541	0.393189	0.25418	0.171891	0.155231	0.164244	0.0643581	0.996819	0.940174	1.02987	0.751752	0.593203	0.46036	0.256964	0.313217	0.437125	0.187563	50.2234	-0.119715	0.12967	0.991937	52.3477	-0.0903622	0.287903	0.94331	A6ND36	2.1243	-0.119715	0.0343344	Yes	Yes	Yes	Yes	Yes	Yes	Yes	6096	90.8	644815	FAM83G	A6ND36; hsa:644815; Q3KQZ4; Q6ZW60	1	11.85	4	6096	90.8
Q9BVP2	0.996819	0.859089	0.625518	0.502557	0.323011	0.240976	0.124199	0.124919	0.0809972	0.0479263	0.996819	0.823165	0.839827	0.894663	0.584906	0.440168	0.309327	0.305081	0.176587	0.0105968	48.5555	-0.0758807	0.0499795	0.993297	53.3521	-0.0579089	0	0.961712	Q9BVP2	4.79657	-0.0758807	0.0343344	Yes	Yes	Yes	Yes	Yes	Yes	Yes	377	62	26354	GNL3	B2RDC1; hsa:26354; Q5PU80; Q96SV6; Q96SV7; Q9BVP2; Q9UJY0	1	18.708	3	377	62
Q5SYE7	0.996819	1.0305	0.994127	0.841056	0.571037	0.389523	0.226539	0.173601	0.137245	0.164319	0.996819	0.850878	0.749605	0.559899	0.332899	0.191816	0.166784	0.1261	0.147638	0.111266	52.1642	-0.110294	0.14822	0.995574	49.0669	-0.0876234	0.104632	0.99363	Q5SYE7	-3.09727	-0.110294	0.035065	Yes	Yes	Yes	Yes	Yes	Yes	Yes	4635	170.6	57224	NHSL1	hsa:57224; Q3ZCS5; Q5SYE7; Q5SYE8; Q9P2J0	1	14.776	5	4635	170.6
Q8NBW4	0.996819	0.950438	0.909421	1.00408	0.883473	0.776846	0.684584	0.621841	0.654728	0.138301	0.996819	0.923751	0.916611	0.853552	0.740467	0.634004	0.535261	0.481012	0.424581	0.125042	62.5761	-0.0379258	0	0.945573	57.963	-0.0382738	0	0.991476	Q8NBW4	-4.61309	-0.0382738	0.0367819	Yes	Yes	Yes	Yes	Yes	Yes	Yes	5509	63.7	153129	SLC38A9	A0A0A8K8P2; B3KXV1; B7Z7D0; hsa:153129; Q0P5S0; Q6MZJ8; Q8NBW4	1	9.897	3	5509	63.7
P01023	0.996819	0.979177	0.897321	0.788101	0.607568	0.47315	0.393462	0.362817	0.355488	0.239631	0.996819	0.935042	0.949244	0.873129	0.772616	0.703664	0.554654	0.487113	0.366683	0.237367	53.4836	-0.0623233	0.277516	0.993459	57.9167	-0.045074	0.192077	0.995536	P01023	4.43307	-0.0623233	0.0367819	Yes	Yes	Yes	Yes	Yes	Yes	Yes	3151	163.2	2	A2M	hsa:2; P01023; Q13677; Q59F47; Q5QTS0; Q68DN2; Q6PIY3; Q6PN97	1	19.52	4	3151	163.2
Q96R06	0.996819	0.999704	0.8182	0.565896	0.37973	0.262983	0.173878	0.148801	0.115871	0.0657274	0.996819	0.820086	0.548047	0.311272	0.205339	0.123166	0.104725	0.106778	0.0849161	0.0773563	49.8222	-0.0945594	0.0996405	0.994631	46.7461	-0.110741	0.0881714	0.998229	Q96R06	-3.07609	-0.110741	0.0374203	Yes	Yes	Yes	Yes	Yes	Yes	Yes	4616	134.3	10615	SPAG5	hsa:10615; O95213; Q96R06; Q9BWE8; Q9NT17; Q9UFE6	1	34.897	9	4616	134.3
P47974	0.996819	0.760555	0.681368	0.412221	0.188423	0.050616	0.0755129	0.0854228	0.087747	0.0985911	0.996819	0.879617	0.7736	0.598074	0.430383	0.295801	0.276358	0.167795	0.168867	0.161071	47.4764	-0.10398	0.0571784	0.979567	50.0999	-0.0721516	0.145169	0.995087	P47974	2.62353	-0.10398	0.0393172	Yes	Yes	Yes	Yes	Yes	Yes	Yes	3019	51	678	ZFP36L2	hsa:678; P47974; Q53TB4; Q9BSJ3	1	10.002	2	3019	51
A8MUU1	0.996819	1.05205	0.98668	1.09233	0.941153	0.810957	0.640866	0.372002	0.667102	0.209506	0.996819	0.981229	0.900294	0.78699	0.706243	0.532038	0.409203	0.378301	0.192026	0.16319	59.4427	-0.0580643	0.294399	0.847923	54.545	-0.0573678	0.126974	0.992691	A8MUU1	-4.89769	-0.0580643	0.039501	Yes	Yes	Yes	Yes	Yes	Yes	Yes	6132	11.3		FABP5P3	A8MUU1	1	14.131	3	6132	11.3
Q2PZI1	0.996819	1.20806	1.14213	1.01031	0.930579	0.521565	0.252372	0.253513	0.111371	0.0136932	0.996819	0.896039	0.771681	0.662677	0.512312	0.353346	0.184238	0.177964	0.0829862	0.0455661	54.301	-0.145827	0.0906509	0.95485	51.064	-0.0668454	0.0136052	0.995443	Q2PZI1	-3.23703	-0.145827	0.0414592	Yes	Yes	Yes	Yes	Yes	Yes	Yes	4061	77.3	23333	DPY19L1	hsa:23333; O94954; Q2PZI1; Q4G151	1	11.679	1	4061	77.3
P0DN79	0.996819	1.01715	0.979234	0.928277	0.799836	0.595288	0.40936	0.275557	0.160869	0.151995	0.996819	0.886801	0.798555	0.640164	0.574536	0.417958	0.275388	0.177964	0.128339	0.0826547	54.9219	-0.088589	0.131397	0.998175	51.7376	-0.0595463	0.0361972	0.992288	P0DN79	-3.18431	-0.088589	0.0415826	Yes	Yes	Yes	Yes	Yes	Yes	Yes	884	60.5	102724560; 875	CBSL	hsa:102724560; hsa:875; P0DN79	1	34.424	7	884	60.5
Q7L592	0.996819	1.25733	1.07697	1.06534	1.00172	0.742735	0.458046	0.384862	0.0112496	0.0136932	0.996819	0.865247	0.843666	0.878023	0.737355	0.530019	0.342296	0.226777	0.156323	0.0932515	56.3976	-0.123158	0	0.945855	54.0433	-0.0708255	0.0564009	0.975392	Q7L592	-2.35424	-0.123158	0.0415826	Yes	Yes	Yes	Yes	Yes	Yes	Yes	3524	49.2	55471	NDUFAF7	hsa:55471; Q7L592; Q7Z399; Q9P1G3	1	2.572	1	3524	49.2
Q9NV56	0.996819	1.06847	0.909421	0.883628	0.629679	0.469849	0.256347	0.191053	0.167619	0.267018	0.996819	0.89296	0.756324	0.510956	0.34327	0.244314	0.187147	0.159659	0.0617572	0.0900725	52.7867	-0.10234	0.194546	0.980645	49.1802	-0.083412	0.0869631	0.995376	Q9NV56	-3.60658	-0.10234	0.0430112	Yes	Yes	Yes	Yes	Yes	Yes	Yes	2117	22.4	55257	MRGBP	A8C4L5; hsa:55257; Q9NV56	1	15.301	2	2117	22.4
P48200	0.996819	0.812901	0.857295	0.529554	0.184578	0.228872	0.117244	0.123082	0.14287	0.0136932	0.996819	1.1475	1.02891	0.694	0.49883	0.342241	0.221086	0.192201	0.180447	0.0794757	48.8467	-0.115883	0.0886206	0.962514	51.3083	-0.10945	0.149753	0.966996	P48200	2.46164	-0.115883	0.0430112	Yes	Yes	Yes	Yes	Yes	Yes	Yes	6477	105	3658	IREB2	A0A0A6YY96; A8KAC7; E1CJT9; H0YKU0; hsa:3658; P48200; Q13095; Q1HE21; Q59FQ7; Q8WVK6; Q9UF17	1	10.55	1	6477	105
O60294	0.996819	0.967886	0.791206	0.559666	0.258601	0.148547	0.115257	0.121245	0.0674977	0.08079	0.996819	1.03358	0.866701	0.749794	0.461495	0.265514	0.192965	0.172879	0.164043	0.0996095	49.0308	-0.122477	0.0819048	0.99726	50.9213	-0.107201	0.131114	0.993926	O60294	1.89048	-0.122477	0.0457063	Yes	Yes	Yes	Yes	Yes	Yes	Yes	1574	75.6	9836	LCMT2	hsa:9836; O60294; Q4JFT6; Q96B55; Q9NR10	1	15.674	4	1574	75.6
O15083	0.996819	1.01202	1.04718	0.730992	0.498936	0.430236	0.274231	0.250757	0.203618	0.119131	0.996819	0.809822	0.705455	0.51683	0.351566	0.222103	0.161936	0.101694	0.113865	0.0985499	51.9422	-0.090852	0.177589	0.974152	48.8146	-0.076504	0.0757039	0.994218	O15083	-3.12765	-0.090852	0.0484484	Yes	Yes	Yes	Yes	Yes	Yes	Yes	1420	110.5	26059	ERC2	hsa:26059; O15083; Q2T9F6; Q86TK4	1	11.494	3	1420	110.5
O60499	0.996819	1.03665	1.06859	0.859746	0.735426	0.419233	0.325898	0.259942	0.302615	0.321791	0.996819	0.971992	0.953083	0.823208	0.805802	0.541124	0.430536	0.359996	0.386947	0.299888	52.9837	-0.122323	0.289712	0.984858	55.0148	-0.067693	0.309918	0.983524	O60499	2.03115	-0.122323	0.0484484	Yes	Yes	Yes	Yes	Yes	Yes	Yes	1783	28.1	8677	STX10	A6NC41; hsa:8677; O60499; Q6IAP4; Q96AE8	1	13.812	3	1783	28.1
Q9BPY3	0.996819	0.905276	1.07325	0.672845	0.354735	0.0913289	0.097372	0.16166	0.0562481	0.0136932	0.996819	1.07463	1.00107	0.77035	0.623278	0.370509	0.212359	0.153558	0.143778	0.0105968	50.0592	-0.181205	0.0748941	0.977183	52.3995	-0.0967606	0.0584877	0.987091	Q9BPY3	2.34027	-0.181205	0.0484484	Yes	Yes	Yes	Yes	Yes	Yes	Yes	786	39.5	79607	FAM118B	hsa:79607; Q9BPY3; Q9H7B0	1	7.75	2	786	39.5
Q9H4B0	0.996819	0.91862	0.893597	0.757989	0.511434	0.259682	0.129167	0.119408	0.088872	0.0958525	0.996819	0.959675	0.866701	0.883896	0.780912	0.467427	0.300599	0.232879	0.196851	0.150474	51.1458	-0.107354	0.0737611	0.995183	53.7029	-0.0917873	0.147358	0.985259	Q9H4B0	2.55707	-0.107354	0.0484484	Yes	Yes	Yes	Yes	Yes	Yes	Yes	4938	45.1	64172	OSGEPL1	hsa:64172; Q96EV9; Q96NH5; Q9H4B0	1	1.281	1	4938	45.1
Q86UB9	0.996819	0.919646	0.629241	0.560704	0.419145	0.264084	0.146058	0.190135	0.125996	0.172535	0.996819	0.986361	0.866701	0.819292	0.649205	0.594631	0.257934	0.267455	0.274048	0.117624	49.178	-0.0755595	0.130159	0.978436	53.7906	-0.0651521	0.121327	0.971985	Q86UB9	4.6126	-0.0755595	0.0484484	Yes	Yes	Yes	Yes	Yes	Yes	Yes	1278	52.3	65084	TMEM135	hsa:65084; Q6AW91; Q86UB9; Q8ND01; Q9H6M3	1	1.959	1	1278	52.3
Q9BVS5	0.996819	0.90425	0.80703	0.693612	0.618143	0.53807	0.431219	0.384862	0.403861	0.142409	0.996819	1.00894	1.07978	0.941648	0.889804	0.723855	0.625441	0.545079	0.489233	0.103848	54.9274	-0.0372778	0.0932228	0.978707	59.7856	-0.0482619	0.0274966	0.970188	Q9BVS5	4.85826	-0.0482619	0.0494628	Yes	Yes	Yes	Yes	Yes	Yes	Yes	654	52.9	55006	TRMT61B	hsa:55006; Q9BVS5; Q9H0Q9; Q9NWS7	1	15.212	3	654	52.9
Q9NZN4	0.996819	0.949411	0.971787	0.833788	0.513356	0.295994	0.211635	0.181868	0.132745	0.0890059	0.996819	0.864221	0.755364	0.506062	0.31838	0.255419	0.202662	0.133219	0.0810563	0.0572225	51.5682	-0.119483	0.128351	0.994913	49.1061	-0.0795409	0.0719085	0.993587	Q9NZN4	-2.4621	-0.119483	0.0547985	Yes	Yes	Yes	Yes	Yes	Yes	Yes	5640	61.1	30846	EHD2	B2RDH9; B4DNU6; hsa:30846; Q96CB6; Q9NZN4	1	58.935	8	5640	61.1
P14921	0.996819	0.951464	0.820992	0.712302	0.540274	0.440139	0.368622	0.233305	0.28349	0.317683	0.996819	0.755423	0.573002	0.463972	0.350529	0.261476	0.236601	0.213557	0.124479	0.072058	51.9363	-0.0671545	0.269421	0.984058	48.1545	-0.0623247	0.101012	0.980659	P14921	-3.78176	-0.0671545	0.0548795	Yes	Yes	Yes	Yes	Yes	Yes	Yes	2120	50.4	2113	ETS1	A9UL17; F5GYX9; hsa:2113; P14921; Q14278; Q16080; Q6N087; Q96AC5	1	5.73	2	2120	50.4
Q15035	0.996819	1.02742	1.15609	0.921009	0.681591	0.336707	0.220577	0.16166	0.0933718	0.0602501	0.996819	0.937095	0.7736	0.606883	0.325639	0.188788	0.123149	0.0854228	0.0752666	0.0413274	52.6131	-0.141684	0.1023	0.979694	49.4974	-0.0984758	0.0475659	0.997519	Q15035	-3.11577	-0.141684	0.059497	Yes	Yes	Yes	Yes	Yes	Yes	Yes	602	43.3	9697	TRAM2	A8K6T6; hsa:9697; Q15035	1	15.401	3	602	43.3
Q8N3D4	0.996819	1.06745	0.875911	0.7258	0.476825	0.311399	0.188782	0.193809	0.13387	0.124608	0.996819	0.961728	0.842706	0.788948	0.667872	0.445216	0.35781	0.231862	0.276942	0.101729	51.0694	-0.100348	0.13291	0.991758	53.397	-0.0610096	0.10952	0.986209	Q8N3D4	2.32753	-0.100348	0.059497	Yes	Yes	Yes	Yes	Yes	Yes	Yes	916	161.8	254102	EHBP1L1	hsa:254102; Q8N3D4; Q8TB89; Q9H7M7	1	30.235	8	916	161.8
Q2M1Z3	0.996819	0.898092	0.832162	0.548244	0.386459	0.215668	0.197725	0.152475	0.129371	0.0999605	0.996819	0.948385	0.856143	0.738048	0.542387	0.428054	0.373325	0.256268	0.175622	0.121863	49.6006	-0.0919937	0.113675	0.995708	52.589	-0.0607489	0.109002	0.99441	Q2M1Z3	2.98843	-0.0919937	0.059497	Yes	Yes	Yes	Yes	Yes	Yes	Yes	4229	156.9	57514	ARHGAP31	hsa:57514; Q2M1Z3; Q9ULL6	1	14.667	4	4229	156.9
Q5U3C3	0.996819	1.0346	1.12817	0.933469	0.796952	0.287191	0.162949	0.092771	0.0483733	0.0136932	0.996819	1.07155	0.813912	0.572624	0.383715	0.162539	0.110543	0.0966091	0.0916708	0.0709983	52.7425	-0.191301	0.0574463	0.986389	49.6346	-0.115469	0.0758276	0.988992	Q5U3C3	-3.10782	-0.191301	0.06054	Yes	Yes	Yes	Yes	Yes	Yes	Yes	5395	33.5	84187	TMEM164	B3KSQ8; F5H2P2; hsa:84187; Q5U3C3	1	5.721	1	5395	33.5
Q8IWB7	0.996819	1.05308	0.947585	0.91374	0.742156	0.578783	0.351731	0.285661	0.157495	0.0670968	0.996819	1.09721	1.0721	0.978844	0.941658	0.820773	0.56726	0.422029	0.233519	0.112326	54.6274	-0.0806312	0.066313	0.995031	57.3068	-0.0959676	0.117176	0.986584	Q8IWB7	2.67941	-0.0959676	0.065205	Yes	Yes	Yes	Yes	Yes	Yes	Yes	3947	46.3	57590	WDFY1	hsa:57590; Q53S17; Q8IWB7; Q9H9D5; Q9P2B3	1	6.722	1	3947	46.3
O43572	0.996819	1.15674	0.915937	0.828596	0.515279	0.415932	0.269263	0.228713	0.255366	0.298512	0.996819	0.783136	0.664183	0.51683	0.423124	0.34527	0.156118	0.154575	0.122549	0.147295	51.6993	-0.113249	0.261664	0.966638	49.14	-0.0629187	0.0967205	0.979215	O43572	-2.55933	-0.113249	0.0657771	Yes	Yes	Yes	Yes	Yes	Yes	Yes	2436	73.8	11216	AKAP10	B2R650; hsa:11216; O43572; Q96AJ7	1	3.288	1	2436	73.8
Q9BUJ2	0.996819	0.981229	0.832162	0.551359	0.291287	0.192561	0.131154	0.126756	0.106871	0.08079	0.996819	0.869353	0.525972	0.335743	0.239563	0.164558	0.127028	0.0966091	0.0839512	0.0498048	49.2209	-0.122507	0.10361	0.99883	46.9728	-0.1051	0.0896484	0.990408	Q9BUJ2	-2.24801	-0.122507	0.0657771	Yes	Yes	Yes	Yes	Yes	Yes	Yes	2692	95.7	11100	HNRNPUL1	B3KMW7; hsa:11100; O76022; Q6ZSZ0; Q7L8P4; Q8N6Z4; Q96G37; Q9BUJ2; Q9HAL3; Q9UG75	1	142.934	24	2692	95.7
Q9UJY1	0.996819	1.12287	1.05835	0.539937	0.636408	0.37852	0.240449	0.200238	0.254241	0.334114	0.996819	0.920672	1.00203	0.847679	0.708318	0.55223	0.351023	0.252201	0.274048	0.245845	51.2591	-0.0996345	0.260359	0.907845	53.9323	-0.0817852	0.227628	0.986102	Q9UJY1	2.67323	-0.0996345	0.0657771	Yes	Yes	Yes	Yes	Yes	Yes	Yes	4732	21.6	26353	HSPB8	B2R6A6; hsa:26353; Q6FIH3; Q9UJY1; Q9UKS3	1	9.479	2	4732	21.6
P16118	0.996819	1.01715	1.14306	0.915817	0.808488	0.587586	0.326892	0.24249	0.247492	0.127347	0.996819	1.07463	0.97036	0.890748	0.849359	0.764237	0.459626	0.412877	0.3387	0.13034	54.4817	-0.106037	0.166648	0.976475	56.9346	-0.065381	0.135962	0.977816	P16118	2.4529	-0.106037	0.0665573	Yes	Yes	Yes	Yes	Yes	Yes	Yes	2760;5511	54.6	5207	PFKFB1	B2RA88; B4DUN5; hsa:5207; P16118; Q5JXS5; Q99951	2	3.264	0	2760;5511	54.6
Q16877	0.996819	1.01715	1.14306	0.915817	0.808488	0.587586	0.326892	0.24249	0.247492	0.127347	0.996819	1.07463	0.97036	0.890748	0.849359	0.764237	0.459626	0.412877	0.3387	0.13034	54.4817	-0.106037	0.166648	0.976475	56.9346	-0.065381	0.135962	0.977816	Q16877	2.4529	-0.106037	0.0665573	Yes	Yes	Yes	Yes	Yes	Yes	Yes	2760;5511	54	5210	PFKFB4	hsa:5210; Q16877; Q5S3G5; Q5XLC2; Q64EX5	2	3.264	0	2760;5511	54
Q15149	0.996819	0.967886	0.790275	0.637541	0.345122	0.213468	0.143077	0.142371	0.13162	0.0890059	0.996819	0.971992	0.991476	0.838869	0.51646	0.336184	0.251146	0.209489	0.197816	0.12928	49.7281	-0.102705	0.102904	0.995696	51.6633	-0.119534	0.180232	0.994095	Q15149	1.93517	-0.119534	0.0681635	Yes	Yes	Yes	Yes	Yes	Yes	Yes	2210	531.5	5339	PLEC	hsa:5339; Q15148; Q15149; Q16640; Q6S376; Q6S377; Q6S378; Q6S379; Q6S380; Q6S381; Q6S382; Q6S383	1	1337.65	228	2210	531.5
Q6DKI1	0.996819	0.852931	0.722324	0.730992	0.505666	0.34881	0.292116	0.227794	0.232867	0.176642	0.996819	1.02228	1.10857	1.03072	0.728022	0.433101	0.322902	0.232879	0.174657	0.134579	51.2345	-0.0584968	0.152363	0.977444	53.3758	-0.129881	0.180516	0.978978	Q6DKI1	2.14131	-0.129881	0.0690494	Yes	Yes	Yes	Yes	Yes	Yes	Yes	4896	29.7	285855	RPL7L1	A8K7D4; B7Z652; hsa:285855; Q5TFZ5; Q6DKI1; Q6PEK3	1	11.999	2	4896	29.7
P35749	0.996819	1.04281	1.1021	0.952159	0.770035	0.553475	0.302052	0.227794	0.183369	0.0958525	0.996819	0.896039	0.900294	0.586327	0.546535	0.325078	0.354901	0.117965	0.11869	0.101729	54.1935	-0.107958	0.126266	0.986773	51.3238	-0.0687362	0.0768769	0.967967	P35749	-2.86971	-0.107958	0.0697898	Yes	Yes	Yes	Yes	Yes	Yes	Yes	2530	227.2	4629	MYH11	D2JYH7; hsa:4629; O00396; O94944; P35749; P78422; Q3MIV8; Q3MNF0; Q3MNF1	1	256.229	2	2530	227.2
Q8IVT5	0.996819	1.03665	1.04905	0.813021	0.585457	0.321302	0.288142	0.251676	0.220492	0.0985911	0.996819	0.895013	0.763043	0.53347	0.390975	0.238256	0.18036	0.125083	0.129304	0.0762967	51.9899	-0.114922	0.188247	0.982086	49.4526	-0.0813602	0.0855401	0.998156	Q8IVT5	-2.53732	-0.114922	0.0697898	Yes	Yes	Yes	Yes	Yes	Yes	Yes	6313	102.1	8844	KSR1	F8WEA9; H7BYU0; hsa:8844; Q13476; Q8IVT5	1	16.637	5	6313	102.1
Q15906	0.996819	0.90425	0.685091	0.41326	0.362426	0.236575	0.188782	0.106549	0.177744	0.320421	0.996819	0.789294	0.666103	0.601989	0.501941	0.425025	0.321932	0.311183	0.265363	0.373006	48.0828	-0.103366	0.201398	0.965532	50.3569	-0.053885	0.297987	0.960745	Q15906	2.27409	-0.103366	0.0697898	Yes	Yes	Yes	Yes	Yes	Yes	Yes	1634	40.6	6944	VPS72	A6NLK9; A6PW55; hsa:6944; Q15906; Q53GJ2; Q5U0R4	1	10.024	3	1634	40.6
Q6VMQ6	0.996819	1.04897	0.815407	0.570049	0.371078	0.22117	0.173878	0.148801	0.148495	0.146517	0.996819	0.868326	0.572042	0.295611	0.227118	0.107013	0.100846	0.04983	0.0366683	0.039208	49.5496	-0.113148	0.145913	0.992752	47.0189	-0.112844	0.053341	0.994105	Q6VMQ6	-2.53068	-0.113148	0.0714417	Yes	Yes	Yes	Yes	Yes	Yes	Yes	1301	136.3	55729	ATF7IP	F5GX74; G3V1U0; hsa:55729; Q4G0T9; Q6P3T3; Q6VMQ6; Q86XW5; Q9NVJ9; Q9NWC2; Q9Y4X8	1	8.023	2	1301	136.3
Q8N108	0.996819	0.839587	0.834955	0.760066	0.625833	0.249779	0.201699	0.134105	0.086622	0.072574	0.996819	1.0346	1.04043	0.906409	0.884619	0.486608	0.275388	0.179998	0.22001	0.145176	51.6012	-0.0831899	0.0388143	0.970587	53.8151	-0.151547	0.175136	0.990798	Q8N108	2.21385	-0.151547	0.0718962	Yes	Yes	Yes	Yes	Yes	Yes	Yes	6608	57.9	57708	MIER1	C9JFD4; hsa:57708; Q08AE0; Q32NC4; Q5T104; Q5TAD1; Q5TAD2; Q5TAD4; Q5TAD5; Q6AHY8; Q86TB4; Q8N108; Q8N156; Q8N161; Q8NC37; Q8NES4; Q8NES5; Q8NES6; Q8WWG2; Q9HCG2	1	11.334	2	6608	57.9
Q03154	0.996819	0.899118	0.79586	0.559666	0.450869	0.389523	0.284167	0.257187	0.209243	0.0944832	0.996819	0.958649	0.934847	0.828102	0.651279	0.544153	0.442172	0.339657	0.297206	0.118684	50.8041	-0.0595778	0.125359	0.98794	54.8663	-0.0537606	0.112895	0.993289	Q03154	4.06221	-0.0595778	0.0720159	Yes	Yes	Yes	Yes	Yes	Yes	Yes	1002	45.9	95	ACY1	C9J6I6; C9J9D8; C9JWD4; hsa:95; Q03154	1	48.899	8	1002	45.9
Q9BT67	0.996819	0.885775	0.891736	0.722685	0.591225	0.362015	0.272244	0.264535	0.233992	0.32316	0.996819	0.905276	0.849425	0.845721	0.717651	0.586555	0.429566	0.372199	0.291417	0.247964	51.7463	-0.0808437	0.248048	0.976756	55.2047	-0.0511671	0.205603	0.985721	Q9BT67	3.45843	-0.0808437	0.0731206	Yes	Yes	Yes	Yes	Yes	Yes	Yes	3444	24.9	80762	NDFIP1	B2RDB8; D3DQF0; hsa:80762; Q658T8; Q8N2E3; Q8N2F9; Q9BT67	1	17.246	2	3444	24.9
O60711	0.996819	0.968913	0.881496	0.697765	0.39415	0.216769	0.152019	0.147882	0.167619	0.131455	0.996819	0.957622	0.909892	0.745879	0.563128	0.369499	0.278297	0.224743	0.162113	0.137758	50.258	-0.122734	0.136447	0.998004	52.0213	-0.0797651	0.137287	0.999281	O60711	1.76326	-0.122734	0.0733984	Yes	Yes	Yes	Yes	Yes	Yes	Yes	5560	43.3	9404	LPXN	B2R8B4; B4DV71; hsa:9404; O60711; Q53FW6; Q6FI07	1	43.013	7	5560	43.3
P16520	0.996819	1.00689	1.37391	1.09856	1.05555	0.786749	0.661732	0.277394	0.106871	0.0862673	0.996819	0.999704	0.842706	0.765456	0.796468	0.538096	0.340356	0.203388	0.122549	0.123982	56.9757	-0.151063	0.0681981	0.904118	53.9507	-0.0740016	0.0662644	0.971549	P16520	-3.02497	-0.151063	0.0736827	Yes	Yes	Yes	Yes	Yes	Yes	Yes	2783	37.2	2784	GNB3	hsa:2784; P16520; Q96B71; Q9BQC0	1	13.004	1	2783	37.2
Q14739	0.996819	1.01613	0.979234	0.88882	0.669094	0.305897	0.147052	0.119408	0.0956217	0.0616195	0.996819	0.924778	0.757284	0.565772	0.339121	0.172635	0.121209	0.0935583	0.0704418	0.0455661	52.3092	-0.142192	0.0781241	0.999136	49.2852	-0.0952158	0.0471902	0.998843	Q14739	-3.02398	-0.142192	0.0736827	Yes	Yes	Yes	Yes	Yes	Yes	Yes	1581	70.7	3930	LBR	B2R5P3; hsa:3930; Q14739; Q14740; Q53GU7; Q59FE6	1	64.481	15	1581	70.7
Q9H8V3	0.996819	0.909382	0.599455	0.321886	0.156699	0.0792251	0.0327885	0.0633782	0.0911219	0.0356024	0.996819	0.805717	0.651706	0.530533	0.408605	0.334165	0.156118	0.133219	0.113865	0.0805354	47.1323	-0.133077	0.0526361	0.996673	49.2443	-0.0626196	0.0511293	0.986637	Q9H8V3	2.11205	-0.133077	0.0736827	Yes	Yes	Yes	Yes	Yes	Yes	Yes	4823	103.4	1894	ECT2	hsa:1894; Q0MT80; Q2M269; Q6U836; Q9H8V3; Q9NSV8; Q9NVW9	1	6.241	2	4823	103.4
Q09472	0.996819	1.1629	0.954101	0.954235	0.554694	0.380721	0.237468	0.201157	0.330739	0.165688	0.996819	0.986361	1.20263	0.933817	0.836914	0.490646	0.384961	0.309149	0.355104	0.167429	51.8543	-0.157378	0.239142	0.960907	54.0487	-0.120152	0.272414	0.945633	Q09472	2.19443	-0.157378	0.074785	Yes	Yes	Yes	Yes	Yes	Yes	Yes	3154	264	2033	EP300	B1AKC2; hsa:2033; Q09472	1	22.328	2	3154	264
A6NHR9	0.996819	0.887828	0.700915	0.519171	0.37973	0.300395	0.198718	0.175438	0.124871	0.0794206	0.996819	0.760555	0.38872	0.343574	0.203265	0.152444	0.129937	0.0803381	0.086846	0.0508644	49.3618	-0.0708981	0.0924581	0.995539	46.0069	-0.10193	0.0916482	0.977024	A6NHR9	-3.35491	-0.10193	0.0767186	Yes	Yes	Yes	Yes	Yes	Yes	Yes	4454	226.2	23347	SMCHD1	A6NHR9; hsa:23347; O75141; Q6AHX6; Q6ZTQ8; Q9H6Q2; Q9UG39	1	17.625	6	4454	226.2
P04216	0.996819	0.893986	0.861018	0.756951	0.621988	0.519364	0.499776	0.436299	0.44436	0.188966	0.996819	0.974045	0.913732	0.862361	0.798542	0.813706	0.618653	0.584739	0.465109	0.180145	56.0648	-0.0356515	0.152388	0.971954	60.633	-0.0363462	0	0.987012	P04216	4.56822	-0.0363462	0.0769057	Yes	Yes	Yes	Yes	Yes	Yes	Yes	5521	17.9	7070	THY1	hsa:7070; P04216; Q16008; Q9NSP1	1	13.129	1	5521	17.9
Q9P1Y5	0.996819	1.12492	0.920591	0.778756	0.588341	0.391724	0.264295	0.166253	0.113621	0.175273	0.996819	1.00278	0.736168	0.430691	0.44905	0.269553	0.225934	0.124066	0.194921	0.0847741	52.1834	-0.095308	0.136443	0.980565	49.2459	-0.0852098	0.138527	0.965643	Q9P1Y5	-2.9375	-0.095308	0.0795917	Yes	Yes	Yes	Yes	Yes	Yes	Yes	5904	134.7	57662	CAMSAP3	hsa:57662; Q8NDF1; Q9P1Y5	1	2.665	1	5904	134.7
P78330	0.996819	0.983282	0.970856	0.983309	0.858478	0.827462	0.755129	0.652152	0.769474	0.127347	0.996819	0.99252	0.92237	0.912282	0.819284	0.715778	0.634168	0.531858	0.510462	0.0996095	64.0826	-0.0391764	0	0.915825	59.8835	-0.0405193	0	0.983818	P78330	-4.19912	-0.0405193	0.0813157	Yes	Yes	Yes	Yes	Yes	Yes	Yes	5677	25	5723	PSPH	B2RCR5; hsa:5723; P78330; Q7Z3S5	1	35.072	4	5677	25
Q9BW60	0.996819	1.09003	0.923384	0.945929	0.697934	0.300395	0.143077	0.117571	0.087747	0.0465569	0.996819	0.921699	0.801435	0.61765	0.299713	0.157491	0.0678773	0.0559316	0.0569324	0.0307306	52.4433	-0.159871	0.0757492	0.991298	49.455	-0.110941	0.0273726	0.996602	Q9BW60	-2.98822	-0.159871	0.0813157	Yes	Yes	Yes	Yes	Yes	Yes	Yes	2518	32.6	64834	ELOVL1	B4DP24; hsa:64834; Q53HT2; Q5JUY3; Q8WXU3; Q9BW60; Q9NVD9; Q9Y396	1	11.184	2	2518	32.6
Q6KC79	0.996819	0.886801	0.585492	0.42572	0.293209	0.237675	0.152019	0.155231	0.13387	0.0684661	0.996819	0.677418	0.300418	0.200663	0.189783	0.0969178	0.0601199	0.0894905	0.0598273	0.0540435	47.8561	-0.0871138	0.114708	0.98856	44.8731	-0.143671	0.087506	0.984417	Q6KC79	-2.98304	-0.143671	0.082177	Yes	Yes	Yes	Yes	Yes	Yes	Yes	5576	315.9	25836	NIPBL	hsa:25836; Q6KC79; Q6KCD6; Q6N080; Q6ZT92; Q7Z2E6; Q8N4M5; Q9Y6Y3; Q9Y6Y4	1	21.866	7	5576	315.9
Q9NUT2	0.996819	0.968913	1.05184	0.942814	0.904622	0.47425	0.297084	0.320565	0.143995	0.0931139	0.996819	1.05616	0.954043	0.77916	0.530979	0.376566	0.225934	0.164744	0.11097	0.0561628	54.178	-0.123478	0.149204	0.978144	52.0005	-0.093563	0.0782505	0.99276	Q9NUT2	-2.17755	-0.123478	0.082283	Yes	Yes	Yes	Yes	Yes	Yes	Yes	5113	79.9	11194	ABCB8	A5D8W3; B2RBL8; B3KND2; B4DG02; G3XAP3; hsa:11194; O95787; Q53GM0; Q9NUT2	1	34.354	5	5113	79.9
P51648	0.996819	0.984309	0.848917	0.680113	0.434526	0.244277	0.151026	0.124001	0.123746	0.0739434	0.996819	0.949411	0.887817	0.796779	0.612907	0.429063	0.284115	0.194235	0.135094	0.0974902	50.488	-0.100456	0.0858877	0.998539	52.7	-0.0759743	0.0787352	0.998668	P51648	2.21199	-0.100456	0.0826907	Yes	Yes	Yes	Yes	Yes	Yes	Yes	1038	54.8	224	ALDH3A2	hsa:224; P51648; Q6I9T3; Q93011; Q96J37	1	39.108	10	1038	54.8
Q9NSK0	0.996819	1.09516	0.958755	0.896088	0.489323	0.402727	0.259327	0.21769	0.15637	0.157472	0.996819	0.960702	0.838867	0.521724	0.257193	0.117109	0.11927	0.0996599	0.0733367	0.0762967	51.9218	-0.115234	0.181673	0.977884	48.9457	-0.137877	0.0817809	0.999196	Q9NSK0	-2.97612	-0.137877	0.0828963	Yes	Yes	Yes	Yes	Yes	Yes	Yes	396	68.6	89953	KLC4	B3KNY4; B3KPI3; B3KSQ3; B4DME9; hsa:89953; Q66K28; Q96EG6; Q9NSK0	1	35.184	4	396	68.6
P62745	0.996819	1.00997	0.955963	0.906472	0.839251	0.743835	0.620001	0.516211	0.494983	0.128716	0.996819	1.05205	0.908933	0.856488	0.693799	0.582516	0.44799	0.41186	0.32133	0.13034	59.8745	-0.041638	0	0.987538	55.6972	-0.0523324	0.125051	0.985659	P62745	-4.17729	-0.0523324	0.0832911	Yes	Yes	Yes	Yes	Yes	Yes	Yes	4910	22.1	388	RHOB	B2R692; hsa:388; P01121; P62745; Q5U0H6; Q7RTN5; Q7RTR9; Q9CUV7	1	31.691	3	4910	22.1
Q9H147	0.996819	0.772872	0.669267	0.515017	0.312436	0.170554	0.168911	0.117571	0.0674977	0.0356024	0.996819	0.500879	0.383921	0.32987	0.246822	0.118119	0.206541	0.0762703	0.132199	0.0105968	48.4679	-0.0733809	0.0322279	0.98978	45.0073	-0.0867304	0.103292	0.916751	Q9H147	-3.46058	-0.0867304	0.0832911	Yes	Yes	Yes	Yes	Yes	Yes	Yes	685	37	116092	DNTTIP1	B2RA18; hsa:116092; Q96DE3; Q9BQP2; Q9H147; Q9H148	1	10.131	3	685	37
Q7L5Y9	0.996819	1.03973	0.950378	0.822366	0.638331	0.384022	0.305033	0.23055	0.165369	0.139671	0.996819	0.840614	0.755364	0.569687	0.453199	0.234218	0.184238	0.116948	0.10325	0.072058	52.69	-0.0909663	0.150484	0.995668	49.7973	-0.072231	0.048866	0.993076	Q7L5Y9	-2.89266	-0.0909663	0.087902	Yes	Yes	Yes	Yes	Yes	Yes	Yes	203	45.3	10296	MAEA	hsa:10296; O95285; Q5JB54; Q6ZRD6; Q7L5Y9; Q9BQ11; Q9H9V6; Q9H9Z4; Q9NW84	1	12.965	3	203	45.3
Q8N5M9	0.996819	1.00278	1.07511	0.922047	0.889241	0.814258	0.654777	0.562137	0.561356	0.136932	0.996819	1.04487	0.980918	0.892706	0.791283	0.680444	0.526534	0.385419	0.317471	0.0996095	61.1398	-0.0438245	0.0144366	0.964837	56.763	-0.059116	0.0832433	0.992248	Q8N5M9	-4.37672	-0.059116	0.0968959	Yes	Yes	Yes	Yes	Yes	Yes	Yes	3674	21.1	84522	JAGN1	hsa:84522; Q8N5M9; Q8NCF6; Q96SW1	1	18.276	2	3674	21.1
Q9H0X4	0.996819	0.984309	0.835886	0.709187	0.794068	0.72513	0.505738	0.523559	0.523107	0.26154	0.996819	0.833429	0.897415	0.873129	0.692761	0.525981	0.438293	0.413894	0.4323	0.245845	59.8517	-0.0292347	0.133303	0.928235	55.7447	-0.0446059	0.24866	0.949201	Q9H0X4	-4.10702	-0.0446059	0.0968959	Yes	Yes	Yes	Yes	Yes	Yes	Yes	6579	59.6	83986	FAM234A	D3DU45; hsa:83986; Q7L416; Q96FR1; Q96MC7; Q96S30; Q9H0X4	1	12.429	3	6579	59.6
P29320	0.996819	1.03665	0.864741	0.71334	0.330702	0.258582	0.0804809	0.107467	0.0663727	0.0534035	0.996819	1.05513	0.911812	0.756646	0.565202	0.375556	0.183269	0.142371	0.11097	0.075237	50.236	-0.122548	0.0661891	0.989515	51.918	-0.0938702	0.0725509	0.994232	P29320	1.68203	-0.122548	0.0968959	Yes	Yes	Yes	Yes	Yes	Yes	Yes	1854;2508;6690	110.1	2042	EPHA3	hsa:2042; P29320; Q9H2V3; Q9H2V4	3	3.194	0	1854;2508;6690	110.1
P29322	0.996819	1.03665	0.864741	0.71334	0.330702	0.258582	0.0804809	0.107467	0.0663727	0.0534035	0.996819	1.05513	0.911812	0.756646	0.565202	0.375556	0.183269	0.142371	0.11097	0.075237	50.236	-0.122548	0.0661891	0.989515	51.918	-0.0938702	0.0725509	0.994232	P29322	1.68203	-0.122548	0.0968959	Yes	Yes	Yes	Yes	Yes	Yes	Yes	1854;2508;6690	110.9	2046	EPHA8	hsa:2046; P29322; Q6IN80; Q8IUX6; Q9NUA9; Q9P269	3	3.194	0	1854;2508;6690	110.9
Q06187	0.996819	1.03665	0.864741	0.71334	0.330702	0.258582	0.0804809	0.107467	0.0663727	0.0534035	0.996819	1.05513	0.911812	0.756646	0.565202	0.375556	0.183269	0.142371	0.11097	0.075237	50.236	-0.122548	0.0661891	0.989515	51.918	-0.0938702	0.0725509	0.994232	Q06187	1.68203	-0.122548	0.0968959	Yes	Yes	Yes	Yes	Yes	Yes	Yes	1854;2508;6690	76.2	695	BTK	B2RAW1; hsa:695; Q06187; Q32ML5	3	3.194	0	1854;2508;6690	76.2
Q9UMZ2	0.996819	0.983282	1.00064	0.679075	0.39415	0.156249	0.105321	0.117571	0.13162	0.0876366	0.996819	0.970965	0.894536	0.773287	0.527868	0.433101	0.321932	0.236947	0.201676	0.157892	50.2188	-0.155481	0.10435	0.995483	52.3274	-0.0730155	0.161739	0.99545	Q9UMZ2	2.10853	-0.155481	0.0968959	Yes	Yes	Yes	Yes	Yes	Yes	Yes	1808	140.6	11276	SYNRG	A8MWU4; B7ZKZ2; B7ZKZ3; hsa:11276; Q17RI2; Q5BKU5; Q6ZT17; Q9UMZ2	1	12.086	3	1808	140.6
Q9UPQ3	0.996819	0.975071	0.811684	0.507749	0.364348	0.191461	0.121218	0.119408	0.0753724	0.0712047	0.996819	0.988414	0.948284	0.670508	0.542387	0.352337	0.261812	0.261353	0.20843	0.118684	49.3014	-0.104391	0.0785029	0.996186	51.609	-0.0825105	0.165594	0.989126	Q9UPQ3	2.30767	-0.104391	0.0969597	Yes	Yes	Yes	Yes	Yes	Yes	Yes	2309	94.4	116987	AGAP1	B2RTX7; hsa:116987; Q541S5; Q6P9D7; Q9NV93; Q9UPQ3	1	9.213	1	2309	94.4
Q9UHN6	0.996819	1.08695	0.971787	0.928277	0.803682	0.638202	0.452084	0.399558	0.312739	0.286188	0.996819	0.91862	0.72753	0.670508	0.620167	0.50478	0.284115	0.204405	0.155358	0.0667596	55.7149	-0.0748906	0.28336	0.989447	52.4411	-0.0531546	0.00100073	0.977287	Q9UHN6	-3.27371	-0.0748906	0.0970609	Yes	Yes	Yes	Yes	Yes	Yes	Yes	6720	154.3	23670	CEMIP2	A6H8W9; B2RTQ6; hsa:23670; Q5T838; Q5T839; Q5T840; Q5T841; Q8NBP6; Q9P2D5; Q9UHN6	1	8.443	3	6720	154.3
Q8IWE5	0.996819	0.984309	0.889874	0.958389	0.782532	0.56998	0.425257	0.344447	0.295865	0.250586	0.996819	0.906303	0.834068	0.759583	0.610833	0.307916	0.189087	0.183049	0.143778	0.0847741	54.9848	-0.0782263	0.253283	0.988229	51.7689	-0.0809649	0.0754766	0.986435	Q8IWE5	-3.2159	-0.0809649	0.0971265	Yes	Yes	Yes	Yes	Yes	Yes	Yes	3742	112.7	23207	PLEKHM2	hsa:23207; O94928; Q5VT65; Q5VVD7; Q6NUH9; Q7L8G1; Q8IVT7; Q8IWE5; Q8N2T4; Q96AY0; Q9NTF7	1	8.246	2	3742	112.7
Q16822	0.996819	0.902197	0.934554	0.83275	0.625833	0.386222	0.223558	0.18646	0.152995	0.104068	0.996819	0.906303	0.781279	0.572624	0.364011	0.270562	0.154178	0.166778	0.10132	0.0921918	52.4753	-0.0933737	0.107404	0.993237	49.6349	-0.0841762	0.0922687	0.997763	Q16822	-2.84034	-0.0933737	0.0971265	Yes	Yes	Yes	Yes	Yes	Yes	Yes	5418	70.7	5106	PCK2	B4DW73; hsa:5106; O43253; Q16822; Q86U01; Q9BV62	1	34.56	7	5418	70.7
P05787	0.996819	0.844719	0.770728	0.715417	0.611413	0.321302	0.149039	0.133186	0.105746	0.0698354	0.996819	1.00997	0.918531	0.940669	0.76743	0.461369	0.247267	0.185083	0.158253	0.0858337	51.3488	-0.0714168	0.0189246	0.972222	53.5222	-0.115513	0.110392	0.995107	P05787	2.1734	-0.115513	0.0971265	Yes	Yes	Yes	Yes	Yes	Yes	Yes	6024	53.7	3856	KRT8	A8K4H3; B0AZN5; F8VXB4; hsa:3856; P05787; Q14099; Q14716; Q14717; Q53GJ0; Q6DHW5; Q6GMY0; Q6P4C7; Q96J60	1	282.725	29	6024	53.7
P78382	0.996819	1.13621	1.10117	0.695689	0.519124	0.433537	0.300065	0.326076	0.27899	0.0958525	0.996819	0.962754	0.916611	0.822229	0.676168	0.501752	0.394658	0.346776	0.275977	0.137758	51.8477	-0.0978548	0.234122	0.930658	54.353	-0.058286	0.14354	0.996822	P78382	2.50532	-0.0978548	0.0971265	Yes	Yes	Yes	Yes	Yes	Yes	Yes	5510	36.8	10559	SLC35A1	hsa:10559; P78382; Q5W1L8	1	8.364	3	5510	36.8
Q96SN8	0.996819	0.913488	0.737218	0.536822	0.34416	0.25308	0.148045	0.16166	0.13612	0.110915	0.996819	0.986361	0.860942	0.735112	0.57661	0.395748	0.296721	0.255251	0.186237	0.115505	49.157	-0.0874435	0.115532	0.998187	52.3102	-0.0690913	0.122806	0.997802	Q96SN8	3.1532	-0.0874435	0.0971265	Yes	Yes	Yes	Yes	Yes	Yes	Yes	765	214.9	55755	CDK5RAP2	hsa:55755; Q5JV18; Q7Z3L4; Q7Z3U1; Q7Z7I6; Q96SN8; Q9BSW0; Q9H6J6; Q9HCD9; Q9NV90; Q9UIW9	1	25.204	6	765	214.9
Q96M27	0.996819	0.995599	0.993196	0.95112	0.886357	0.731732	0.608078	0.557544	0.586105	0.132824	0.996819	1.00689	0.958842	0.917177	0.850396	0.684482	0.562412	0.56135	0.506602	0.495928	60.9246	-0.0400867	0	0.960113	64.7864	-0.0560127	0.493329	0.994809	Q96M27	3.86175	-0.0560127	0.0971265	Yes	Yes	Yes	Yes	Yes	Yes	Yes	2075	46.7	133619	PRRC1	hsa:133619; Q69YM8; Q7L2U7; Q86Y42; Q8IVJ4; Q8IVL4; Q8NEZ7; Q96AJ3; Q96M27	1	44.284	7	2075	46.7
P17302	0.996819	0.947358	0.914075	0.802638	0.641215	0.491856	0.365642	0.322402	0.264366	0.143779	0.996819	1.00176	1.01259	0.925986	0.82758	0.680444	0.534291	0.458639	0.43037	0.203458	53.822	-0.060302	0.150961	0.997465	57.6851	-0.0536503	0.216392	0.986261	P17302	3.86312	-0.060302	0.0971265	Yes	Yes	Yes	Yes	Yes	Yes	Yes	359	43	2697	GJA1	B2R5U9; hsa:2697; P17302; Q6FHU1; Q9Y5I8	1	40.596	8	359	43
O00566	0.996819	0.990467	0.866603	0.799523	0.583534	0.342208	0.222564	0.163497	0.14962	0.239631	0.996819	1.15161	1.04043	0.911304	0.771579	0.494685	0.398537	0.278641	0.250889	0.272337	51.8032	-0.100383	0.166712	0.98765	53.9459	-0.10284	0.261197	0.973235	O00566	2.14269	-0.10284	0.0996931	Yes	Yes	Yes	Yes	Yes	Yes	Yes	3338	78.8	10199	MPHOSPH10	A0AVJ8; hsa:10199; O00566	1	19.725	4	3338	78.8
Q9UFF9	0.996819	1.20088	1.03229	0.85767	0.515279	0.357613	0.248398	0.243409	0.152995	0.127347	0.996819	1.11261	0.819671	0.461035	0.409642	0.204941	0.219147	0.0101694	0.00964956	0.0105968	51.7451	-0.128448	0.182618	0.961861	49.6398	-0.099579	0.027378	0.957452	Q9UFF9	-2.10528	-0.128448	0.105819	Yes	Yes	Yes	Yes	Yes	Yes	Yes	5901	33.5	9337	CNOT8	B0AZS3; B2RAR8; B7Z8R1; D3DQI8; hsa:9337; O95709; Q7Z521; Q9H6Y1; Q9UFF9	1	8.034	2	5901	33.5
Q96TC7	0.996819	0.974045	0.867534	0.715417	0.32974	0.192561	0.123205	0.119408	0.0967467	0.0712047	0.996819	1.02434	0.936767	0.808525	0.597351	0.346279	0.173572	0.130168	0.10325	0.072058	50.0872	-0.132788	0.0899683	0.995415	52.0655	-0.10617	0.0723603	0.998664	Q96TC7	1.97835	-0.132788	0.111026	Yes	Yes	Yes	Yes	Yes	Yes	Yes	659	52.1	55177	RMDN3	A9UMZ9; B3KRR3; hsa:55177; Q6ZWE9; Q96H23; Q96SD6; Q96TC7; Q9H6G1; Q9NVQ6	1	57.599	11	659	52.1
Q969R8	0.996819	1.02947	1.04998	0.905433	0.885396	0.486354	0.286154	0.331587	0.191243	0.154733	0.996819	1.03358	1.03851	0.893684	0.8701	0.718807	0.428597	0.34881	0.253783	0.156832	53.9952	-0.129553	0.201178	0.981876	55.9662	-0.0861741	0.16502	0.989808	Q969R8	1.97103	-0.129553	0.113905	Yes	Yes	Yes	Yes	Yes	Yes	Yes	1204	49.3	55846	ITFG2	A8K4Z5; D3DUQ2; hsa:55846; Q6PKU5; Q969R8; Q96SX6	1	7.632	2	1204	49.3
Q6UB35	0.996819	0.950438	0.915006	0.759027	0.492207	0.227772	0.156987	0.140534	0.141745	0.0862673	0.996819	0.95557	0.746726	0.456141	0.323565	0.209989	0.137694	0.118982	0.108075	0.0582822	51.0023	-0.117941	0.10615	0.996958	48.7577	-0.100265	0.0921092	0.995172	Q6UB35	-2.24464	-0.117941	0.11463	Yes	Yes	Yes	Yes	Yes	Yes	Yes	3714	105.7	25902	MTHFD1L	hsa:25902; Q2TBF3; Q6UB35; Q8WVW0; Q96HG8; Q9H789; Q9UFU8	1	92.949	18	3714	105.7
Q9UJG1	0.996819	1.03563	1.08442	0.936584	0.68063	0.426935	0.265289	0.23055	0.14737	0.0903752	0.996819	1.08387	1.12105	0.972971	1.01736	0.783419	0.24048	0.151524	0.00964956	0.0105968	53.1552	-0.114024	0.133563	0.987132	55.1944	-0.219091	0.0276125	0.985502	Q9UJG1	2.03915	-0.219091	0.11678	Yes	Yes	Yes	Yes	Yes	Yes	Yes	3713	24.1	56180	MOSPD1	B2RE62; D3DTG5; hsa:56180; Q5H9C5; Q5H9C7; Q9UJG1	1	9.417	2	3713	24.1
Q5JUR7	0.996819	1.01099	0.89639	0.783947	0.570076	0.421433	0.306026	0.282906	0.175494	0.0643581	0.996819	0.995599	0.808153	0.547174	0.372307	0.242295	0.202662	0.137287	0.129304	0.0911321	52.8184	-0.0687272	0.0862024	0.992505	49.5893	-0.0980339	0.119536	0.994864	Q5JUR7	-3.22911	-0.0980339	0.116821	Yes	Yes	Yes	Yes	Yes	Yes	Yes	3029	25.6	93081	TEX30	hsa:93081; Q5JUR7; Q5JUR8; Q96KZ8	1	9.747	5	3029	25.6
P56182	0.996819	0.671259	0.444006	0.321886	0.227838	0.162852	0.111282	0.101956	0.0899969	0.0629888	0.996819	0.791347	0.674741	0.495295	0.37853	0.317002	0.184238	0.142371	0.110005	0.0709983	45.952	-0.0906843	0.0891266	0.98396	49.0271	-0.0635419	0.058086	0.990844	P56182	3.07518	-0.0906843	0.116821	Yes	Yes	Yes	Yes	Yes	Yes	Yes	2706	52.8	8568	RRP1	hsa:8568; P56182; Q9NST5	1	12.688	4	2706	52.8
Q13416	0.996819	0.939147	0.765143	0.529554	0.363387	0.246478	0.175866	0.159823	0.14062	0.113654	0.996819	0.78211	0.474142	0.327913	0.264452	0.195855	0.113452	0.0793212	0.0907059	0.104908	49.2951	-0.090952	0.125843	0.998939	46.528	-0.0953291	0.102625	0.985414	Q13416	-2.76708	-0.0953291	0.117999	Yes	Yes	Yes	Yes	Yes	Yes	Yes	1929	65.9	4999	ORC2	hsa:4999; Q13204; Q13416; Q53TX5	1	29.048	7	1929	65.9
O75161	0.996819	0.980203	0.716739	0.399761	0.262446	0.185959	0.0993591	0.0909339	0.0562481	0.0136932	0.996819	0.674339	0.43575	0.301484	0.244748	0.1373	0.103755	0.0742365	0.0714067	0.0540435	48.2707	-0.113174	0.0624877	0.990791	45.9137	-0.0915155	0.0730056	0.982599	O75161	-2.35694	-0.113174	0.119772	Yes	Yes	Yes	Yes	Yes	Yes	Yes	5375	157.5	261734	NPHP4	hsa:261734; O75161; Q8IWC0	1	1.216	1	5375	157.5
Q9UJ98	0.996819	0.876538	1.00809	0.948005	0.72389	0.467648	0.206667	0.13686	0.0944968	0.0136932	0.996819	0.850878	0.842706	0.710641	0.527868	0.307916	0.166784	0.125083	0.0936007	0.0455661	53.4118	-0.116949	0.0375683	0.987546	51.1848	-0.0776622	0.02171	0.990267	Q9UJ98	-2.22703	-0.116949	0.119772	Yes	Yes	Yes	Yes	Yes	Yes	Yes	4494	138.9	10734	STAG3	A6H8Z1; B4DZ10; D6W5U8; H7BYK9; hsa:10734; Q8NDP3; Q9UJ98	1	2.266	1	4494	138.9
Q14676	0.996819	1.16701	0.922453	0.8639	0.594109	0.313599	0.163943	0.146045	0.101247	0.134194	0.996819	1.52624	0.962681	1.07379	0.782986	0.524971	0.26763	0.234913	0.192991	0.132459	51.9472	-0.130004	0.11482	0.979048	53.8972	-0.134602	0.168885	0.851688	Q14676	1.94999	-0.134602	0.119772	Yes	Yes	Yes	Yes	Yes	Yes	Yes	931	226.5	9656	MDC1	A2AB04; A2BF04; A2RRA8; A7YY86; B0S8A2; hsa:9656; Q0EFC2; Q14676; Q2L6H7; Q2TAZ4; Q5JP55; Q5JP56; Q5ST83; Q68CQ3; Q86Z06; Q96QC2	1	44.693	12	931	226.5
O75683	0.996819	0.982256	1.00716	1.01757	1.03825	0.72623	0.488847	0.409662	0.277865	0.245109	0.996819	1.23577	1.20071	1.17853	1.12107	0.891442	0.675864	0.516604	0.375368	0.223592	56.3378	-0.113802	0.266464	0.985685	58.4377	-0.105061	0.264036	0.875605	O75683	2.09989	-0.113802	0.119772	Yes	Yes	Yes	Yes	Yes	Yes	Yes	3637	41.4	6838	SURF6	hsa:6838; O75683; Q5T8U1; Q9BRK9; Q9BTZ5; Q9UK24	1	19.086	4	3637	41.4
Q9Y375	0.996819	0.787242	0.568737	0.564858	0.469135	0.337807	0.270257	0.204831	0.28124	0.0739434	0.996819	0.968913	0.846545	0.864319	0.609796	0.500742	0.348114	0.248133	0.169832	0.121863	49.7088	-0.0493342	0.0991114	0.95353	53.4675	-0.0674305	0.0980063	0.989099	Q9Y375	3.7587	-0.0674305	0.120299	Yes	Yes	Yes	Yes	Yes	Yes	Yes	4704	37.7	51103	NDUFAF1	hsa:51103; Q9BVZ5; Q9Y375	1	19.196	4	4704	37.7
Q86VZ5	0.996819	0.98944	0.956894	0.942814	0.763305	0.578783	0.382533	0.268209	0.190118	0.0465569	0.996819	1.03665	0.87054	0.714556	0.505052	0.393729	0.235631	0.142371	0.086846	0.113385	54.8594	-0.0803268	0.0580239	0.996966	51.6025	-0.0835446	0.0841372	0.990407	Q86VZ5	-3.25687	-0.0835446	0.120821	Yes	Yes	Yes	Yes	Yes	Yes	Yes	6700	48.6	259230	SGMS1	D3DWC4; hsa:259230; Q68U43; Q6EKK0; Q75SP1; Q86VZ5	1	7.476	2	6700	48.6
Q9BWT3	0.996819	0.857036	0.669267	0.517094	0.362426	0.299295	0.166923	0.131349	0.0989966	0.0780513	0.996819	0.585043	0.495258	0.351405	0.292453	0.236237	0.201693	0.16271	0.154393	0.148355	49.072	-0.0705463	0.0670317	0.994045	45.9643	-0.0794973	0.16631	0.960098	Q9BWT3	-3.10774	-0.0794973	0.123087	Yes	Yes	Yes	Yes	Yes	Yes	Yes	1289	82.8	64895	PAPOLG	B2RBH4; hsa:64895; Q59G05; Q969N1; Q9BWT3; Q9H8L2; Q9HAD0	1	15.329	2	1289	82.8
Q15714	0.996819	1.05513	1.01274	0.856631	0.627756	0.429136	0.254359	0.201157	0.218243	0.190336	0.996819	0.995599	0.990516	0.860404	0.735281	0.588574	0.441202	0.382369	0.33291	0.309425	52.6037	-0.108591	0.191544	0.993407	55.1053	-0.0677299	0.303421	0.99765	Q15714	2.50155	-0.108591	0.123423	Yes	Yes	Yes	Yes	Yes	Yes	Yes	3123	109.6	8848	TSC22D1	B3KRL7; B9EGI0; hsa:8848; O00666; Q15714; Q6AHX5; Q6IBU1; Q8NCN1; Q96JS5	1	19.989	4	3123	109.6
P17213	0.996819	0.87859	0.581769	0.590816	0.592186	0.681116	0.577277	0.476714	0.235117	0.0794206	0.996819	0.811875	0.771681	0.7958	0.793357	0.865193	0.684591	0.552197	0.310716	0.101729	55.0046	-0.0311878	0	0.828222	59.2288	-0.0380925	0	0.861502	P17213	4.22418	-0.0380925	0.123423	Yes	Yes	Yes	Yes	Yes	Yes	Yes	6509	53.9	671	BPI	B2RCY2; hsa:671; P17213; Q1ZZU8; Q5JRW0; Q8IW58; Q9BYZ9; Q9H1L2; Q9H1M8; Q9H203; Q9UCT4; Q9UD65	1	4.795	1	6509	53.9
Q4VC31	0.996819	0.970965	1.02205	0.902318	0.801759	0.684417	0.575289	0.492329	0.44886	0.241001	0.996819	0.845746	0.948284	0.790906	0.657501	0.501752	0.434415	0.374233	0.253783	0.172727	58.4459	-0.0465793	0.233765	0.986404	54.5035	-0.0511514	0.143432	0.978429	Q4VC31	-3.94242	-0.0511514	0.124075	Yes	Yes	Yes	Yes	Yes	Yes	Yes	5732	16.6	131076	MIX23	hsa:131076; Q32LY6; Q4VC31	1	28.372	5	5732	16.6
P53582	0.996819	1.00381	0.883358	0.859746	0.683514	0.529268	0.41234	0.349958	0.248616	0.130086	0.996819	0.990467	0.838867	0.691064	0.561054	0.351327	0.201693	0.135253	0.121584	0.0572225	54.6536	-0.0589442	0.122342	0.994728	51.5556	-0.0788769	0.0490527	0.995674	P53582	-3.09802	-0.0788769	0.124294	Yes	Yes	Yes	Yes	Yes	Yes	Yes	2047	43.2	23173	METAP1	B4E2E6; hsa:23173; P53582	1	19.587	3	2047	43.2
Q8TAD8	0.996819	0.859089	0.642273	0.630273	0.44414	0.319101	0.163943	0.149719	0.118121	0.0136932	0.996819	0.721553	0.543248	0.384686	0.278971	0.18273	0.168724	0.11288	0.134129	0.0879531	50.0403	-0.0611805	0	0.983998	46.949	-0.0803827	0.105504	0.988661	Q8TAD8	-3.0913	-0.0803827	0.126128	Yes	Yes	Yes	Yes	Yes	Yes	Yes	2515	45.8	79753	SNIP1	hsa:79753; Q8TAD8; Q96SP9; Q9H9T7	1	7.498	2	2515	45.8
Q9Y5Q9	0.996819	0.898092	0.780036	0.60743	0.406647	0.231073	0.155	0.101956	0.111371	0.0862673	0.996819	0.937095	0.710254	0.332807	0.285194	0.240275	0.0843618	0.123049	0.174657	0.0879531	49.8409	-0.085338	0.0699892	0.997547	47.7952	-0.124877	0.135288	0.981647	Q9Y5Q9	-2.04574	-0.124877	0.128016	Yes	Yes	Yes	Yes	Yes	Yes	Yes	6798	101.2	9330	GTF3C3	hsa:9330; Q4ZG48; Q86XJ8; Q8WX84; Q96B44; Q9H5I8; Q9NT97; Q9Y5Q9	1	17.552	3	6798	101.2
Q9NZ01	0.996819	0.949411	0.93083	0.849363	0.661403	0.309198	0.154007	0.116653	0.114746	0.0629888	0.996819	1.00689	0.87438	0.672466	0.377493	0.204941	0.124118	0.097626	0.088776	0.0551031	52.2288	-0.123259	0.0737371	0.995251	50.1832	-0.118253	0.0717768	0.998661	Q9NZ01	-2.04564	-0.123259	0.128016	Yes	Yes	Yes	Yes	Yes	Yes	Yes	6076	36	9524	TECR	B2RD55; hsa:9524; O75350; Q6IBB2; Q9BWK3; Q9NZ01; Q9Y6P0	1	39.28	10	6076	36
Q96EL2	0.996819	0.997652	0.517542	0.633388	0.298016	0.111135	0.043718	0.075319	0.030374	0.0287558	0.996819	1.06026	1.01835	0.71945	0.422087	0.235228	0.121209	0.118982	0.0964956	0.0656999	48.6633	-0.0913697	0.00381929	0.941977	50.659	-0.141663	0.0951193	0.99191	Q96EL2	1.99564	-0.141663	0.128016	Yes	Yes	Yes	Yes	Yes	Yes	Yes	545	19	64951	MRPS24	A4D1U9; hsa:64951; P82668; Q96EL2; Q96Q23; Q9P047	1	4.561	1	545	19
Q9NQW1	0.996819	0.942226	0.956894	1.002	0.769073	0.673413	0.556411	0.472122	0.417361	0.194444	0.996819	0.822139	0.752485	0.760562	0.670983	0.523962	0.38981	0.315251	0.242204	0.0996095	57.9034	-0.0497213	0.184636	0.974301	54.0029	-0.0424196	0	0.977346	Q9NQW1	-3.90053	-0.0497213	0.131477	Yes	Yes	Yes	Yes	Yes	Yes	Yes	1408	128.6	25956	SEC31B	B7ZM75; hsa:25956; Q6MZS3; Q86UF0; Q9NQW1; Q9Y4Q8	1	1.372	1	1408	128.6
Q8NCG7	0.996819	1.03973	1.01926	0.925162	0.7883	0.602991	0.453078	0.31138	0.275616	0.151995	0.996819	0.885775	0.811033	0.725323	0.529942	0.451274	0.345205	0.201354	0.203606	0.12928	55.3637	-0.0768071	0.170436	0.992839	52.2572	-0.0571415	0.100274	0.989911	Q8NCG7	-3.10649	-0.0768071	0.131477	Yes	Yes	Yes	Yes	Yes	Yes	Yes	3618	73.7	221955	DAGLB	A4D2P3; B3KV90; B4DQU0; hsa:221955; Q6PIX3; Q8N2N2; Q8N9S1; Q8NCG7; Q8TED3; Q8WXE6	1	14.537	4	3618	73.7
O75616	0.996819	0.983282	0.809822	0.462062	0.298016	0.200263	0.153013	0.188298	0.13387	0.153364	0.996819	0.907329	0.77456	0.638206	0.411716	0.348298	0.294781	0.257285	0.228695	0.133519	48.6636	-0.131779	0.158206	0.997197	50.5724	-0.0666873	0.171135	0.991363	O75616	1.90872	-0.131779	0.131477	Yes	Yes	Yes	Yes	Yes	Yes	Yes	3109	48.3	26284	ERAL1	B3KN21; C9JEC6; hsa:26284; O75616; O75617; Q8WUY4; Q96LE2; Q96TC0	1	9.388	3	3109	48.3
Q9BV79	0.996819	0.997652	0.894528	0.833788	0.744078	0.550174	0.318943	0.169009	0.165369	0.158841	0.996819	1.15366	1.35908	1.07086	1.06818	0.80462	0.441202	0.271522	0.22001	0.288232	53.8251	-0.0853578	0.116175	0.986003	55.808	-0.177769	0.250587	0.895803	Q9BV79	1.98291	-0.177769	0.131477	Yes	Yes	Yes	Yes	Yes	Yes	Yes	3628	40.4	51102	MECR	B3KT72; hsa:51102; Q5SYU0; Q5SYU1; Q5SYU2; Q6IBU9; Q9BV79; Q9Y373	1	4.563	2	3628	40.4
Q8IVL1	0.996819	0.846772	0.774451	0.513979	0.292248	0.187059	0.0943912	0.101956	0.0922468	0.0492956	0.996819	0.92991	0.898375	0.716514	0.47394	0.257438	0.152239	0.132202	0.130269	0.0572225	48.8556	-0.094172	0.0554557	0.994673	50.8983	-0.100498	0.0791731	0.996945	Q8IVL1	2.04263	-0.100498	0.131477	Yes	Yes	Yes	Yes	Yes	Yes	Yes	1403;5450	268	89797	NAV2	A6NEC1; hsa:89797; Q8IVK3; Q8IVK4; Q8IVK5; Q8IVK6; Q8IVK7; Q8IVK8; Q8IVL1; Q8NHC9; Q8NHD0; Q8TDE9; Q8TDF0; Q8TEB3; Q96B30; Q9NUZ6; Q9NVM7; Q9P2C8	2	5.85	0	1403;5450	268
P0CG08	0.996819	1.18343	1.14492	1.01031	1.09112	0.386222	0.264295	0.302195	0.228367	0.0136932	0.996819	0.981229	0.908933	0.778181	0.435569	0.228161	0.157087	0.13627	0.0820213	0.0519241	53.652	-0.931433	0.202136	0.940284	50.8771	-0.121933	0.0814997	0.996706	P0CG08	-2.77495	-0.931433	0.131667	Yes	Yes	Yes	Yes	Yes	Yes	Yes	1942	52.9	51463; 653519	GPR89B	A6NKF9; A6NN37; B2RUV3; B3KMN3; hsa:51463; hsa:653519; P0CG08; Q53FQ9; Q5T2V8; Q5T5P5; Q659E2; Q6NVY5; Q9P0S4; Q9Y302	1	32.483	4	1942	52.9
Q86W56	0.996819	1.02639	1.08162	0.639618	0.241297	0.105633	0.0645834	0.0973636	0.0731225	0.0451876	0.996819	1.00484	0.92141	0.767414	0.497793	0.343251	0.228843	0.176947	0.133164	0.118684	49.5467	-0.233415	0.0772321	0.990738	51.5261	-0.0968009	0.126215	0.997855	Q86W56	1.97944	-0.233415	0.131667	Yes	Yes	Yes	Yes	Yes	Yes	Yes	1605	111	670; 8505	PARG	A5YBK3; B2RC24; B4DIU5; B4DYR4; hsa:8505; I6RUV3; Q6E4P6; Q6E4P7; Q7Z742; Q86W56; Q9Y4W7	1	21.746	5	1605	111
Q03252	0.996819	0.967886	0.968064	0.803676	0.627756	0.353212	0.205673	0.159823	0.13612	0.104068	0.996819	0.968913	0.924289	0.836911	0.857655	0.523962	0.341326	0.258302	0.22001	0.12928	52.2387	-0.103883	0.105775	0.99844	54.413	-0.0859455	0.136617	0.983159	Q03252	2.1743	-0.103883	0.131667	Yes	Yes	Yes	Yes	Yes	Yes	Yes	3913	69.9	84823	LMNB2	hsa:84823; O75292; Q03252; Q14734; Q96DF6	1	59.619	13	3913	69.9
O75915	0.996819	0.963781	0.965271	0.914778	0.80272	0.66351	0.555418	0.449158	0.393737	0.191705	0.996819	0.99252	0.908933	0.859425	0.685502	0.514876	0.380113	0.324403	0.230624	0.122922	57.601	-0.0499965	0.174425	0.994863	54.2974	-0.0647171	0.124008	0.997438	O75915	-3.30361	-0.0647171	0.133367	Yes	Yes	Yes	Yes	Yes	Yes	Yes	6072	21.6	10550	ARL6IP5	B2R6V5; hsa:10550; O75915; Q53ES3; Q5KU08	1	39.808	6	6072	21.6
Q6ZWJ1	0.996819	1.02639	0.722324	1.59282	0.435488	0.180457	0.10234	0.132268	0.113621	0.0136932	0.996819	0.960702	0.589318	0.422861	0.420013	0.231189	0.189087	0.183049	0.110005	0.132459	51.1382	-1.09074	0.108473	0.825386	48.374	-0.0836049	0.140305	0.966249	Q6ZWJ1	-2.76419	-1.09074	0.134807	Yes	Yes	Yes	Yes	Yes	Yes	Yes	3510	61.6	252983	STXBP4	hsa:252983; Q6ZWJ1; Q8IVZ5	1	2.922	1	3510	61.6
Q8IXU6	0.996819	0.81598	0.808892	0.631311	0.561423	0.478652	0.395449	0.364654	0.354363	0.105438	0.996819	0.932989	0.988596	0.882917	0.849359	0.629966	0.5372	0.447453	0.411071	0.126101	53.5214	-0.0377446	0.0525963	0.972164	57.661	-0.0483601	0.0905928	0.980232	Q8IXU6	4.13955	-0.0483601	0.134807	Yes	Yes	Yes	Yes	Yes	Yes	Yes	4412	41.2	54733	SLC35F2	hsa:54733; Q14963; Q5JPA8; Q6ZRQ3; Q8IXU6; Q9H947	1	11.321	2	4412	41.2
Q14106	0.996819	0.7934	0.667405	0.617813	0.523931	0.353212	0.274231	0.195646	0.29474	0.104068	0.996819	0.977124	0.907013	0.865298	0.73217	0.474493	0.32969	0.278641	0.263433	0.156832	50.6604	-0.0497669	0.104085	0.964718	53.7772	-0.0787216	0.177932	0.993153	Q14106	3.11681	-0.0787216	0.134814	Yes	Yes	Yes	Yes	Yes	Yes	Yes	1769	36.6	10766	TOB2	hsa:10766; Q14106; Q6FHR7; Q6PIT9; Q9BY97; Q9UBI0	1	1.423	1	1769	36.6
Q12893	0.996819	1.00997	0.923384	0.905433	0.844058	0.689918	0.482885	0.351795	0.289115	0.131455	0.996819	0.963781	0.936767	0.828102	0.665798	0.490646	0.26763	0.221692	0.189131	0.114445	56.3117	-0.06811	0.126931	0.99348	53.27	-0.081217	0.11468	0.997001	Q12893	-3.04171	-0.081217	0.135453	Yes	Yes	Yes	Yes	Yes	Yes	Yes	968	38.2	11070	TMEM115	A2IDB7; hsa:11070; O14568; Q12893; Q6IAY4; Q9UIX3	1	39.891	6	968	38.2
O75394	0.996819	1.07258	0.93083	0.864938	0.602761	0.338907	0.211635	0.191972	0.148495	0.110915	0.996819	1.00176	0.814872	0.61765	0.356751	0.22917	0.155148	0.105762	0.0955306	0.0551031	52.1649	-0.114997	0.133438	0.993554	49.865	-0.102028	0.0761627	0.996551	O75394	-2.29988	-0.114997	0.136118	Yes	Yes	Yes	Yes	Yes	Yes	Yes	1178	7.6	9553	MRPL33	hsa:9553; O75394; Q53RZ6; Q5FVE3; Q96Q50	1	5.402	2	1178	7.6
P61960	0.996819	0.968913	0.87405	0.928277	0.549887	0.369717	0.245417	0.194727	0.139495	0.0848979	0.996819	0.922725	0.859983	0.832017	0.723874	0.581507	0.397567	0.316268	0.237379	0.185443	52.3309	-0.0995857	0.111893	0.982453	54.6781	-0.0579374	0.143878	0.98931	P61960	2.34721	-0.0995857	0.136495	Yes	Yes	Yes	Yes	Yes	Yes	Yes	6588	9.1	51569	UFM1	hsa:51569; P61960; Q14346; Q5VXS0; Q6IAG6; Q9CPX2; Q9NZF2	1	30.74	3	6588	9.1
Q99576	0.996819	1.06231	1.00716	0.853516	0.610452	0.395025	0.225545	0.180949	0.186744	0.147887	0.996819	1.04487	1.01931	0.83006	0.705206	0.563335	0.384961	0.352877	0.260538	0.240546	52.3713	-0.113486	0.15931	0.99406	54.3959	-0.0731775	0.237688	0.988722	Q99576	2.02463	-0.113486	0.138424	Yes	Yes	Yes	Yes	Yes	Yes	Yes	772;3123;5635	14.8	1831	TSC22D3	hsa:1831; Q5H9S3; Q5JRI9; Q6FIH6; Q8NAI1; Q8WVB9; Q99576; Q9UBN5; Q9UG13	3	6.779	0	772;3123;5635	14.8
P49441	0.996819	1.02023	1.07325	0.891935	0.755614	0.495157	0.371603	0.287498	0.190118	0.1205	0.996819	0.919646	0.837907	0.679318	0.536164	0.363442	0.244358	0.178981	0.11676	0.0699386	54.2154	-0.0882269	0.144133	0.988014	51.5441	-0.0693726	0.0517024	0.999274	P49441	-2.67131	-0.0882269	0.140357	Yes	Yes	Yes	Yes	Yes	Yes	Yes	189	44	3628	INPP1	hsa:3628; P49441	1	28.847	6	189	44
O14684	0.996819	0.938121	0.915937	0.741376	0.629679	0.467648	0.339808	0.239735	0.167619	0.108176	0.996819	1.14443	1.06154	1.06596	0.810987	0.64309	0.421809	0.294912	0.167902	0.078416	53.1146	-0.0650974	0.0866161	0.99735	55.4465	-0.098567	0.0951182	0.971102	O14684	2.33192	-0.098567	0.141857	Yes	Yes	Yes	Yes	Yes	Yes	Yes	6400	17.1	9536	PTGES	hsa:9536; O14684; O14900; Q5SZC0	1	3.214	1	6400	17.1
Q8TAV4	0.996819	0.890907	0.927107	0.842095	0.619104	0.477551	0.290129	0.275557	0.195743	0.135563	0.996819	0.899118	0.899335	0.918156	0.735281	0.575449	0.499383	0.406775	0.474758	0.156832	53.2134	-0.0725515	0.132334	0.989272	57.1347	-0.0412182	0.122288	0.952083	Q8TAV4	3.92134	-0.0725515	0.143077	Yes	Yes	Yes	Yes	Yes	Yes	Yes	4969	32.1	161003	STOML3	B4E285; hsa:161003; Q5JS35; Q8TAV4	1	1.896	1	4969	32.1
O60427	0.996819	1.05308	1.0174	0.934507	0.546042	0.321302	0.315962	0.29852	0.0753724	0.136932	0.996819	0.963781	0.963641	0.868234	0.737355	0.50579	0.312236	0.227794	0.151498	0.0932515	51.9288	-0.138896	0.191096	0.967493	53.8701	-0.0864893	0.0902128	0.999156	O60427	1.94131	-0.138896	0.143383	Yes	Yes	Yes	Yes	Yes	Yes	Yes	1908	51.9	3992	FADS1	A8K0I7; B2RAI0; hsa:3992; O60427; Q53GM5; Q8N3A6; Q8NCC7; Q8NCG0; Q96I39; Q96SV3; Q96T10; Q9NRP8; Q9NYX1	1	14.64	4	1908	51.9
P07738	0.996819	1.04487	0.982957	0.992654	0.879628	0.770244	0.628943	0.61633	0.560231	0.154733	0.996819	0.968913	0.944445	0.88879	0.780912	0.626937	0.536231	0.466774	0.384052	0.102789	61.3902	-0.0414951	0.0185413	0.970378	57.5597	-0.0456089	0.0327622	0.993231	P07738	-3.83054	-0.0456089	0.144356	Yes	Yes	Yes	Yes	Yes	Yes	Yes	5907	30	669	BPGM	A4D1N9; hsa:669; P07738	1	53.684	9	5907	30
Q9NZN5	0.996819	0.981229	0.882427	0.723724	0.590264	0.486354	0.325898	0.315054	0.274491	0.169796	0.996819	0.95557	0.736168	0.642122	0.361937	0.27662	0.191996	0.14949	0.133164	0.0974902	53.0119	-0.0605759	0.184465	0.994049	49.8812	-0.0833882	0.103436	0.991475	Q9NZN5	-3.13071	-0.0833882	0.144423	Yes	Yes	Yes	Yes	Yes	Yes	Yes	4315	173.1	23365	ARHGEF12	hsa:23365; O15086; Q6P526; Q9NZN5	1	19.489	5	4315	173.1
P23919	0.996819	0.95557	0.946655	0.859746	0.783493	0.643704	0.469969	0.348121	0.165369	0.0780513	0.996819	0.953517	0.883978	0.755667	0.623278	0.447235	0.262782	0.165761	0.11483	0.0678193	55.6777	-0.0663914	0.0351025	0.995747	52.6394	-0.0744887	0.0400924	0.997342	P23919	-3.03831	-0.0744887	0.144423	Yes	Yes	Yes	Yes	Yes	Yes	Yes	2259	23.8	1841	DTYMK	B7ZW70; hsa:1841; P23919; Q6FGX1; Q9BUX4	1	61.603	12	2259	23.8
P48595	0.996819	0.898092	0.831232	0.788101	0.826754	0.562278	0.404392	0.213098	0.203618	0.1205	0.996819	1.23885	1.07306	1.10511	0.918842	0.819763	0.519746	0.38847	0.468969	0.161071	54.5261	-0.0634435	0.0694241	0.957805	57.1033	-0.0943321	0.270267	0.899186	P48595	2.57714	-0.0943321	0.146146	Yes	Yes	Yes	Yes	Yes	Yes	Yes	4005	45.4	5273	SERPINB10	hsa:5273; P48595; Q4VAX4; Q4VAX7	1	1.195	1	4005	45.4
Q86VR2	0.996819	1.11671	1.0779	1.10168	0.776764	0.673413	0.435193	0.470285	0.321739	0.106807	0.996819	0.982256	0.906053	0.870192	0.606685	0.455312	0.365568	0.32542	0.204571	0.133519	56.5654	-0.0727093	0.153006	0.937265	53.5432	-0.0682693	0.145834	0.989713	Q86VR2	-3.02218	-0.0727093	0.148417	Yes	Yes	Yes	Yes	Yes	Yes	Yes	2432	51.4	162427	RETREG3	B3KR75; hsa:162427; Q86VR2	1	20.33	3	2432	51.4
P49407	0.996819	1.05718	1.00157	0.854555	0.647944	0.396125	0.220577	0.19932	0.157495	0.158841	0.996819	0.967886	0.983797	0.896621	0.781949	0.562325	0.392719	0.248133	0.160183	0.158951	52.5533	-0.113424	0.153733	0.995775	54.5461	-0.0875371	0.133705	0.996953	P49407	1.99281	-0.113424	0.148417	Yes	Yes	Yes	Yes	Yes	Yes	Yes	6049	47	408	ARRB1	B6V9G8; hsa:408; O75625; O75630; P49407; Q2PP20; Q9BTK8	1	20.639	4	6049	47
Q9NZC3	0.996819	1.00278	0.915937	0.806791	0.678707	0.518264	0.352725	0.341691	0.250866	0.0876366	0.996819	1.128	0.960762	0.978844	0.938547	0.710731	0.584714	0.506435	0.296241	0.109147	54.2723	-0.0600673	0.0933724	0.993957	57.8705	-0.0686991	0.0971831	0.975127	Q9NZC3	3.59816	-0.0686991	0.148417	Yes	Yes	Yes	Yes	Yes	Yes	Yes	4557	37.7	51573	GDE1	hsa:51573; O43334; Q6PKF7; Q7KYR4; Q9NZC3	1	13.443	3	4557	37.7
Q8TB36	0.996819	0.982256	0.980164	0.902318	0.771957	0.595288	0.405385	0.215853	0.0899969	0.0739434	0.996819	1.00997	0.986677	0.866277	0.82758	0.705683	0.572109	0.481012	0.302031	0.107027	54.7347	-0.088957	0.0402507	0.995716	57.6522	-0.0545512	0.0549331	0.995872	Q8TB36	2.9175	-0.088957	0.149182	Yes	Yes	Yes	Yes	Yes	Yes	Yes	3567	41.3	54332	GDAP1	A8K957; E7FJF3; E7FJF4; hsa:54332; Q8TB36	1	45.952	9	3567	41.3
Q5JRX3	0.996819	0.950438	0.868465	0.64481	0.425874	0.275087	0.175866	0.144208	0.104621	0.0629888	0.996819	1.02023	0.907973	0.808525	0.658538	0.48257	0.320963	0.220676	0.135094	0.0731176	50.4938	-0.0910425	0.0788228	0.999018	53.4073	-0.0744644	0.0587162	0.997615	Q5JRX3	2.91351	-0.0910425	0.150217	Yes	Yes	Yes	Yes	Yes	Yes	Yes	5699	117.3	10531	PITRM1	B3KMJ6; B4E0J8; C9JSL2; E7ES23; hsa:10531; O95204; Q2M2G6; Q4VBR1; Q5JRW7; Q5JRX3; Q7L5Z7; Q9BSI6; Q9BVJ5; Q9UPP8	1	85.233	20	5699	117.3
Q9BRA0	0.996819	1.13724	1.04439	0.87636	0.669094	0.488555	0.294103	0.236061	0.155245	0.167057	0.996819	0.874485	0.838867	0.647016	0.451125	0.241285	0.181329	0.168812	0.154393	0.156832	53.3524	-0.099144	0.15966	0.978544	50.2824	-0.0883066	0.130673	0.991816	Q9BRA0	-3.07001	-0.099144	0.150549	Yes	Yes	Yes	Yes	Yes	Yes	Yes	3374	13.5	84316	NAA38	hsa:84316; Q8N4M0; Q9BRA0	1	7.767	1	3374	13.5
O75223	0.996819	0.825218	0.776313	0.777717	0.716199	0.585385	0.417308	0.236061	0.160869	0.08079	0.996819	1.01921	1.00203	0.953394	0.899138	0.716788	0.50908	0.273556	0.167902	0.0932515	54.1205	-0.0506667	0	0.956458	56.0902	-0.101259	0.0861096	0.996763	O75223	1.96971	-0.101259	0.156761	Yes	Yes	Yes	Yes	Yes	Yes	Yes	6737	21	79017	GGCT	B2RDN0; B8ZZN4; B8ZZR8; hsa:79017; O75223; Q9BS37	1	83.628	10	6737	21
Q9NVX2	0.996819	0.931963	0.797722	0.726839	0.632563	0.520465	0.387501	0.322402	0.253116	0.0890059	0.996819	0.95249	0.868621	0.828102	0.772616	0.610784	0.549806	0.47491	0.422651	0.12928	53.9221	-0.0466195	0.0349774	0.995327	57.9353	-0.0374097	0	0.990602	Q9NVX2	4.01323	-0.0466195	0.156761	Yes	Yes	Yes	Yes	Yes	Yes	Yes	4880	53.3	54475	NLE1	hsa:54475; O60868; Q59GJ8; Q9BU54; Q9NVX2	1	70.288	10	4880	53.3
Q9GZM5	0.996819	1.02639	1.00809	0.862861	0.848865	0.655808	0.522629	0.44181	0.307114	0.102699	0.996819	0.942226	0.877259	0.803631	0.680317	0.510838	0.349083	0.263387	0.188166	0.0932515	57.0065	-0.0583452	0.0808694	0.991142	53.8048	-0.0630628	0.0679886	0.998034	Q9GZM5	-3.20163	-0.0630628	0.157206	Yes	Yes	Yes	Yes	Yes	Yes	Yes	2817	38.2	25844	YIPF3	hsa:25844; Q5JTD2; Q6FI85; Q8NI57; Q9GZM5; Q9NWE3; Q9Y3U9	1	47.862	5	2817	38.2
Q9P2E5	0.996819	0.890907	0.858226	0.71334	0.470096	0.281689	0.164936	0.178194	0.137245	0.106807	0.996819	1.06026	0.96844	0.845721	0.634686	0.495694	0.377204	0.293895	0.236414	0.146235	50.8499	-0.088526	0.10263	0.993387	53.7393	-0.0734911	0.170377	0.989437	Q9P2E5	2.88933	-0.088526	0.157206	Yes	Yes	Yes	Yes	Yes	Yes	Yes	3448	85.9	54480	CHPF2	B2DBD8; hsa:54480; Q6P2I4; Q6UXD2; Q9P2E5	1	21.957	7	3448	85.9
O43688	0.996819	0.754397	0.759558	0.66973	0.670055	0.392824	0.378558	0.375677	0.415111	0.20129	0.996819	1.03152	1.15176	0.754689	0.801654	0.563335	0.714651	0.417961	0.32519	0.154713	53.4528	-0.0371537	0.182648	0.918831	57.4583	-0.0504666	0.115906	0.889028	O43688	4.00554	-0.0504666	0.157206	Yes	Yes	Yes	Yes	Yes	Yes	Yes	261	32.6	8612	PLPP2	A6NLV0; E9PAY8; hsa:8612; O43688	1	3.821	1	261	32.6
P48995	0.996819	0.943253	0.940139	0.635465	0.447985	0.303696	0.209648	0.197483	0.174369	0.143779	0.996819	0.960702	0.710254	0.451247	0.241637	0.165568	0.103755	0.0742365	0.0743016	0.0434467	50.5815	-0.100048	0.163399	0.994048	48.3418	-0.112831	0.0652652	0.997014	P48995	-2.23967	-0.112831	0.159677	Yes	Yes	Yes	Yes	Yes	Yes	Yes	570;4587	91.2	7220	TRPC1	hsa:7220; P48995; Q14CE4	2	2.296	0	570;4587	91.2
Q9UK97	0.996819	0.939147	0.915937	0.760066	0.435488	0.349911	0.22952	0.236061	0.320614	0.162949	0.996819	0.893986	0.936767	0.684212	0.705206	0.440168	0.338417	0.314234	0.273083	0.189682	50.9289	-0.110955	0.230867	0.980419	53.2923	-0.0596857	0.184494	0.973115	Q9UK97	2.36336	-0.110955	0.159839	Yes	Yes	Yes	Yes	Yes	Yes	Yes	6641	52.3	26268	FBXO9	A6NFW3; B3KMM6; hsa:26268; O75986; Q59EH8; Q6PKH7; Q9NT57; Q9UK97; Q9Y593	1	7.145	3	6641	52.3
Q9BT22	0.996819	0.903224	1.07604	1.08714	0.560462	0.516063	0.300065	0.325158	0.15862	0.0136932	0.996819	0.953517	0.862862	0.730217	0.525794	0.323059	0.186178	0.153558	0.131234	0.0837144	53.9875	-0.0873321	0.0758111	0.924817	51.385	-0.0863722	0.081405	0.998729	Q9BT22	-2.60246	-0.0873321	0.160464	Yes	Yes	Yes	Yes	Yes	Yes	Yes	461	52.5	56052	ALG1	B4DP08; hsa:56052; Q6UVZ9; Q8N5Y4; Q9BT22; Q9P2Y2	1	20.413	5	461	52.5
Q9NVS9	0.996819	0.976097	0.936415	0.815098	0.65948	0.408229	0.198718	0.156149	0.124871	0.0999605	0.996819	0.965833	1.00875	0.915219	0.820321	0.580497	0.262782	0.171862	0.113865	0.0921918	52.6009	-0.0982927	0.0866175	0.997705	54.2245	-0.119906	0.0828263	0.996771	Q9NVS9	1.62359	-0.119906	0.161153	Yes	Yes	Yes	Yes	Yes	Yes	Yes	6225	30	55163	PNPO	B4E0V0; B4E152; B4E1D7; D3DTT9; hsa:55163; Q9NVS9	1	2.604	1	6225	30
Q9P2R7	0.996819	0.977124	0.933623	0.836903	0.513356	0.123239	0.0784937	0.0845043	0.0562481	0.0588808	0.996819	0.993546	0.805274	0.437543	0.204302	0.133262	0.0853315	0.0732195	0.0636871	0.0445064	51.1102	-0.176478	0.0548661	0.996264	48.4366	-0.148856	0.0686501	0.998336	Q9P2R7	-2.67359	-0.176478	0.161628	Yes	Yes	Yes	Yes	Yes	Yes	Yes	5462	50.3	8803	SUCLA2	B2RDE7; hsa:8803; O95194; Q5T9Q4; Q5T9Q6; Q9NV21; Q9NVP7; Q9P2R7	1	45.957	10	5462	50.3
Q96K37	0.996819	0.981229	1.117	0.853516	0.614297	0.384022	0.26827	0.180949	0.106871	0.0931139	0.996819	1.06129	0.836947	0.616672	0.390975	0.2746	0.152239	0.13627	0.11676	0.0953708	52.6026	-0.109824	0.113111	0.981098	50.0956	-0.103832	0.108762	0.990528	Q96K37	-2.50702	-0.109824	0.161628	Yes	Yes	Yes	Yes	Yes	Yes	Yes	2557	44.7	79939	SLC35E1	hsa:79939; Q8NBQ2; Q96JV7; Q96K37	1	5.58	2	2557	44.7
Q13867	0.996819	0.792373	0.77352	0.736184	0.674862	0.53697	0.52561	0.445484	0.523107	0.0794206	0.996819	0.957622	0.992435	0.908367	0.837951	0.719817	0.642895	0.556265	0.559674	0.132459	56.7888	-0.0297976	0	0.913072	60.7624	-0.0382377	0	0.974933	Q13867	3.97356	-0.0382377	0.162453	Yes	Yes	Yes	Yes	Yes	Yes	Yes	5251	52.5	642	BLMH	B2R796; hsa:642; Q13867; Q53F86; Q9UER9	1	58.528	11	5251	52.5
Q96RQ1	0.996819	0.997652	0.946655	0.942814	0.670055	0.486354	0.318943	0.207587	0.129371	0.0561422	0.996819	0.899118	0.864782	0.649952	0.533053	0.342241	0.217207	0.145422	0.146673	0.153653	53.7027	-0.0892561	0.0655328	0.994132	51.1131	-0.0777143	0.114473	0.99202	Q96RQ1	-2.58959	-0.0892561	0.163316	Yes	Yes	Yes	Yes	Yes	Yes	Yes	4789	42.5	51290	ERGIC2	A6NHH6; hsa:51290; Q53GY2; Q8N2Q9; Q96RQ1; Q9BVV9; Q9NZA3	1	8.129	3	4789	42.5
Q9BXW6	0.996819	0.958649	0.933623	0.848325	0.610452	0.430236	0.242436	0.225039	0.228367	0.290296	0.996819	1.11261	0.890696	0.700852	0.41379	0.299839	0.199753	0.256268	0.186237	0.208756	52.3898	-0.103294	0.231604	0.989595	50.4327	-0.123306	0.21047	0.982941	Q9BXW6	-1.95709	-0.123306	0.163316	Yes	Yes	Yes	Yes	Yes	Yes	Yes	6139	108.4	114876	OSBPL1A	B7Z7D3; hsa:114876; Q9BXW6; Q9BZF5; Q9NW87	1	4.997	2	6139	108.4
Q9UPQ9	0.996819	1.02228	0.958755	0.764219	0.505666	0.302596	0.160962	0.172683	0.122621	0.124608	0.996819	0.829324	0.694897	0.593179	0.351566	0.207969	0.166784	0.14949	0.149568	0.127161	51.3029	-0.115658	0.125563	0.997817	49.0806	-0.0775958	0.106134	0.987863	Q9UPQ9	-2.22233	-0.115658	0.1656	Yes	Yes	Yes	Yes	Yes	Yes	Yes	1217	193.9	23112	TNRC6B	B0QY73; B0QY78; B4DGC0; hsa:23112; Q5TH52; Q8TBX2; Q9UPQ9	1	30.521	7	1217	193.9
O60462	0.996819	1.00176	1.02484	0.924124	0.808488	0.558977	0.28218	0.261779	0.203618	0.186228	0.996819	0.917593	0.998194	0.807546	0.550683	0.392719	0.317084	0.236947	0.44581	0.144116	54.1364	-0.113725	0.185824	0.996649	51.9187	-0.105452	0.274531	0.94084	O60462	-2.2177	-0.113725	0.168083	Yes	Yes	Yes	Yes	Yes	Yes	Yes	787	104.8	8828	NRP2	A0A024R3W6; A0A024R412; E9PF66; hsa:8828; O14820; O14821; O60462; Q53TQ4; Q53TS3; Q7LBX6; Q7LBX7; Q9H2D4; Q9H2D5; Q9H2E2; Q9H2E3; Q9H2E4; X5D2Q8	1	4.772	2	787	104.8
Q02040	0.996819	0.950438	0.816338	0.515017	0.302823	0.149647	0.210641	0.102875	0.194618	0.076682	0.996819	0.746186	0.497177	0.396432	0.327714	0.250371	0.308357	0.129151	0.232554	0.1314	48.9576	-0.121336	0.131337	0.98877	46.8597	-0.0807149	0.194357	0.958179	Q02040	-2.09785	-0.121336	0.16843	Yes	Yes	Yes	Yes	Yes	Yes	Yes	4866	80.7	8227	AKAP17A	hsa:8227; Q02040; Q02832; Q2TB98; Q5JQ74; Q5JQ76; Q8N6U9	1	1.639	1	4866	80.7
P17275	0.996819	1.17316	0.91873	0.830673	0.820986	0.747136	0.479905	0.465692	0.43761	0.254694	0.996819	0.91554	0.856143	0.832996	0.6295	0.483579	0.35975	0.343725	0.22773	0.167429	57.6738	-0.0509528	0.260515	0.927039	53.7267	-0.0579214	0.1488	0.991168	P17275	-3.94702	-0.0579214	0.16861	Yes	Yes	Yes	Yes	Yes	Yes	Yes	6587	35.9	3726	JUNB	hsa:3726; P17275; Q96GH3	1	12.578	2	6587	35.9
P31749	0.996819	0.940174	0.85171	0.581471	0.314359	0.177156	0.122212	0.128593	0.0956217	0.072574	0.996819	0.96686	0.907013	0.641143	0.496756	0.314983	0.218177	0.172879	0.141849	0.0805354	49.4508	-0.118159	0.0897509	0.998782	51.0438	-0.084756	0.101479	0.995688	P31749	1.59297	-0.118159	0.175705	Yes	Yes	Yes	Yes	Yes	Yes	Yes	3821	55.7	207	AKT1	B2RAM5; B7Z5R1; hsa:207; P31749; Q9BWB6	1	27.732	6	3821	55.7
Q9NU22	0.996819	0.938121	0.853571	0.750721	0.471057	0.292693	0.169904	0.155231	0.128246	0.0917445	0.996819	0.91862	0.670902	0.44048	0.340158	0.216046	0.161936	0.135253	0.10711	0.0604015	51.0496	-0.0933819	0.0931076	0.996071	48.5015	-0.0869542	0.0919029	0.993258	Q9NU22	-2.54806	-0.0933819	0.178615	Yes	Yes	Yes	Yes	Yes	Yes	Yes	5136	632.4	23195	MDN1	hsa:23195; O15019; Q5T794; Q9NU22	1	70.091	18	5136	632.4
Q16773	0.996819	0.912461	0.920591	0.819251	0.721006	0.517164	0.357693	0.31138	0.209243	0.0985911	0.996819	0.924778	0.862862	0.805588	0.855581	0.627947	0.5692	0.460673	0.395632	0.0529838	54.2623	-0.0627395	0.0817158	0.994888	57.725	-0.0424238	0	0.973515	Q16773	3.4627	-0.0627395	0.181121	Yes	Yes	Yes	Yes	Yes	Yes	Yes	885	47.8	883	KYAT1	hsa:883; Q16773; Q5T275; Q8N191	1	14.048	2	885	47.8
Q6P1A2	0.996819	1.00894	1.03415	0.869091	0.81714	0.399426	0.196731	0.131349	0.109121	0.106807	0.996819	0.973018	1.01067	0.667571	0.429346	0.256428	0.156118	0.122033	0.134129	0.0837144	53.1885	-0.147088	0.101718	0.993142	50.5643	-0.12508	0.114554	0.991268	Q6P1A2	-2.62414	-0.147088	0.181802	Yes	Yes	Yes	Yes	Yes	Yes	Yes	3967	56	10162	LPCAT3	B2RDH0; B7Z3N3; hsa:10162; Q6P1A2; Q7KZS1; Q92980; Q9BW40	1	9.237	1	3967	56
P63165	0.996819	0.8673	0.64972	0.61989	0.53739	0.453343	0.365642	0.314135	0.29924	0.241001	0.996819	0.8673	0.981877	0.841806	0.6295	0.567373	0.451869	0.373216	0.390807	0.270217	51.538	-0.0468352	0.23337	0.976214	54.9705	-0.0545505	0.287681	0.965084	P63165	3.43244	-0.0545505	0.181802	Yes	Yes	Yes	Yes	Yes	Yes	Yes	543	11.6	7341	SUMO1	A8MUS8; B2R4I5; hsa:7341; P55856; P63165; Q6FGG0; Q6NZ62; Q93068	1	2.684	1	543	11.6
Q9ULP9	0.996819	1.00176	1.02857	0.91374	0.726774	0.439039	0.242436	0.195646	0.137245	0.0931139	0.996819	0.887828	0.905093	0.655825	0.496756	0.309935	0.226904	0.151524	0.154393	0.0678193	53.2743	-0.115111	0.113342	0.997765	51.0838	-0.0791684	0.0831733	0.991959	Q9ULP9	-2.19047	-0.115111	0.182017	Yes	Yes	Yes	Yes	Yes	Yes	Yes	1283	62.9	57465	TBC1D24	A0JNW3; B9A6M6; hsa:57465; Q2KJ08; Q9ULP9	1	16.759	3	1283	62.9
Q02447	0.996819	0.861142	0.769797	0.659347	0.562385	0.40933	0.362661	0.247083	0.210368	0.295773	0.996819	0.967886	1.21031	0.978844	0.680317	0.469446	0.41987	0.311183	0.251854	0.148355	51.6273	-0.0565045	0.222271	0.97647	53.8338	-0.099521	0.227049	0.938314	Q02447	2.2065	-0.099521	0.185263	Yes	Yes	Yes	Yes	Yes	Yes	Yes	2275	81.9	6670	SP3	A0AVL9; B4E2B7; hsa:6670; Q02447; Q69B26; Q69B27; Q8TD56; Q8WWU4; Q9BQR1	1	14.651	2	2275	81.9
P82921	0.996819	1.00997	0.892666	0.760066	0.484516	0.217869	0.103334	0.0890969	0.0742475	0.0356024	0.996819	0.985335	0.802395	0.540322	0.269638	0.139319	0.0921192	0.0610163	0.0530726	0.0349693	50.9794	-0.120031	0.0454114	0.998042	49.0668	-0.122775	0.0465964	0.998876	P82921	-1.91262	-0.122775	0.191408	Yes	Yes	Yes	Yes	Yes	Yes	Yes	4907	10.7	54460	MRPS21	A0A075B746; hsa:54460; P82921; Q5TB11; Q9BST6	1	23.791	4	4907	10.7
Q9BQC6	0.996819	1.00381	0.935485	0.768372	0.464328	0.22117	0.146058	0.11206	0.0641228	0.0465569	0.996819	0.901171	0.720811	0.551089	0.351566	0.167587	0.112482	0.103728	0.0955306	0.0625209	50.9821	-0.124701	0.0659048	0.998797	49.0794	-0.0900777	0.0572927	0.996672	Q9BQC6	-1.90271	-0.124701	0.19944	Yes	Yes	Yes	Yes	Yes	Yes	Yes	4639	12.3	78988	MRPL57	A2A332; hsa:78988; Q9BQC6	1	9.26	3	4639	12.3
Q9HCD5	0.996819	0.886801	0.82937	0.497365	0.273982	0.143045	0.0983655	0.0982821	0.0821222	0.0670968	0.996819	0.914514	0.841746	0.642122	0.432457	0.2746	0.182299	0.146439	0.133164	0.0858337	48.86	-0.118325	0.0723244	0.995903	50.4075	-0.0857168	0.0918574	0.998816	Q9HCD5	1.5475	-0.118325	0.203014	Yes	Yes	Yes	Yes	Yes	Yes	Yes	6668	65.5	57727	NCOA5	B2RTV9; E1P5R0; hsa:57727; Q6HA99; Q9H1F2; Q9H2T2; Q9H4Y9; Q9HCD5	1	36.869	8	6668	65.5
Q8TE49	0.996819	0.858062	0.893597	0.724762	0.515279	0.311399	0.244423	0.180949	0.163119	0.10133	0.996819	0.926831	0.999154	0.769371	0.684465	0.522952	0.452839	0.347793	0.394667	0.343335	51.394	-0.0786216	0.104981	0.988632	54.2824	-0.0648733	0.345912	0.978455	Q8TE49	2.88841	-0.0786216	0.203014	Yes	Yes	Yes	Yes	Yes	Yes	Yes	5206	100.6	161725	OTUD7A	hsa:161725; Q8IWK5; Q8TE49	1	7.061	3	5206	100.6
Q8TCT9	0.996819	0.99252	0.990404	0.929315	0.853671	0.75814	0.628943	0.576833	0.524232	0.157472	0.996819	0.982256	0.945405	0.893684	0.805802	0.676406	0.525564	0.441351	0.285627	0.123982	60.7776	-0.0401614	0.0189724	0.987332	56.9464	-0.0561602	0.0864286	0.999682	Q8TCT9	-3.83121	-0.0561602	0.203183	Yes	Yes	Yes	Yes	Yes	Yes	Yes	5693	41.5	81502	HM13	B2RAY5; E1P5L3; hsa:81502; Q15K36; Q540H8; Q5JWP2; Q5JWP3; Q5JWP4; Q5JWP5; Q7Z4F2; Q86Y35; Q8TCT9; Q95H87; Q9H110; Q9H111	1	85.555	10	5693	41.5
Q8IZ69	0.996819	1.20293	1.06673	0.751759	0.39415	0.324603	0.239456	0.190135	0.124871	0.0136932	0.996819	0.835482	0.657464	0.416009	0.367122	0.224122	0.164845	0.146439	0.125444	0.0921918	50.8457	-0.139001	0.142755	0.946179	48.2656	-0.0783808	0.103681	0.992778	Q8IZ69	-2.58016	-0.139001	0.203183	Yes	Yes	Yes	Yes	Yes	Yes	Yes	3025	68.7	27037	TRMT2A	D3DX25; hsa:27037; Q32P57; Q8IZ69; Q96ME6; Q9H732	1	8.28	3	3025	68.7
Q02252	0.996819	1.02434	0.957825	0.736184	0.420106	0.236575	0.118237	0.181868	0.0978716	0.0753127	0.996819	1.00689	1.02123	0.819292	0.657501	0.415939	0.272479	0.271522	0.231589	0.521361	50.6554	-0.134038	0.108678	0.994906	52.3967	-0.116749	0.321943	0.933285	Q02252	1.74126	-0.134038	0.203622	Yes	Yes	Yes	Yes	Yes	Yes	Yes	1512	57.8	4329	ALDH6A1	B2R609; B4DFS8; hsa:4329; J3KNU8; Q02252; Q9UKM8	1	9.057	3	1512	57.8
P10589	0.996819	0.995599	0.967133	0.734107	0.696973	0.419233	0.324904	0.266372	0.182244	0.158841	0.996819	0.909382	0.72945	0.557941	0.495719	0.324069	0.202662	0.179998	0.10904	0.116564	53.0728	-0.076147	0.151761	0.988396	50.234	-0.0670542	0.0851363	0.990883	P10589	-2.83875	-0.076147	0.207688	Yes	Yes	Yes	Yes	Yes	Yes	Yes	1508	46.1	7025	NR2F1	hsa:7025; P10589	1	12.639	3	1508	46.1
Q9HB90	0.996819	0.969939	0.902906	0.88259	0.743117	0.605192	0.5117	0.449158	0.400486	0.08079	0.996819	1.05205	0.960762	0.928923	0.860767	0.759189	0.644834	0.594909	0.53748	0.138818	57.2369	-0.043239	0	0.987343	61.015	-0.0406212	0	0.981802	Q9HB90	3.77813	-0.043239	0.213747	Yes	Yes	Yes	Yes	Yes	Yes	Yes	2969	44.2	64121	RRAGC	hsa:64121; Q9H202; Q9H8Q8; Q9HB90	1	56.724	5	2969	44.2
P57723	0.996819	0.921699	0.849848	0.565896	0.303784	0.144146	0.0884296	0.0890969	0.0798723	0.0369717	0.996819	1.09105	0.377202	0.462014	0.261341	0.136291	0.0940585	0.0793212	0.0781614	0.0413274	49.3334	-0.119708	0.05603	0.998002	47.3086	-0.111343	0.0811872	0.902787	P57723	-2.02485	-0.119708	0.215796	Yes	Yes	Yes	Yes	Yes	Yes	Yes	3066;3565	41.5	57060	PCBP4	hsa:57060; P57723; Q96AH7	2	5.239	0	3066;3565	41.5
Q9UFW8	0.996819	1.00689	0.916868	0.840018	0.845019	0.533669	0.403398	0.207587	0.271116	0.316313	0.996819	0.930936	0.863822	0.736091	0.505052	0.354356	0.250176	0.204405	0.157288	0.187563	54.2864	-0.0961116	0.255111	0.964846	51.4084	-0.0822823	0.157269	0.996561	Q9UFW8	-2.87805	-0.0961116	0.221252	Yes	Yes	Yes	Yes	Yes	Yes	Yes	5119	18.8	8545	CGGBP1	D3DU38; hsa:8545; O15183; Q9UFW8	1	20.332	6	5119	18.8
Q96P47	0.996819	1.04794	0.894528	0.867015	0.470096	0.268485	0.16593	0.137779	0.182244	0.131455	0.996819	0.939147	0.67954	0.472782	0.346381	0.191816	0.163875	0.131185	0.128339	0.0805354	51.1765	-0.150184	0.149515	0.990155	48.6315	-0.0912397	0.103814	0.993952	Q96P47	-2.54497	-0.150184	0.221913	Yes	Yes	Yes	Yes	Yes	Yes	Yes	2309	95	116988	AGAP3	B3KNZ8; E9PAL8; hsa:116988; Q59EN0; Q96P47; Q96RK3	1	24.428	4	2309	95
O94768	0.996819	0.930936	0.864741	0.70711	0.348967	0.210167	0.111282	0.119408	0.106871	0.0602501	0.996819	0.977124	0.859983	0.76154	0.527868	0.36748	0.206541	0.206438	0.183342	0.120803	50.1545	-0.118575	0.0803734	0.994107	51.6683	-0.0840541	0.130078	0.996053	O94768	1.51373	-0.118575	0.224483	Yes	Yes	Yes	Yes	Yes	Yes	Yes	4319	42.3	9262	STK17B	hsa:9262; O94768	1	8.656	3	4319	42.3
P24043	0.996819	0.95557	1.11327	1.14218	0.806566	0.715226	0.731283	0.517129	0.461234	0.124608	0.996819	0.926831	0.862862	0.815377	0.706243	0.603717	0.472232	0.403724	0.293347	0.0709983	59.6597	-0.0547059	0.0912287	0.910955	55.9069	-0.0451829	0	0.997975	P24043	-3.75276	-0.0547059	0.230664	Yes	Yes	Yes	Yes	Yes	Yes	Yes	1768	343.7	3908	LAMA2	hsa:3908; P24043; Q14736; Q5VUM2; Q93022	1	1.416	1	1768	343.7
O75448	0.996819	1.04281	1.06766	0.861823	0.669094	0.358714	0.269263	0.238816	0.13837	0.0657274	0.996819	0.95557	0.724651	0.628418	0.523719	0.266524	0.130906	0.151524	0.126409	0.0900725	52.7783	-0.108646	0.122833	0.984683	50.4114	-0.076621	0.0669464	0.982703	O75448	-2.36684	-0.108646	0.231361	Yes	Yes	Yes	Yes	Yes	Yes	Yes	5362	110.2	9862	MED24	A8K4S5; B3KMR9; hsa:9862; O75448; Q14143; Q9NNY5	1	12.224	3	5362	110.2
Q53GS9	0.996819	0.863194	0.736287	0.652078	0.49413	0.209066	0.115257	0.104712	0.0809972	0.0547729	0.996819	0.991493	0.936767	0.862361	0.589055	0.273591	0.17939	0.142371	0.137024	0.0709983	50.1552	-0.0779348	0.0177535	0.983515	51.8409	-0.129844	0.105542	0.99721	Q53GS9	1.68566	-0.129844	0.240715	Yes	Yes	Yes	Yes	Yes	Yes	Yes	544	65.3	10713	USP39	A8K086; B3KM40; B4DHT4; D6W5L4; G5E9H0; hsa:10713; Q53GS9; Q6NX47; Q96RK9; Q9BV89; Q9H381; Q9P050; Q9Y310	1	77.168	15	544	65.3
P38570	0.996819	0.785189	0.902906	0.766296	0.83829	0.37962	0.322917	0.190135	0.244117	0.347808	0.996819	1.03152	1.04522	0.91424	0.897064	0.604727	0.426657	0.354911	0.365718	0.365588	53.1761	-0.0959384	0.242108	0.870483	54.9791	-0.114707	0.354955	0.989734	P38570	1.80301	-0.114707	0.240715	Yes	Yes	Yes	Yes	Yes	Yes	Yes	2326;3543;6583	130.1	3682	ITGAE	hsa:3682; P38570; Q17RS6; Q9NZU9	3	1.695	0	2326;3543;6583	130.1
O75157	0.996819	0.960702	0.933623	0.643771	0.606607	0.386222	0.30702	0.237898	0.276741	0.295773	0.996819	1.06847	1.02507	0.915219	0.680317	0.524971	0.363628	0.337623	0.377298	0.336977	51.7211	-0.0801447	0.258121	0.979297	53.5373	-0.101665	0.34491	0.987126	O75157	1.81618	-0.101665	0.240715	Yes	Yes	Yes	Yes	Yes	Yes	Yes	5635	79.2	9819	TSC22D2	D3DNI5; hsa:9819; O75157; Q6PI50; Q9H2Z6; Q9H2Z7; Q9H2Z8	1	28.137	4	5635	79.2
Q7Z3T8	0.996819	0.949411	0.826577	0.685305	0.515279	0.334506	0.19077	0.201157	0.177744	0.225938	0.996819	0.974045	0.939646	0.844742	0.722836	0.465407	0.261812	0.210506	0.184307	0.133519	50.9638	-0.0839944	0.171753	0.991135	53.3176	-0.09258	0.131619	0.99687	Q7Z3T8	2.35381	-0.09258	0.240715	Yes	Yes	Yes	Yes	Yes	Yes	Yes	4455	168.8	9765	ZFYVE16	hsa:9765; O15023; Q5H9U2; Q7LAU7; Q7Z3T8; Q86T69; Q8N5L3; Q8NEK3	1	68.83	14	4455	168.8
Q9P1T7	0.996819	1.01715	0.89639	0.956312	0.712354	0.498458	0.360674	0.308624	0.29699	0.188966	0.996819	1.13724	1.04235	1.09631	0.941658	0.675396	0.665197	0.487113	0.515287	0.281874	53.9782	-0.0861436	0.229818	0.984883	58.8707	-0.0623051	0.339786	0.913984	Q9P1T7	4.89248	-0.0861436	0.241134	Yes	Yes	Yes	Yes	Yes	Yes	Yes	1912	25.8	29969	MDFIC	hsa:29969; Q9P1T6; Q9P1T7	1	13.662	3	1912	25.8
Q9HA64	0.996819	0.925804	0.860087	0.755912	0.656596	0.589787	0.478911	0.424358	0.403861	0.131455	0.996819	0.958649	0.846545	0.685191	0.55172	0.451274	0.331629	0.291861	0.247029	0.101729	56.3338	-0.0368118	0.0327391	0.987759	52.6233	-0.0560048	0.114249	0.993452	Q9HA64	-3.71057	-0.0560048	0.244556	Yes	Yes	Yes	Yes	Yes	Yes	Yes	2219	34.4	79672	FN3KRP	hsa:79672; Q969F4; Q9H0U7; Q9HA64	1	30.224	6	2219	34.4
Q9H7N4	0.996819	0.736948	0.479378	0.354074	0.254756	0.160651	0.100353	0.0992006	0.0742475	0.0835286	0.996819	0.80469	0.685299	0.530533	0.374382	0.327098	0.201693	0.211523	0.139919	0.133519	46.5262	-0.0883743	0.0812133	0.988172	49.1876	-0.0646173	0.1214	0.991352	Q9H7N4	2.66138	-0.0883743	0.244556	Yes	Yes	Yes	Yes	Yes	Yes	Yes	2519	139.2	58506	SCAF1	hsa:58506; Q7Z5V7; Q8WVA1; Q9H7N4; Q9NR59	1	15.424	5	2519	139.2
Q9BYD1	0.996819	1.11261	0.999712	0.856631	0.526815	0.318001	0.21859	0.188298	0.14287	0.0917445	0.996819	1.01305	0.852304	0.551089	0.276897	0.127205	0.0863011	0.0681348	0.0550025	0.042387	51.7121	-0.128656	0.142637	0.985928	49.2208	-0.137687	0.0548708	0.9987	Q9BYD1	-2.49126	-0.137687	0.252432	Yes	Yes	Yes	Yes	Yes	Yes	Yes	5177	20.7	28998	MRPL13	B2R4R8; hsa:28998; Q9BYD1; Q9UI04	1	10.552	3	5177	20.7
Q8WVC6	0.996819	0.973018	0.954101	0.894012	0.697934	0.407129	0.276218	0.200238	0.200243	0.0780513	0.996819	0.686655	0.809113	0.645058	0.384752	0.374547	0.255994	0.221692	0.189131	0.155772	53.1139	-0.099855	0.12425	0.994382	50.3039	-0.0553863	0.120484	0.939228	Q8WVC6	-2.81005	-0.099855	0.252599	Yes	Yes	Yes	Yes	Yes	Yes	Yes	2551	26.5	79877	DCAKD	A8K3Z0; D3DX60; D3DX62; hsa:79877; Q8WVC6; Q9BR71; Q9H5W1	1	5.169	2	2551	26.5
P16383	0.996819	0.956596	0.823785	0.751759	0.664287	0.542472	0.400417	0.382106	0.276741	0.330006	0.996819	0.80469	0.663223	0.577518	0.518534	0.420987	0.263752	0.27559	0.240274	0.173787	54.1275	-0.0519741	0.277035	0.983791	50.6485	-0.0491936	0.154099	0.978625	P16383	-3.47896	-0.0519741	0.25393	Yes	Yes	Yes	Yes	Yes	Yes	Yes	2419	89.3	6936	GCFC2	A4UHQ8; A4UHQ9; hsa:6936; O95032; P16383; Q53TY0; Q6P2F2	1	9.407	3	2419	89.3
Q86YS7	0.996819	1.17727	1.1021	0.959427	0.637369	0.56778	0.240449	0.266372	0.240742	0.212245	0.996819	0.930936	0.87438	0.685191	0.504015	0.320031	0.215268	0.14949	0.164043	0.100669	53.4567	-0.109	0.217501	0.947498	51.1349	-0.0829748	0.104736	0.997921	Q86YS7	-2.32182	-0.109	0.257405	Yes	Yes	Yes	Yes	Yes	Yes	Yes	452	110.4	9847	C2CD5	B4DJ03; B4DRN7; B7ZLL0; F5H2A1; F5H5R1; hsa:9847; O60280; Q17RY7; Q7Z619; Q86SU3; Q86YS7	1	22.986	6	452	110.4
Q9NVR2	0.996819	0.790321	0.755834	0.602238	0.455676	0.22227	0.148045	0.112979	0.102371	0.0643581	0.996819	0.947358	0.877259	0.841806	0.494681	0.324069	0.222056	0.172879	0.160183	0.118684	49.7875	-0.0711634	0.0307788	0.983848	51.5762	-0.102163	0.133617	0.990359	Q9NVR2	1.78874	-0.102163	0.257405	Yes	Yes	Yes	Yes	Yes	Yes	Yes	2960	82.2	55174	INTS10	hsa:55174; Q6IA93; Q7L538; Q7L8C8; Q9H3W8; Q9NVR2	1	9.269	3	2960	82.2
O75964	0.996819	1.02126	0.971787	0.912702	0.821947	0.699822	0.590193	0.5107	0.527607	0.0616195	0.996819	1.04897	1.00203	0.950457	0.81721	0.648138	0.50714	0.417961	0.215185	0.0667596	59.3917	-0.0433742	0	0.967905	56.4629	-0.0695777	0.0504223	0.992969	O75964	-2.92877	-0.0695777	0.257746	Yes	Yes	Yes	Yes	Yes	Yes	Yes	406	11.4	10632	ATP5MG	A8K0K3; hsa:10632; O75964; Q96BV6; Q9UBZ7	1	22.705	3	406	11.4
Q6NUK1	0.996819	0.994572	0.999712	0.91997	0.836367	0.703123	0.584232	0.511618	0.436485	0.0794206	0.996819	0.998678	0.961722	0.881938	0.790246	0.624918	0.492595	0.378301	0.165007	0.0476854	58.8431	-0.0474441	0	0.989193	55.9201	-0.0665581	0.00819068	0.996856	Q6NUK1	-2.92303	-0.0665581	0.257955	Yes	Yes	Yes	Yes	Yes	Yes	Yes	3981	53.3	29957	SLC25A24	B7ZAI9; hsa:29957; Q5T331; Q5T485; Q6NUK1; Q6PJJ9; Q705K4; Q9P129	1	195.282	22	3981	53.3
Q96I59	0.996819	1.03152	0.931761	0.860785	0.49413	0.276187	0.188782	0.163497	0.123746	0.0862673	0.996819	1.04281	0.834068	0.521724	0.241637	0.1373	0.0930889	0.0844058	0.0945657	0.0604015	51.413	-0.133739	0.123986	0.994539	48.9369	-0.148227	0.0811153	0.996215	Q96I59	-2.47602	-0.148227	0.257955	Yes	Yes	Yes	Yes	Yes	Yes	Yes	3022	54.1	79731	NARS2	G3V178; hsa:79731; Q96I59	1	17.623	5	3022	54.1
Q7Z7F0	0.996819	0.994572	0.958755	0.798484	0.541235	0.351011	0.202693	0.169009	0.115871	0.0917445	0.996819	0.967886	0.892616	0.590243	0.332899	0.129224	0.141573	0.0528808	0.110005	0.0551031	51.8641	-0.101787	0.102001	0.998621	49.5867	-0.132849	0.0756238	0.996018	Q7Z7F0	-2.27741	-0.132849	0.257955	Yes	Yes	Yes	Yes	Yes	Yes	Yes	449	64.8	22889	KHDC4	hsa:22889; O94981; Q7L7Q2; Q7Z7E9; Q7Z7F0; Q8TBQ0	1	8.63	2	449	64.8
Q86X10	0.996819	0.976097	0.859156	0.729954	0.320127	0.211267	0.144071	0.137779	0.134995	0.0547729	0.996819	1.0151	0.896455	0.700852	0.513349	0.393729	0.278297	0.224743	0.159218	0.119743	50.1146	-0.131294	0.105648	0.990088	51.7715	-0.0771715	0.13233	0.994303	Q86X10	1.65692	-0.131294	0.257955	Yes	Yes	Yes	Yes	Yes	Yes	Yes	5458	166.7	57148	RALGAPB	A2A2E8; A2A2E9; hsa:57148; Q5TG31; Q86X10; Q8N3D1; Q8WWC0; Q9H3X8; Q9UJR1; Q9ULK1; Q9Y3G9	1	15.351	5	5458	166.7
Q9BRK5	0.996819	0.950438	0.972718	0.806791	0.6018	0.380721	0.263302	0.228713	0.223867	0.306728	0.996819	0.959675	0.946365	0.844742	0.703132	0.50478	0.401446	0.333556	0.283697	0.317903	52.0593	-0.107652	0.242613	0.990879	53.949	-0.074931	0.288074	0.996306	Q9BRK5	1.88976	-0.107652	0.259475	Yes	Yes	Yes	Yes	Yes	Yes	Yes	6234	41.8	51150	SDF4	B1AME5; B1AME6; B2RDF1; B4DSM1; hsa:51150; Q53G52; Q53HQ9; Q8NBQ3; Q96AA1; Q9BRK5; Q9NZP7; Q9UN53	1	31.329	5	6234	41.8
Q9NUQ6	0.996819	1.06129	0.960617	0.828596	0.45856	0.243177	0.147052	0.144208	0.109121	0.0917445	0.996819	1.04692	1.05962	0.884875	0.651279	0.419977	0.258903	0.228811	0.185272	0.168488	51.0617	-0.150048	0.115805	0.995742	52.7672	-0.114449	0.182186	0.99191	Q9NUQ6	1.70555	-0.150048	0.259541	Yes	Yes	Yes	Yes	Yes	Yes	Yes	2155	61.7	26010	SPATS2L	A8K381; B4DRE6; B4DT67; B7WNZ7; hsa:26010; Q53T22; Q8WV53; Q8WYG1; Q9NTW4; Q9NUQ6	1	27.178	6	2155	61.7
Q9H307	0.996819	0.789294	0.594801	0.452717	0.348967	0.216769	0.144071	0.124001	0.106871	0.0848979	0.996819	0.886801	0.766882	0.654847	0.566239	0.379595	0.258903	0.209489	0.190096	0.0996095	48.0176	-0.0730415	0.077263	0.991915	51.5198	-0.0586416	0.0785314	0.993373	Q9H307	3.50223	-0.0730415	0.26105	Yes	Yes	Yes	Yes	Yes	Yes	Yes	5542	81.6	5411	PNN	B4DZX8; hsa:5411; O60899; Q53EM7; Q6P5X4; Q7KYL1; Q99738; Q9H307; Q9UHZ9; Q9UQR9	1	73.112	15	5542	81.6
P82932	0.996819	1.03563	0.980164	0.702957	0.53739	0.338907	0.22952	0.191053	0.163119	0.20129	0.996819	0.925804	0.768801	0.517808	0.339121	0.191816	0.126058	0.110846	0.0964956	0.0943112	51.3818	-0.103873	0.178177	0.991377	49.0722	-0.0986402	0.0858549	0.999498	P82932	-2.30959	-0.103873	0.261275	Yes	Yes	Yes	Yes	Yes	Yes	Yes	1431	14.2	64968	MRPS6	B2R573; hsa:64968; P82932; Q96Q64; Q9BSK8; Q9BW89	1	20.634	4	1431	14.2
Q9HCN4	0.996819	0.968913	0.968064	0.868053	0.7883	0.69652	0.577277	0.483144	0.523107	0.150625	0.996819	0.986361	0.981877	0.928923	0.88773	0.741017	0.677803	0.675247	0.660995	0.161071	59.4485	-0.0374172	0.0207971	0.973357	63.0563	-0.0356841	0	0.955385	Q9HCN4	3.60783	-0.0374172	0.262361	Yes	Yes	Yes	Yes	Yes	Yes	Yes	3336	41.7	11321	GPN1	B4DQJ5; B4DQM4; B4DXU4; B5MBZ5; hsa:11321; O76004; Q9HCN4	1	25.805	3	3336	41.7
Q15648	0.996819	0.985335	0.772589	0.664538	0.337431	0.152948	0.0894232	0.0698079	0.0551231	0.0369717	0.996819	0.948385	0.950204	0.768392	0.522682	0.360413	0.254055	0.174913	0.1129	0.0900725	49.7449	-0.110292	0.0327043	0.992656	51.8755	-0.0883308	0.0949226	0.996136	Q15648	2.13063	-0.110292	0.263069	Yes	Yes	Yes	Yes	Yes	Yes	Yes	730	168.4	5469	MED1	A2RRQ6; hsa:5469; O43810; O75447; Q15648; Q6P9H7; Q6PK58; Q9HD39	1	32.296	7	730	168.4
Q6Y1H2	0.996819	0.999704	0.960617	0.967734	0.822908	0.613994	0.332853	0.246165	0.15187	0.0616195	0.996819	0.953517	1.05674	0.879981	0.675131	0.36849	0.226904	0.135253	0.130269	0.0243725	54.8196	-0.101209	0.0765081	0.997749	52.7622	-0.116142	0.072391	0.99086	Q6Y1H2	-2.05737	-0.116142	0.265925	Yes	Yes	Yes	Yes	Yes	Yes	Yes	2594	28.4	201562	HACD2	hsa:201562; Q6Y1H2	1	22.366	3	2594	28.4
Q9NWD8	0.996819	0.974045	0.988542	0.868053	0.761383	0.655808	0.482885	0.41058	0.436485	0.206768	0.996819	0.977124	1.03467	0.874108	0.989363	0.55021	0.308357	0.341691	0.176587	0.136698	56.8296	-0.0508726	0.222608	0.980606	54.5725	-0.135916	0.188467	0.968208	Q9NWD8	-2.25713	-0.135916	0.268258	Yes	Yes	Yes	Yes	Yes	Yes	Yes	6082	35	55069	TMEM248	hsa:55069; Q53H07; Q96FR2; Q9NWD8	1	8.592	2	6082	35
Q9BPX7	0.996819	0.996625	0.815407	0.610545	0.352812	0.237675	0.188782	0.129512	0.112496	0.104068	0.996819	0.803664	0.735208	0.658762	0.497793	0.484589	0.273449	0.247116	0.174657	0.1314	49.7775	-0.103224	0.113353	0.99673	51.5412	-0.0493804	0.0739642	0.97741	Q9BPX7	1.76371	-0.103224	0.269252	Yes	Yes	Yes	Yes	Yes	Yes	Yes	5567	46.4	79020	C7orf25	A4D1V2; hsa:79020; J3KR36; Q9BPX7; Q9H779	1	3.877	2	5567	46.4
Q6UVK1	0.996819	1.00381	0.888012	0.875322	0.699857	0.564479	0.417308	0.391291	0.341988	0.26291	0.996819	1.07976	1.0481	1.09435	0.909509	0.80462	0.62835	0.513554	0.365718	0.192861	54.9726	-0.0599229	0.268959	0.992788	58.4467	-0.0736882	0.203199	0.972708	Q6UVK1	3.47416	-0.0736882	0.269698	Yes	Yes	Yes	Yes	Yes	Yes	Yes	5167	250.4	1464	CSPG4	D3DW77; hsa:1464; Q6UVK1; Q92675	1	20.397	4	5167	250.4
O15355	0.996819	0.919646	0.595731	0.332269	0.221109	0.136443	0.092404	0.104712	0.0854971	0.105438	0.996819	0.95249	0.781279	0.462014	0.265489	0.18273	0.140603	0.125083	0.124479	0.118684	47.2126	-0.125281	0.0998566	0.996303	48.5478	-0.124209	0.123795	0.999683	O15355	1.33518	-0.125281	0.271062	Yes	Yes	Yes	Yes	Yes	Yes	Yes	3407	59.2	5496	PPM1G	hsa:5496; O15355	1	237.468	24	3407	59.2
Q8NBP0	0.996819	0.99252	0.84054	0.764219	0.799836	0.459946	0.400417	0.190135	0.388112	0.123239	0.996819	1.0695	0.841746	0.72826	0.425198	0.38969	0.301569	0.209489	0.123514	0.0943112	54.108	-0.0598807	0.148935	0.928417	51.4526	-0.0783237	0.116608	0.974357	Q8NBP0	-2.65546	-0.0783237	0.277823	Yes	Yes	Yes	Yes	Yes	Yes	Yes	5287	96.8	79573	TTC13	B1AQI1; B1AQI2; hsa:79573; Q8IVP8; Q8NBI0; Q8NBP0; Q8ND20	1	6.267	2	5287	96.8
O94782	0.996819	0.980203	0.879635	0.538899	0.388382	0.265184	0.189776	0.197483	0.172119	0.173904	0.996819	0.956596	0.92045	0.634291	0.515423	0.381614	0.26957	0.203388	0.192991	0.170608	49.5847	-0.112964	0.181434	0.995336	51.3128	-0.0793335	0.170013	0.991783	O94782	1.72817	-0.112964	0.282428	Yes	Yes	Yes	Yes	Yes	Yes	Yes	4765	88.2	7398	USP1	A0PJ95; D3DQ57; hsa:7398; O94782; Q05BX7; Q59H66; Q9UFR0; Q9UNJ3	1	5.825	2	4765	88.2
Q96HN2	0.996819	0.975071	0.94107	0.910625	0.742156	0.659109	0.535546	0.513455	0.512982	0.136932	0.996819	0.940174	1.00011	0.827123	0.695873	0.576459	0.475141	0.400674	0.271153	0.174847	59.0709	-0.0371689	0.00605578	0.966699	55.4831	-0.0547751	0.157577	0.989159	Q96HN2	-3.58775	-0.0547751	0.285548	Yes	Yes	Yes	Yes	Yes	Yes	Yes	6384	66.7	23382	AHCYL2	B4DIZ5; D9N155; hsa:23382; O94917; Q96HN2	1	44.135	2	6384	66.7
Q9GZP9	0.996819	1.04794	1.07976	1.01031	0.877705	0.719628	0.401411	0.316891	0.164244	0.0328637	0.996819	0.874485	0.888777	0.757625	0.632612	0.500742	0.313205	0.26237	0.158253	0.126101	55.8537	-0.10307	0.0570171	0.988497	53.1961	-0.0612848	0.0821172	0.990235	Q9GZP9	-2.65763	-0.10307	0.287432	Yes	Yes	Yes	Yes	Yes	Yes	Yes	4563	27.5	51009	DERL2	hsa:51009; Q9GZP9; Q9Y3A7	1	20.493	2	4563	27.5
P06331	0.996819	0.95557	0.8182	0.587701	0.348006	0.176056	0.0864425	0.0955265	0.0854971	0.0890059	0.996819	0.720526	0.598916	0.409157	0.252008	0.186769	0.163875	0.108812	0.11483	0.0900725	49.5267	-0.111066	0.070975	0.998737	47.2607	-0.0798492	0.0918791	0.988925	P06331	-2.26604	-0.111066	0.287432	Yes	Yes	Yes	Yes	Yes	Yes	Yes	356	13.8		IGHV4-34	A0A0A0MS12; A0A0G2JP38; P06331	1	1.265	1	356	13.8
P23141	0.996819	0.987388	0.988542	0.934507	0.725813	0.619496	0.445129	0.400477	0.289115	0.277972	0.996819	1.10337	1.02123	0.924029	0.900175	0.747075	0.647743	0.484062	0.400457	0.272337	55.4012	-0.0696833	0.269301	0.99299	58.5531	-0.0600671	0.268444	0.977935	P23141	3.15194	-0.0696833	0.288998	Yes	Yes	Yes	Yes	Yes	Yes	Yes	2299	62.5	1066	CES1	A6NIM1; A8K3K8; A8K844; E9PAU8; hsa:1066; P23141; P82127; Q00015; Q13657; Q14062; Q16737; Q16788; Q549X7; Q549X8; Q86UK2; Q96EE8; Q9UC52; Q9UDG8; Q9UK77; Q9ULY2	1	23.405	6	2299	62.5
P45985	0.996819	0.942226	0.983888	0.886743	0.679669	0.448942	0.285161	0.244328	0.209243	0.184858	0.996819	0.98944	0.863822	0.752731	0.464607	0.236237	0.1503	0.119999	0.0993905	0.0868934	53.1296	-0.0997456	0.189057	0.997053	50.8685	-0.110365	0.0835835	0.997325	P45985	-2.26112	-0.110365	0.289387	Yes	Yes	Yes	Yes	Yes	Yes	Yes	1682	44.3	6416	MAP2K4	B2R7N7; B3KYB2; D3DTS5; hsa:6416; P45985; Q5U0B8; Q6FHX4; Q6P9H2; Q6PIE6	1	38.341	7	1682	44.3
Q8NG11	0.996819	0.975071	0.971787	0.827558	0.790223	0.689918	0.549456	0.409662	0.482608	0.235523	0.996819	0.953517	0.956923	0.854531	0.763282	0.55021	0.446051	0.331522	0.278872	0.150474	57.9742	-0.0435414	0.22478	0.970168	55.1343	-0.0625872	0.14945	0.995891	Q8NG11	-2.83989	-0.0625872	0.294312	Yes	Yes	Yes	Yes	Yes	Yes	Yes	4827	30.7	81619	TSPAN14	A6NHE1; B4DHY6; D3DWD7; D3DWD8; hsa:81619; Q567U7; Q8NG11; Q9BU34; Q9H0U1	1	17.485	3	4827	30.7
Q6IQ49	0.996819	1.04281	0.927107	0.780832	0.635447	0.360914	0.249391	0.166253	0.178869	0.169796	0.996819	0.962754	0.807194	0.544237	0.37853	0.23018	0.187147	0.133219	0.179482	0.0953708	52.2186	-0.0982085	0.152136	0.993636	49.5026	-0.0979699	0.129638	0.995678	Q6IQ49	-2.71594	-0.0982085	0.294312	Yes	Yes	Yes	Yes	Yes	Yes	Yes	1322	49.7	163859	SDE2	A8K4P3; hsa:163859; Q5TD36; Q6IQ49; Q6ZS26; Q8NAG7	1	12.706	4	1322	49.7
Q6DHV7	0.996819	1.05616	0.938277	1.02796	0.862323	0.711925	0.638879	0.431707	0.469109	0.179381	0.996819	0.825218	0.812952	0.829081	0.614981	0.559297	0.38787	0.440334	0.307821	0.165309	58.5988	-0.0544247	0.183976	0.958424	55.0451	-0.0395615	0.0895641	0.964466	Q6DHV7	-3.55375	-0.0544247	0.296739	Yes	Yes	Yes	Yes	Yes	Yes	Yes	736	40.2	161823	ADAL	A6NHZ3; B4DQM8; hsa:161823; Q6DHV7	1	3.978	1	736	40.2
P48553	0.996819	1.21935	1.16726	1.07676	0.811372	0.557877	0.411347	0.28015	0.224992	0.0999605	0.996819	0.840614	0.811993	0.541301	0.613944	0.364451	0.541079	0.258302	0.203606	0.0985499	54.8732	-0.105584	0.158659	0.934098	52.6263	-0.0427199	0.0333015	0.915872	P48553	-2.24687	-0.105584	0.296739	Yes	Yes	Yes	Yes	Yes	Yes	Yes	279	142.1	7109	TRAPPC10	hsa:7109; P48553; Q3MIR2; Q86SI7; Q9UMD4; Q9Y4L3	1	4.066	2	279	142.1
A2RUB6	0.996819	1.10337	1.00716	0.696727	0.51624	0.207966	0.10234	0.0992006	0.0731225	0.0835286	0.996819	0.8673	0.720811	0.503126	0.354677	0.13831	0.110543	0.188134	0.0926358	0.0826547	50.957	-0.132458	0.0722541	0.985324	48.749	-0.0894604	0.0839639	0.988788	A2RUB6	-2.20801	-0.132458	0.296739	Yes	Yes	Yes	Yes	Yes	Yes	Yes	1192;6759	109.3	285331	CCDC66	A2RUB6; B3KWL8; hsa:285331; Q4VC34; Q8N949	2	2.643	0	1192;6759	109.3
Q9UNP4	0.996819	1.02434	0.913145	0.841056	0.681591	0.352111	0.256347	0.154312	0.14062	0.08079	0.996819	1.04179	1.02987	0.960246	0.7498	0.548191	0.363628	0.242031	0.249924	0.112326	52.6436	-0.1006	0.093699	0.994145	54.3671	-0.0939874	0.15613	0.989205	Q9UNP4	1.72351	-0.1006	0.296739	Yes	Yes	Yes	Yes	Yes	Yes	Yes	1024	48	8869	ST3GAL5	B3KM82; D6W5L9; hsa:8869; O94902; Q53QU1; Q6NZX4; Q6YFL1; Q9UNP4	1	6.613	2	1024	48
Q96GQ7	0.996819	0.934015	0.904767	0.749682	0.519124	0.313599	0.171891	0.131349	0.0539982	0.0356024	0.996819	0.947358	0.928129	0.838869	0.75706	0.50478	0.29963	0.168812	0.0800913	0.0709983	51.498	-0.091595	0.0283707	0.998655	53.7357	-0.0900024	0.0367942	0.993989	Q96GQ7	2.2377	-0.091595	0.296739	Yes	Yes	Yes	Yes	Yes	Yes	Yes	2175	89.8	55661	DDX27	A0AVB6; B7ZLY1; hsa:55661; Q5VXM7; Q8WYG4; Q969N7; Q96F57; Q96GQ7; Q96L97; Q9BWY9; Q9BXF0; Q9H990; Q9NWU3; Q9P0C2; Q9UGD6	1	1.28	1	2175	89.8
O43854	0.996819	0.842667	0.698123	0.608468	0.507588	0.362015	0.267276	0.229631	0.183369	0.14104	0.996819	0.96686	0.917571	0.813419	0.65439	0.45935	0.399506	0.333556	0.298171	0.189682	50.6499	-0.0553852	0.114222	0.991801	53.7801	-0.0631988	0.212324	0.995191	O43854	3.13021	-0.0631988	0.296739	Yes	Yes	Yes	Yes	Yes	Yes	Yes	317	53.7	10085	EDIL3	B2R763; hsa:10085; O43854; O43855; Q5D094; Q8N610	1	27.53	5	317	53.7
Q8N3V7	0.996819	0.960702	0.903836	0.742414	0.748885	0.601891	0.265289	0.368328	0.359988	0.0136932	0.996819	1.02742	1.09705	1.0317	0.698984	0.468436	0.324841	0.313217	0.3387	0.488511	54.9897	-0.0503242	0	0.944343	52.5939	-0.182781	0.376325	0.961298	Q8N3V7	-2.39584	-0.182781	0.299759	Yes	Yes	Yes	Yes	Yes	Yes	Yes	5312	99.4	11346	SYNPO	A5PKZ8; D3DQG8; hsa:11346; O15271; Q8N3V7; Q9UPX1	1	12.262	3	5312	99.4
Q86VD1	0.996819	0.876538	0.524058	0.304234	0.232645	0.141945	0.0725322	0.0854228	0.0416236	0.0561422	0.996819	0.601465	0.331132	0.232965	0.147264	0.0979274	0.0630289	0.0457622	0.0405282	0.0211935	46.8626	-0.112042	0.0691877	0.990335	44.8552	-0.116022	0.0560278	0.981074	Q86VD1	-2.00735	-0.116022	0.299759	Yes	Yes	Yes	Yes	Yes	Yes	Yes	5936	112.8	27136	MORC1	B4DYX1; E7ERX1; hsa:27136; Q7L8E2; Q86VD1; Q9NSG7; Q9Y6D4	1	2.751	1	5936	112.8
Q9H4A5	0.996819	0.960702	0.690676	0.40703	0.235529	0.0968306	0.0794873	0.073482	0.150745	0.08079	0.996819	0.896039	0.716012	0.542279	0.3609	0.226142	0.166784	0.144405	0.100355	0.0593419	47.9371	-0.128678	0.0888271	0.993267	49.2342	-0.0798805	0.0704709	0.99825	Q9H4A5	1.29707	-0.128678	0.299759	Yes	Yes	Yes	Yes	Yes	Yes	Yes	6645	32.7	55204	GOLPH3L	B1AN09; B7Z6N3; hsa:55204; Q9H4A5; Q9NVK0	1	16.918	1	6645	32.7
P20700	0.996819	0.974045	0.963409	0.87013	0.681591	0.326803	0.195738	0.169009	0.155245	0.0985911	0.996819	1.0346	0.946365	0.954373	1.08996	0.564344	0.340356	0.257285	0.211325	0.111266	52.4213	-0.127263	0.123703	0.997096	54.0572	-0.313161	0.22523	0.970037	P20700	1.63598	-0.313161	0.301021	Yes	Yes	Yes	Yes	Yes	Yes	Yes	2348	66.4	4001	LMNB1	B2R6J6; hsa:4001; P20700; Q3SYN7; Q96EI6	1	185.162	27	2348	66.4
Q92797	0.996819	0.936068	0.788413	0.498404	0.349928	0.227772	0.154007	0.14329	0.102371	0.0753127	0.996819	0.809822	0.521173	0.339659	0.257193	0.167587	0.124118	0.100677	0.0829862	0.0540435	49.186	-0.094868	0.0967007	0.997168	46.8976	-0.0938908	0.0831416	0.992044	Q92797	-2.28834	-0.094868	0.30268	Yes	Yes	Yes	Yes	Yes	Yes	Yes	5987	141.1	8189	SYMPK	hsa:8189; O00521; O00689; O00733; Q59GT5; Q8N2U5; Q92797	1	131.518	23	5987	141.1
P25325	0.996819	0.997652	0.894528	0.743452	0.47298	0.268485	0.181827	0.157068	0.139495	0.106807	0.996819	0.980203	0.898375	0.83006	0.661649	0.43714	0.287024	0.19932	0.209395	0.101729	50.9814	-0.107847	0.119562	0.998993	53.0345	-0.0806421	0.115214	0.995663	P25325	2.0531	-0.107847	0.30268	Yes	Yes	Yes	Yes	Yes	Yes	Yes	5487	33.2	4357	MPST	A8MZ34; B3KP52; hsa:4357; J3KPV7; O75750; P25325; Q6FHN9	1	44.648	10	5487	33.2
Q9UJV8	0.996819	0.899118	0.850779	0.91997	0.787339	0.656908	0.441155	0.36098	0.272241	0.0465569	0.996819	0.98944	1.00971	0.966119	0.692761	0.756161	0.53914	0.590841	0.4323	0.189682	56.0755	-0.0560384	0	0.979066	59.1443	-0.0424743	0.131793	0.948037	Q9UJV8	3.06879	-0.0560384	0.305763	Yes	Yes	Yes	Yes	Yes	Yes	Yes	12;4345	39.5	29942	PURG	hsa:29942; Q8TE64; Q9UJV8	2	3.13	0	12;4345	39.5
Q6UW68	0.996819	1.02228	0.806099	0.828596	0.741194	0.511662	0.406379	0.364654	0.335239	0.0958525	0.996819	1.04179	0.987636	0.996463	0.93751	0.716788	0.544958	0.462707	0.44967	0.135639	55.1019	-0.0498921	0.0806903	0.970613	58.1671	-0.0602606	0.157708	0.968136	Q6UW68	3.06519	-0.0602606	0.307014	Yes	Yes	Yes	Yes	Yes	Yes	Yes	675	21.2	374882	TMEM205	hsa:374882; Q6UW68	1	19.823	2	675	21.2
Q9BQG2	0.996819	1.07155	0.99785	0.90128	0.647944	0.444541	0.349744	0.326995	0.276741	0.172535	0.996819	0.935042	0.858063	0.694979	0.467718	0.315992	0.18036	0.130168	0.0936007	0.0879531	53.2257	-0.0940975	0.240637	0.984463	50.9505	-0.0863309	0.0698468	0.998749	Q9BQG2	-2.27515	-0.0940975	0.310008	Yes	Yes	Yes	Yes	Yes	Yes	Yes	6271	52	83594	NUDT12	B3KUW2; B4E1W3; hsa:83594; Q8TAL7; Q9BQG2	1	18.489	4	6271	52
P20839	0.996819	0.991493	0.990404	0.916855	0.833483	0.53587	0.260321	0.175438	0.130496	0.0903752	0.996819	0.961728	0.955963	0.868234	0.625352	0.333155	0.217207	0.177964	0.138954	0.0868934	54.0512	-0.122485	0.0956567	0.99861	52.2984	-0.113407	0.114314	0.997546	P20839	-1.75284	-0.122485	0.310008	Yes	Yes	Yes	Yes	Yes	Yes	Yes	6063	55.4	3614	IMPDH1	A4D0Z6; A4D0Z7; A6NDW5; A6NNI6; B3KNP7; B3KVM8; B4DE09; C9JV30; hsa:3614; J3KNX8; P20839; Q8N194; Q96NU2	1	65.547	9	6063	55.4
Q8TB37	0.996819	0.981229	0.979234	0.889858	0.726774	0.590887	0.382533	0.250757	0.259866	0.243739	0.996819	0.957622	0.953083	0.768392	0.608759	0.392719	0.224965	0.294912	0.342559	0.206637	54.375	-0.0829766	0.219918	0.992307	52.1028	-0.0940795	0.249493	0.980302	Q8TB37	-2.2722	-0.0940795	0.310123	Yes	Yes	Yes	Yes	Yes	Yes	Yes	5212	34.1	80224	NUBPL	B4DHZ1; hsa:80224; Q86TZ4; Q8TB37; Q9H9M2	1	4.58	2	5212	34.1
Q9Y3D2	0.996819	0.997652	0.966202	0.805753	0.604684	0.377419	0.324904	0.258105	0.220492	0.127347	0.996819	0.949411	0.973239	0.733154	0.393049	0.273591	0.212359	0.163727	0.104215	0.078416	52.5724	-0.0855524	0.173057	0.993421	50.6822	-0.121842	0.124728	0.990246	Q9Y3D2	-1.89017	-0.121842	0.310123	Yes	Yes	Yes	Yes	Yes	Yes	Yes	1603	19.5	22921	MSRB2	hsa:22921; Q17R44; Q4G1C7; Q9Y3D2; Q9Y5W6	1	2.8	1	1603	19.5
P62166	0.996819	1.09824	1.20077	1.02484	0.804643	0.6305	0.440161	0.351795	0.298115	0.246478	0.996819	0.958649	0.859023	0.898579	0.798542	0.686501	0.495504	0.428131	0.401422	0.267038	55.2766	-0.0973538	0.27105	0.948119	57.2369	-0.0482485	0.246071	0.979377	P62166	1.96031	-0.0973538	0.313064	Yes	Yes	Yes	Yes	Yes	Yes	Yes	2684	21.9	23413	NCS1	E9PAY3; hsa:23413; P36610; P62166; Q9UK26	1	18.509	4	2684	21.9
Q8N0Z6	0.996819	0.99252	0.915937	0.729954	0.534506	0.375219	0.264295	0.206668	0.173244	0.139671	0.996819	0.927857	0.782239	0.506062	0.34327	0.213017	0.1503	0.142371	0.125444	0.0762967	51.781	-0.0840323	0.14672	0.99866	49.1172	-0.0965575	0.102529	0.998219	Q8N0Z6	-2.66383	-0.0965575	0.314149	Yes	Yes	Yes	Yes	Yes	Yes	Yes	3836	48.9	91875	TTC5	A8MQ18; hsa:91875; Q8N0Z6; Q96HF9	1	21.175	5	3836	48.9
A8MXV4	0.996819	1.07668	1.02391	0.873245	0.703702	0.494056	0.32093	0.259024	0.206993	0.195813	0.996819	1.01818	1.09225	1.02485	0.851433	0.637033	0.377204	0.357962	0.195886	0.170608	53.5641	-0.0951839	0.194506	0.991325	55.2572	-0.103305	0.184775	0.984035	A8MXV4	1.69307	-0.103305	0.314149	Yes	Yes	Yes	Yes	Yes	Yes	Yes	4811	42.2	390916	NUDT19	A8MXV4; hsa:390916	1	23.12	4	4811	42.2
Q8TEU7	0.996819	0.990467	1.13841	0.829634	0.618143	0.429136	0.327885	0.288417	0.335239	0.0739434	0.996819	0.970965	0.840787	0.681275	0.410679	0.237247	0.152239	0.128134	0.122549	0.0964305	52.9177	-0.0949966	0.213819	0.944866	50.3303	-0.102818	0.0974816	0.998534	Q8TEU7	-2.58737	-0.102818	0.317284	Yes	Yes	Yes	Yes	Yes	Yes	Yes	2985;6267	179.3	51735	RAPGEF6	A3KN82; A5PLL6; B7ZML2; E9PDV7; hsa:51735; Q8NI21; Q8TEU6; Q8TEU7; Q96PC1	2	1.402	0	2985;6267	179.3
O95777	0.996819	0.914514	1.09559	1.03419	0.933463	0.755939	0.567341	0.450996	0.452235	0.145148	0.996819	0.943253	0.965561	0.860404	0.771579	0.594631	0.434415	0.332539	0.299136	0.134579	58.1912	-0.0659237	0.182697	0.949229	55.4164	-0.0620014	0.135906	0.994086	O95777	-2.77475	-0.0659237	0.319482	Yes	Yes	Yes	Yes	Yes	Yes	Yes	6104	10.4	51691	LSM8	hsa:51691; O95777	1	36.623	5	6104	10.4
Q9NPI1	0.996819	0.962754	0.971787	0.655193	0.52297	0.402727	0.235481	0.173601	0.192368	0.0821593	0.996819	0.822139	0.609474	0.485507	0.394086	0.395748	0.187147	0.154575	0.135094	0.0741773	51.6753	-0.0803611	0.112833	0.983767	49.1204	-0.0586481	0.0665378	0.972348	Q9NPI1	-2.55486	-0.0803611	0.323915	Yes	Yes	Yes	Yes	Yes	Yes	Yes	3869	74.1	29117	BRD7	hsa:29117; Q4VC09; Q8N2L9; Q96KA4; Q9BV48; Q9NPI1; Q9UH59	1	10.783	4	3869	74.1
P45877	0.996819	1.00997	0.99785	0.955274	0.848865	0.547973	0.305033	0.181868	0.211493	0.186228	0.996819	1.11466	1.02987	1.01996	0.843136	0.653186	0.441202	0.41186	0.3387	0.276575	54.1302	-0.133338	0.180804	0.997755	55.6844	-0.0917402	0.307091	0.978015	P45877	1.5542	-0.133338	0.323915	Yes	Yes	Yes	Yes	Yes	Yes	Yes	3295	22.7	5480	PPIC	A4LBB5; hsa:5480; P45877	1	29.872	5	3295	22.7
Q9BQB6	0.996819	1.05718	0.946655	0.880513	0.756576	0.556776	0.421283	0.288417	0.206993	0.143779	0.996819	0.969939	0.913732	0.857467	0.773653	0.6441	0.639016	0.447453	0.373438	0.112326	54.738	-0.0748701	0.135709	0.994417	58.0572	-0.0424138	0	0.988808	Q9BQB6	3.31912	-0.0748701	0.325722	Yes	Yes	Yes	Yes	Yes	Yes	Yes	5707	18.2	79001	VKORC1	A6NIQ6; B2R4Z6; hsa:79001; Q6UX90; Q7Z2R4; Q9BQB6	1	6.222	3	5707	18.2
P10620	0.996819	1.01818	1.14771	0.935545	0.820986	0.653607	0.520642	0.437218	0.357738	0.0588808	0.996819	1.03255	0.928129	0.806567	0.729059	0.541124	0.401446	0.276607	0.133164	0.0487451	57.1999	-0.0614257	0.0634885	0.959188	54.4448	-0.0685026	0.0184196	0.994545	P10620	-2.75503	-0.0685026	0.330278	Yes	Yes	Yes	Yes	Yes	Yes	Yes	2151	17.6	4257	MGST1	A8K533; G5EA53; hsa:4257; P10620	1	16.333	3	2151	17.6
A6NGH7	0.996819	0.910408	0.998781	0.577318	0.307629	0.210167	0.154007	0.145127	0.100122	0.0547729	0.996819	0.810849	0.563404	0.374897	0.255119	0.144367	0.1183	0.0793212	0.0907059	0.0339096	49.5817	-0.154083	0.119228	0.983094	47.2415	-0.0904717	0.0608261	0.994843	A6NGH7	-2.34019	-0.154083	0.333336	Yes	Yes	Yes	Yes	Yes	Yes	Yes	5036	38.3	347475	CCDC160	A6NGH7; hsa:347475	1	1.66	1	5036	38.3
Q9GZT8	0.996819	0.990467	0.955963	0.877398	0.746001	0.640403	0.492821	0.439055	0.434235	0.116392	0.996819	1.01407	0.987636	0.905431	0.826543	0.731931	0.616714	0.586773	0.553885	0.121863	57.3206	-0.0450777	0.0771158	0.98019	60.703	-0.0391308	0	0.974726	Q9GZT8	3.3824	-0.0450777	0.3362	Yes	Yes	Yes	Yes	Yes	Yes	Yes	4321	41.9	60491	NIF3L1	hsa:60491; Q53TX4; Q6X735; Q9GZT8; Q9H2D2; Q9HC18	1	38.262	9	4321	41.9
Q4U2R6	0.996819	0.937095	0.874981	0.751759	0.589302	0.303696	0.182821	0.151557	0.0933718	0.0397103	0.996819	1.04487	0.849425	0.606883	0.385789	0.172635	0.100846	0.0874567	0.0743016	0.0529838	51.7413	-0.0873349	0.0382341	0.995969	49.8815	-0.116951	0.0597285	0.99502	Q4U2R6	-1.85979	-0.116951	0.336874	Yes	Yes	Yes	Yes	Yes	Yes	Yes	2669	15.1	51258	MRPL51	hsa:51258; Q4U2R6; Q96Q57; Q9BQ36; Q9P0N7	1	8.525	3	2669	15.1
O60308	0.996819	0.859089	0.753973	0.575241	0.50182	0.239876	0.173878	0.142371	0.106871	0.123239	0.996819	0.917593	0.647866	0.379791	0.261341	0.201912	0.141573	0.115931	0.0781614	0.0731176	49.983	-0.0730321	0.0778333	0.986672	47.8078	-0.104748	0.0992775	0.993976	O60308	-2.17526	-0.104748	0.343047	Yes	Yes	Yes	Yes	Yes	Yes	Yes	329	104.4	9731	CEP104	A0A024R4G3; hsa:9731; O60308; Q5JSQ3; Q5SR24; Q5SR25; Q6PKF5; Q86W32; Q86X14	1	2.322	1	329	104.4
Q92504	0.996819	1.1434	0.920591	0.989539	0.83156	0.848369	0.687565	0.654908	0.512982	0.0876366	0.996819	1.03255	0.943485	0.87215	0.758097	0.659243	0.544958	0.51152	0.396597	0.0635806	61.1989	-0.0481727	0	0.953614	57.9598	-0.0450509	0	0.986399	Q92504	-3.23919	-0.0481727	0.348772	Yes	Yes	Yes	Yes	Yes	Yes	Yes	3725	50.1	7922	SLC39A7	B0UXF6; hsa:7922; Q5STP8; Q92504; Q9UIQ0	1	14.842	4	3725	50.1
Q02388	0.996819	0.98944	0.959686	0.874283	0.713315	0.549074	0.422276	0.361899	0.29924	0.212245	0.996819	0.939147	0.828309	0.681275	0.556906	0.41392	0.319993	0.273556	0.242204	0.16319	54.8082	-0.0657183	0.224299	0.998357	52.0872	-0.0606026	0.167094	0.998556	Q02388	-2.72102	-0.0657183	0.350505	Yes	Yes	Yes	Yes	Yes	Yes	Yes	575	295	1294	COL7A1	hsa:1294; Q02388; Q14054; Q16507	1	76.818	18	575	295
Q4KMP7	0.996819	1.01305	0.954101	0.766296	0.574882	0.532569	0.182821	0.167171	0.146245	0.267018	0.996819	0.902197	0.817751	0.65191	0.416901	0.2534	0.160966	0.109829	0.140884	0.118684	52.3937	-0.0906401	0.16962	0.960925	50.1765	-0.0903579	0.0982973	0.995431	Q4KMP7	-2.21722	-0.0906401	0.354206	Yes	Yes	Yes	Yes	Yes	Yes	Yes	3764	87.1	26000	TBC1D10B	B9A6L0; hsa:26000; Q4KMP7; Q6IN54; Q6P530; Q71RG7; Q86VC5; Q9H8Z2; Q9NUN6; Q9UFP2	1	25.614	6	3764	87.1
P32929	0.996819	0.917593	0.938277	0.858708	0.693127	0.566679	0.451091	0.387617	0.417361	0.184858	0.996819	0.970965	0.91949	0.885854	0.746689	0.663281	0.576957	0.528808	0.467039	0.203458	55.7981	-0.0483132	0.198424	0.977151	59.1383	-0.0364225	0.110676	0.989844	P32929	3.34019	-0.0483132	0.354206	Yes	Yes	Yes	Yes	Yes	Yes	Yes	6397	44.5	1491	CTH	B4E1R2; E9PDV0; hsa:1491; P32929; Q53FB3; Q53Y79; Q9H4W7; Q9H4W8	1	50.86	7	6397	44.5
Q9Y6M4	0.996819	1.02331	0.895459	0.915817	0.698895	0.509461	0.280193	0.212179	0.105746	0.0684661	0.996819	1.00586	1.0673	1.0366	0.787135	0.600688	0.499383	0.384403	0.295277	0.110206	53.7027	-0.0899986	0.0578891	0.993785	56.131	-0.0724844	0.142074	0.971747	Q9Y6M4	2.42832	-0.0899986	0.354421	Yes	Yes	Yes	Yes	Yes	Yes	Yes	6122;6551	51.4	1456	CSNK1G3	A8K040; B4DSH2; B7Z9Q4; E7EVD0; hsa:1456; Q86WZ7; Q9Y6M3; Q9Y6M4	2	6.258	0	6122;6551	51.4
Q92805	0.996819	1.07668	0.995058	0.931392	0.697934	0.522665	0.287148	0.281987	0.241867	0.169796	0.996819	0.900144	0.852304	0.685191	0.490533	0.333155	0.211389	0.170846	0.146673	0.0985499	53.6916	-0.0983857	0.198217	0.988794	51.1006	-0.0767125	0.0927562	0.997747	Q92805	-2.591	-0.0983857	0.354849	Yes	Yes	Yes	Yes	Yes	Yes	Yes	76	88.1	2800	GOLGA1	hsa:2800; Q5T164; Q8IYZ9; Q92805	1	16.236	5	76	88.1
Q15052	0.996819	1.03152	0.825647	0.585624	0.510472	0.421433	0.290129	0.281069	0.172119	0.151995	0.996819	0.975071	0.730409	0.510956	0.294527	0.195855	0.135755	0.122033	0.0945657	0.0614612	51.374	-0.0670857	0.164406	0.976357	48.853	-0.103024	0.086898	0.995939	Q15052	-2.52108	-0.103024	0.354849	Yes	Yes	Yes	Yes	Yes	Yes	Yes	3712	87.4	9459	ARHGEF6	A6NMW9; A8K6S7; B1AL37; hsa:9459; Q15052; Q15396; Q5JQ66; Q7Z3W1; Q86XH0	1	25.311	2	3712	87.4
P32247	0.996819	0.986361	0.991334	0.84521	0.636408	0.203564	0.101346	0.122164	0.0674977	0.0780513	0.996819	0.835482	0.731369	0.621566	0.383715	0.164558	0.104725	0.0772873	0.066582	0.0233129	51.779	-0.16439	0.0745196	0.995589	49.4694	-0.0822126	0.00403285	0.988684	P32247	-2.30959	-0.16439	0.354849	Yes	Yes	Yes	Yes	Yes	Yes	Yes	2543	44.4	680	BRS3	hsa:680; P32247	1	1.198	1	2543	44.4
Q86UK7	0.996819	1.02434	0.914075	0.660385	0.36531	0.237675	0.155	0.160742	0.129371	0.0944832	0.996819	1.02331	0.8715	0.66072	0.524756	0.330126	0.285085	0.265421	0.21422	0.127161	50.111	-0.12758	0.128199	0.99684	51.3428	-0.0790314	0.174546	0.989207	Q86UK7	1.23177	-0.12758	0.354849	Yes	Yes	Yes	Yes	Yes	Yes	Yes	1005	98.6	90850	ZNF598	hsa:90850; Q86UK7; Q8IW49; Q8N3D9; Q96FG3; Q9H7J3	1	39.267	9	1005	98.6
P51580	0.996819	0.991493	0.982957	0.931392	0.748885	0.509461	0.278206	0.198401	0.122621	0.0972218	0.996819	0.949411	0.97036	0.875086	0.785061	0.604727	0.471262	0.34881	0.169832	0.0911321	53.8083	-0.105427	0.0950965	0.999583	55.5454	-0.0677204	0.0576576	0.99591	P51580	1.73703	-0.105427	0.354849	Yes	Yes	Yes	Yes	Yes	Yes	Yes	5897	28.2	7172	TPMT	hsa:7172; O14806; O15423; O15424; O15425; O15426; O15515; O15548; O43213; P51580; Q5VUK6; Q9UBE6; Q9UBT8; Q9UE62	1	33.483	7	5897	28.2
Q12789	0.996819	0.664075	0.389087	0.298004	0.201882	0.130941	0.0864425	0.0918525	0.0674977	0.0575115	0.996819	0.775951	0.507735	0.421882	0.28312	0.197874	0.147391	0.113897	0.133164	0.0678193	45.5357	-0.100761	0.0809433	0.982351	47.1749	-0.0796994	0.0952089	0.985338	Q12789	1.63919	-0.100761	0.355318	Yes	Yes	Yes	Yes	Yes	Yes	Yes	3860	238.7	2975	GTF3C1	B2RP21; hsa:2975; Q12789; Q12838; Q6DKN9; Q9Y4W9	1	27.64	7	3860	238.7
Q0VDG4	0.996819	0.961728	0.925245	0.84521	0.658519	0.448942	0.214616	0.222283	0.227242	0.0862673	0.996819	0.991493	1.0625	0.922071	0.925065	0.556268	0.317084	0.250167	0.238344	0.115505	52.9396	-0.0882993	0.12296	0.989734	54.4512	-0.133644	0.179025	0.986554	Q0VDG4	1.51154	-0.133644	0.357496	Yes	Yes	Yes	Yes	Yes	Yes	Yes	5717	48.5	79634	SCRN3	B4DI11; C9JPC1; D3DPE0; hsa:79634; Q0VDG4; Q7L1C5; Q9H5R5	1	27.871	4	5717	48.5
Q9BQI0	0.996819	1.03665	0.887081	1.04872	0.923849	0.512762	0.264295	0.231468	0.245242	0.349177	0.996819	0.891933	0.943485	1.07575	0.810987	0.648138	0.459626	0.310166	0.263433	0.275516	53.8257	-0.215489	0.268146	0.977308	55.3787	-0.097555	0.257558	0.964854	Q9BQI0	1.55297	-0.215489	0.358637	Yes	Yes	Yes	Yes	Yes	Yes	Yes	5445	17.1	83543	AIF1L	B2RBC4; hsa:83543; Q6ZR40; Q8NAX7; Q8WU47; Q9BQI0; Q9H9G0	1	4.557	1	5445	17.1
Q5T1V6	0.996819	1.25835	1.11513	0.975002	0.662364	0.332305	0.103334	0.121245	0.143995	0.117762	0.996819	0.885775	0.850385	0.621566	0.379567	0.236237	0.130906	0.115931	0.086846	0.0381483	52.3172	-0.177716	0.117537	0.955803	50.0194	-0.0919356	0.0494812	0.996048	Q5T1V6	-2.2978	-0.177716	0.35954	Yes	Yes	Yes	Yes	Yes	Yes	Yes	3584	68.8	83479	DDX59	hsa:83479; Q5T1V6; Q6PJL2; Q8IVW3; Q9H0W3	1	6.716	1	3584	68.8
Q6UW02	0.996819	0.963781	0.973649	1.05703	0.906545	0.773545	0.453078	0.28015	0.121496	0.0698354	0.996819	1.05924	0.962681	0.937732	0.849359	0.553239	0.314175	0.154575	0.0993905	0.0508644	56.0666	-0.123084	0.0701889	0.994103	54.3702	-0.117439	0.0531573	0.99596	Q6UW02	-1.69641	-0.123084	0.360029	Yes	Yes	Yes	Yes	Yes	Yes	Yes	719	52.4	57404	CYP20A1	hsa:57404; Q4ZG61; Q6UW02; Q8N4Q8; Q8WWA9; Q9HC04	1	19.06	3	719	52.4
P11908	0.996819	0.980203	0.821923	0.794331	0.654674	0.53697	0.381539	0.308624	0.196868	0.08079	0.996819	1.01715	0.933887	0.957309	0.844173	0.736979	0.511019	0.396606	0.187201	0.0826547	54.1085	-0.0548738	0.0381316	0.993866	56.6231	-0.0781438	0.0596046	0.995299	P11908	2.51466	-0.0781438	0.367438	Yes	Yes	Yes	Yes	Yes	Yes	Yes	835	34.7	5634	PRPS2	hsa:5634; P11908; Q0VDH9; Q0VDI0; Q15245; Q2TAK7	1	67.128	5	835	34.7
Q9H1I8	0.996819	1.04179	0.906629	0.587701	0.335508	0.215668	0.132148	0.139616	0.121496	0.0643581	0.996819	0.854983	0.799515	0.729239	0.462532	0.381614	0.256964	0.103728	0.177552	0.111266	49.682	-0.131992	0.112409	0.993719	51.1814	-0.0683865	0.083533	0.977676	Q9H1I8	1.49934	-0.131992	0.367821	Yes	Yes	Yes	Yes	Yes	Yes	Yes	5094	86.3	84164	ASCC2	B7Z8E0; F5H6J9; hsa:84164; Q4TT54; Q8TAZ0; Q9H1I8; Q9H711; Q9H9D6	1	16.372	5	5094	86.3
P46087	0.996819	1.03973	1.05091	1.01446	0.845981	0.481953	0.341795	0.225957	0.220492	0.173904	0.996819	1.16495	1.05482	1.02876	0.854544	0.684482	0.393688	0.286776	0.20843	0.123982	53.886	-0.139824	0.207163	0.991393	55.4236	-0.108738	0.14722	0.973379	P46087	1.53751	-0.139824	0.371759	Yes	Yes	Yes	Yes	Yes	Yes	Yes	4792	89.2	4839	NOP2	A1A4Z3; B3KPD6; hsa:4839; P46087; Q05BA7; Q0P5S5; Q3KQS4; Q58F30	1	29.085	8	4792	89.2
P78381	0.996819	0.963781	0.942931	0.948005	0.830599	0.75814	0.546475	0.443647	0.266616	0.136932	0.996819	1.00176	0.933887	0.857467	0.848322	0.579488	0.351023	0.27559	0.21808	0.12928	57.2629	-0.0658431	0.109914	0.994739	54.743	-0.0855202	0.13419	0.990412	P78381	-2.51992	-0.0855202	0.372202	Yes	Yes	Yes	Yes	Yes	Yes	Yes	578	41.3	7355	SLC35A2	A8K2L9; A8K9V1; B4DE11; B4DPT2; E7EW45; hsa:7355; P78381; Q8IV21; Q92553	1	11.634	2	578	41.3
O00144	0.996819	0.934015	0.867534	0.65104	0.374923	0.242077	0.241443	0.207587	0.231742	0.164319	0.996819	0.844719	0.793756	0.646037	0.572462	0.394738	0.308357	0.294912	0.287557	0.161071	49.9771	-0.111471	0.195877	0.994526	51.9114	-0.0516965	0.161347	0.98753	O00144	1.93429	-0.111471	0.375765	Yes	Yes	Yes	Yes	Yes	Yes	Yes	2891	64.4	8326	FZD9	hsa:8326; O00144	1	1.391	1	2891	64.4
Q9NVP2	0.996819	0.831376	0.820062	0.561743	0.25764	0.171654	0.0953848	0.116653	0.0776223	0.0506649	0.996819	0.937095	0.906053	0.662677	0.466681	0.269553	0.156118	0.141354	0.10325	0.0593419	49.0504	-0.104223	0.0590503	0.986279	50.7555	-0.0948314	0.0720827	0.997777	Q9NVP2	1.7051	-0.104223	0.376856	Yes	Yes	Yes	Yes	Yes	Yes	Yes	4716	22.4	55723	ASF1B	hsa:55723; Q53G51; Q9NVP2; Q9NVZ0	1	14.71	2	4716	22.4
Q6NSJ5	0.996819	1.11363	1.01647	1.0238	0.775803	0.580984	0.366635	0.279231	0.206993	0.139671	0.996819	0.979177	0.928129	0.840827	0.536164	0.405843	0.26763	0.178981	0.199746	0.138818	54.6595	-0.100753	0.163653	0.981815	52.178	-0.0935151	0.154991	0.99339	Q6NSJ5	-2.48147	-0.100753	0.376912	Yes	Yes	Yes	Yes	Yes	Yes	Yes	1374	90.2	80131	LRRC8E	B3KR78; hsa:80131; Q2YDY3; Q6NSJ5; Q7L236; Q8N3B0; Q9H5H8	1	16.504	3	1374	90.2
P40616	0.996819	0.99252	0.981095	0.89505	0.621027	0.351011	0.192757	0.135023	0.143995	0.08079	0.996819	0.953517	0.880138	0.680296	0.425198	0.271572	0.23854	0.134236	0.125444	0.0890128	52.3259	-0.124776	0.106951	0.998337	50.6468	-0.093611	0.106363	0.996173	P40616	-1.67908	-0.124776	0.378076	Yes	Yes	Yes	Yes	Yes	Yes	Yes	6343	20.4	400	ARL1	B4DWW1; hsa:400; P40616; P80417; Q53XB1	1	77.787	4	6343	20.4
Q15645	0.996819	0.973018	0.969925	0.887782	0.660442	0.287191	0.148045	0.142371	0.112496	0.0848979	0.996819	0.950438	0.814872	0.603947	0.399271	0.247342	0.17842	0.150507	0.12062	0.137758	52.1771	-0.147334	0.100457	0.998329	49.9075	-0.0942176	0.121357	0.999457	Q15645	-2.26962	-0.147334	0.379356	Yes	Yes	Yes	Yes	Yes	Yes	Yes	5546	48.5	9319	TRIP13	C9K0T3; D3DTC0; hsa:9319; O15324; Q15645	1	82.215	14	5546	48.5
Q9HD23	0.996819	0.993546	1.03788	1.02173	0.849826	0.735033	0.426251	0.366491	0.231742	0.104068	0.996819	0.962754	0.962681	0.747837	0.795431	0.528	0.266661	0.234913	0.152463	0.0105968	56.1278	-0.0912499	0.125847	0.989361	53.9624	-0.0761787	0.0061519	0.980544	Q9HD23	-2.1654	-0.0912499	0.382121	Yes	Yes	Yes	Yes	Yes	Yes	Yes	4651	50.3	57380	MRS2	A8K4U3; B3KNN2; B4DQL2; hsa:57380; Q5T3Y1; Q6NTG4; Q96KF8; Q9BVP1; Q9HD23	1	10.563	2	4651	50.3
Q9BVL2	0.996819	1.00894	0.949447	0.887782	0.73062	0.513863	0.342789	0.246165	0.219367	0.167057	0.996819	0.976097	1.06154	1.02485	0.949954	0.64208	0.450899	0.314234	0.303961	0.19498	53.9241	-0.0866676	0.168334	0.998844	55.497	-0.114581	0.244495	0.986051	Q9BVL2	1.57283	-0.114581	0.382121	Yes	Yes	Yes	Yes	Yes	Yes	Yes	2714	60.9	9818	NUP58	A6NI12; B4DZJ1; hsa:9818; O43160; Q5JRG2; Q5JRG5; Q9BVL2	1	18.855	5	2714	60.9
P42695	0.996819	0.906303	0.828439	0.602238	0.334547	0.209066	0.120225	0.128593	0.112496	0.0739434	0.996819	0.87859	0.92333	0.578497	0.436606	0.371518	0.363628	0.224743	0.176587	0.0890128	49.597	-0.102737	0.0850601	0.996987	51.2011	-0.0637849	0.119148	0.963418	P42695	1.60404	-0.102737	0.382121	Yes	Yes	Yes	Yes	Yes	Yes	Yes	5759	168.8	23310	NCAPD3	A6NFS2; hsa:23310; P42695; Q4KMQ9	1	9.926	4	5759	168.8
Q9NXN4	0.996819	0.689734	0.68323	0.499442	0.424913	0.236575	0.186795	0.167171	0.177744	0.0136932	0.996819	0.934015	0.843666	0.730217	0.49883	0.404834	0.260843	0.224743	0.156323	0.0805354	48.926	-0.0562705	0.0244686	0.966911	51.8467	-0.0674955	0.0811265	0.99645	Q9NXN4	2.92063	-0.0674955	0.382121	Yes	Yes	Yes	Yes	Yes	Yes	Yes	2870	56.2	54834	GDAP2	hsa:54834; Q96DZ0; Q9NXN4	1	9.472	3	2870	56.2
Q8NI08	0.996819	1.06539	1.1263	0.860785	0.658519	0.422534	0.274231	0.25535	0.165369	0.16158	0.996819	0.92991	0.869581	0.725323	0.432457	0.286715	0.23951	0.198303	0.198781	0.143056	52.8653	-0.111176	0.18041	0.977231	50.7557	-0.0959748	0.166517	0.994428	Q8NI08	-2.10961	-0.111176	0.383284	Yes	Yes	Yes	Yes	Yes	Yes	Yes	4581	106.1	135112	NCOA7	B2RNS2; B7Z2C4; B9EH71; G8JL91; hsa:135112; Q3LID6; Q4G0V1; Q5TF95; Q6IPQ4; Q6NE83; Q86T89; Q8N1W4; Q8NI08	1	9.298	3	4581	106.1
Q99943	0.996819	1.03358	0.982957	0.679075	0.526815	0.171654	0.111282	0.116653	0.134995	0.0780513	0.996819	0.957622	0.937727	0.783075	0.648168	0.352337	0.214298	0.181015	0.146673	0.109147	50.8126	-0.129869	0.0903539	0.987276	52.2899	-0.0955517	0.108301	0.996238	Q99943	1.47725	-0.129869	0.383284	Yes	Yes	Yes	Yes	Yes	Yes	Yes	3078	31.7	10554	AGPAT1	A2BFI5; hsa:10554; Q5BL03; Q99943	1	11.84	4	3078	31.7
Q8NFH8	0.996819	0.958649	0.831232	0.659347	0.364348	0.226672	0.164936	0.134105	0.110246	0.0848979	0.996819	0.940174	0.854224	0.722387	0.517497	0.371518	0.275388	0.187117	0.209395	0.125042	50.0326	-0.103074	0.0966766	0.997808	51.6334	-0.0737181	0.134273	0.996778	Q8NFH8	1.60082	-0.103074	0.383284	Yes	Yes	Yes	Yes	Yes	Yes	Yes	134	71.5	9185	REPS2	A6PWZ6; hsa:9185; O43428; Q5JNZ8; Q8NFH8; Q8NFI5	1	8.238	1	134	71.5
Q99497	0.996819	1.08079	1.10862	0.980194	0.951728	0.817559	0.690546	0.561218	0.406111	0.184858	0.996819	0.916567	0.935807	0.879002	0.790246	0.674386	0.547867	0.435249	0.238344	0.139877	59.4269	-0.0658787	0.178799	0.974674	56.7906	-0.0550548	0.0812851	0.989864	Q99497	-2.6363	-0.0658787	0.384176	Yes	Yes	Yes	Yes	Yes	Yes	Yes	6539	19.9	11315	PARK7	B2R4Z1; hsa:11315; O14805; Q6DR95; Q7LFU2; Q99497	1	119.462	12	6539	19.9
Q92945	0.996819	1.19472	1.2017	1.10272	1.02864	0.872576	0.685578	0.551115	0.514107	0.234154	0.996819	0.967886	0.957882	0.908367	0.828617	0.681453	0.542049	0.442368	0.328085	0.16319	59.8634	-0.0699443	0.27391	0.881983	57.2369	-0.0559292	0.139627	0.999261	Q92945	-2.62655	-0.0699443	0.384176	Yes	Yes	Yes	Yes	Yes	Yes	Yes	3589	73.1	8570	KHSRP	hsa:8570; O00301; Q59EZ9; Q5U4P6; Q92945; Q9UNT5; Q9UQH5	1	322.474	33	3589	73.1
O43462	0.996819	1.01715	1.04067	1.029	0.946921	0.79005	0.562373	0.364654	0.312739	0.20129	0.996819	0.844719	1.01835	0.855509	0.710392	0.601698	0.367507	0.231862	0.335805	0.167429	56.9048	-0.102151	0.226389	0.992548	54.4564	-0.0723508	0.187355	0.950806	O43462	-2.44845	-0.102151	0.384176	Yes	Yes	Yes	Yes	Yes	Yes	Yes	6112	57.4	51360	MBTPS2	hsa:51360; O43462; Q9UM70; Q9UMD3	1	3.929	1	6112	57.4
Q9UJF2	0.996819	1.05205	0.893597	0.750721	0.6739	0.408229	0.340802	0.237898	0.119246	0.0136932	0.996819	0.9412	0.842706	0.612756	0.479125	0.334165	0.205571	0.163727	0.161148	0.0762967	53.2274	-0.0695352	0.00735856	0.987891	50.7871	-0.0758865	0.0912813	0.996357	Q9UJF2	-2.44034	-0.0758865	0.384176	Yes	Yes	Yes	Yes	Yes	Yes	Yes	4831	128.5	9462	RASAL2	F8W755; hsa:9462; O95174; Q2TB22; Q5TFU9; Q9UJF2	1	7.6	3	4831	128.5
P24863	0.996819	0.943253	1.03881	0.798484	0.419145	0.266284	0.222564	0.183705	0.0798723	0.12187	0.996819	1.02434	0.770721	0.481591	0.228155	0.148405	0.0998766	0.0935583	0.0714067	0.0561628	50.8516	-0.153211	0.150375	0.98536	48.605	-0.134459	0.0774284	0.995354	P24863	-2.24653	-0.153211	0.384176	Yes	Yes	Yes	Yes	Yes	Yes	Yes	3113;3513;3802;4316	33.2	892	CCNC	B4DPZ1; hsa:892; P24863; Q9H543	4	1.401	0	3113;3513;3802;4316	33.2
Q5JV73	0.996819	0.943253	1.03881	0.798484	0.419145	0.266284	0.222564	0.183705	0.0798723	0.12187	0.996819	1.02434	0.770721	0.481591	0.228155	0.148405	0.0998766	0.0935583	0.0714067	0.0561628	50.8516	-0.153211	0.150375	0.98536	48.605	-0.134459	0.0774284	0.995354	Q5JV73	-2.24653	-0.153211	0.384176	Yes	Yes	Yes	Yes	Yes	Yes	Yes	3113;3513;3802;4316	199.1	84443	FRMPD3	hsa:84443; Q5JV73; Q96JK8	4	1.401	0	3113;3513;3802;4316	199.1
Q9NPF8	0.996819	0.943253	1.03881	0.798484	0.419145	0.266284	0.222564	0.183705	0.0798723	0.12187	0.996819	1.02434	0.770721	0.481591	0.228155	0.148405	0.0998766	0.0935583	0.0714067	0.0561628	50.8516	-0.153211	0.150375	0.98536	48.605	-0.134459	0.0774284	0.995354	Q9NPF8	-2.24653	-0.153211	0.384176	Yes	Yes	Yes	Yes	Yes	Yes	Yes	3113;3513;3802;4316	44.3	55803	ADAP2	hsa:55803; Q8N4Q6; Q96SD5; Q9NPF8	4	1.401	0	3113;3513;3802;4316	44.3
O43776	0.996819	1.00073	0.987611	0.922047	0.816179	0.554576	0.349744	0.260861	0.111371	0.0780513	0.996819	0.964807	0.961722	0.879002	0.703132	0.384643	0.195874	0.144405	0.115795	0.0731176	54.6002	-0.0949785	0.0714988	0.998582	52.8027	-0.117219	0.0825957	0.998468	O43776	-1.79751	-0.117219	0.384176	Yes	Yes	Yes	Yes	Yes	Yes	Yes	4105	62.9	4677	NARS1	B4DG16; hsa:4677; O43776; Q53GU6	1	215.282	27	4105	62.9
Q96TA2	0.996819	0.991493	0.969925	0.83898	0.600838	0.295994	0.156987	0.127675	0.0944968	0.076682	0.996819	0.954543	0.87246	0.683233	0.372307	0.2534	0.157087	0.140337	0.125444	0.075237	51.9357	-0.125144	0.0825868	0.999732	50.2746	-0.107038	0.101915	0.996968	Q96TA2	-1.66116	-0.125144	0.384176	Yes	Yes	Yes	Yes	Yes	Yes	Yes	6812	86.4	10730	YME1L1	B4DNM1; D3DRV8; D3DRV9; hsa:10730; Q5T8D9; Q96TA2; Q9H1Q0; Q9UMR9	1	74.596	14	6812	86.4
Q96BP3	0.996819	0.92991	0.855433	0.653117	0.355696	0.227772	0.140096	0.146045	0.120371	0.0890059	0.996819	1.04487	0.956923	0.785033	0.477051	0.284696	0.197814	0.187117	0.137989	0.119743	49.9763	-0.107468	0.102795	0.997126	51.1658	-0.124159	0.145826	0.996281	Q96BP3	1.18951	-0.124159	0.384176	Yes	Yes	Yes	Yes	Yes	Yes	Yes	2261	73.5	23398	PPWD1	B4DWR9; hsa:23398; Q15002; Q7KZ89; Q96BP3	1	28.607	7	2261	73.5
Q14353	0.996819	0.953517	0.903836	0.786024	0.545081	0.34881	0.238462	0.19289	0.166494	0.175273	0.996819	1.20601	1.08938	1.00429	0.644019	0.462379	0.306418	0.368132	0.260538	0.186503	51.7423	-0.0943697	0.157883	0.998256	52.9352	-0.128117	0.27121	0.941502	Q14353	1.19291	-0.128117	0.384176	Yes	Yes	Yes	Yes	Yes	Yes	Yes	4063	26.3	2593	GAMT	A8K0A0; hsa:2593; Q14353; Q53Y34; Q8WVJ1	1	11.635	3	4063	26.3
Q8N4A0	0.996819	0.959675	0.733494	0.741376	0.450869	0.211267	0.155994	0.139616	0.124871	0.110915	0.996819	1.06026	0.931968	0.903473	0.556906	0.324069	0.192965	0.14949	0.146673	0.101729	50.4489	-0.0904759	0.0878881	0.978008	51.9134	-0.130773	0.128158	0.99277	Q8N4A0	1.46453	-0.130773	0.384176	Yes	Yes	Yes	Yes	Yes	Yes	Yes	619	66.6	100528030; 8693	GALNT4	B2R775; B4DMX6; hsa:100528030; hsa:8693; O00208; Q8N4A0	1	9.125	1	619	66.6
Q96SW2	0.996819	0.939147	0.91873	0.912702	0.780609	0.589787	0.327885	0.226876	0.121496	0.0575115	0.996819	1.22859	1.1652	1.16972	0.886693	0.782409	0.422779	0.29898	0.141849	0.0985499	54.5075	-0.0893228	0.0440225	0.99432	55.9727	-0.13053	0.109402	0.932828	Q96SW2	1.46519	-0.13053	0.384176	Yes	Yes	Yes	Yes	Yes	Yes	Yes	1045	50.5	51185	CRBN	B2R6H4; C9IZA9; C9JAH6; hsa:51185; Q6AI62; Q6NVZ0; Q96SW2; Q9UHW4	1	15.305	3	1045	50.5
P62891	0.996819	0.950438	1.00809	0.891935	0.597954	0.393925	0.250385	0.221364	0.116996	0.0561422	0.996819	1.07976	1.08746	0.970034	0.864915	0.485599	0.361689	0.327454	0.238344	0.128221	52.7205	-0.0986524	0.0923069	0.990209	54.2856	-0.114555	0.206201	0.974539	P62891	1.56508	-0.114555	0.384176	Yes	Yes	Yes	Yes	Yes	Yes	Yes	674	6.4	6170	RPL39	hsa:6170; P02404; P39025; P62891; Q9BYF2	1	4.091	1	674	6.4
Q59GN2	0.996819	0.950438	1.00809	0.891935	0.597954	0.393925	0.250385	0.221364	0.116996	0.0561422	0.996819	1.07976	1.08746	0.970034	0.864915	0.485599	0.361689	0.327454	0.238344	0.128221	52.7205	-0.0986524	0.0923069	0.990209	54.2856	-0.114555	0.206201	0.974539	Q59GN2	1.56508	-0.114555	0.384176	Yes	Yes	Yes	Yes	Yes	Yes	Yes	674	6.3		RPL39P5	Q59GN2	1	4.091	1	674	6.3
Q6VN20	0.996819	0.869353	0.729771	0.642733	0.407609	0.211267	0.152019	0.156149	0.129371	0.143779	0.996819	1.00381	0.908933	0.782096	0.563128	0.38969	0.204602	0.19932	0.165972	0.104908	49.6986	-0.0814523	0.103436	0.986168	52.0466	-0.0893368	0.117409	0.997172	Q6VN20	2.34794	-0.0893368	0.384176	Yes	Yes	Yes	Yes	Yes	Yes	Yes	3413	67.2	57610	RANBP10	A4FTY2; B4DID0; B4DQH9; E7EW27; hsa:57610; Q6VN20; Q9P264	1	10.652	3	3413	67.2
Q29RF7	0.996819	0.920672	0.710224	0.389378	0.281673	0.178256	0.118237	0.110223	0.088872	0.0520342	0.996819	0.722579	0.453986	0.285822	0.209488	0.154463	0.104725	0.081355	0.0714067	0.0476854	48.1307	-0.10692	0.0853055	0.995458	46.0375	-0.099635	0.0778833	0.990129	Q29RF7	-2.09321	-0.10692	0.384639	Yes	Yes	Yes	Yes	Yes	Yes	Yes	6407	150.7	23244	PDS5A	hsa:23244; Q29RF7; Q2TTR5; Q68DF7; Q8N7J4; Q8NG14; Q9Y4D4	1	100.154	19	6407	150.7
Q9NVP1	0.996819	1.06642	1.06301	0.734107	0.424913	0.165052	0.159968	0.131349	0.103496	0.0438183	0.996819	1.09413	1.01547	0.864319	0.568313	0.346279	0.222056	0.166778	0.146673	0.0794757	50.5845	-0.164047	0.10233	0.986709	52.0869	-0.120132	0.124769	0.988694	Q9NVP1	1.50242	-0.164047	0.384639	Yes	Yes	Yes	Yes	Yes	Yes	Yes	886	75.4	8886	DDX18	hsa:8886; Q6GTZ9; Q6IAU4; Q92732; Q9BQB7; Q9NVP1	1	33.012	7	886	75.4
Q15274	0.996819	0.968913	0.82937	0.853516	0.726774	0.645904	0.51468	0.468448	0.453359	0.299881	0.996819	0.956596	0.905093	0.841806	0.657501	0.623908	0.406294	0.279658	0.251854	0.193921	57.8714	-0.0378535	0.273102	0.981782	54.5773	-0.0611877	0.162622	0.98547	Q15274	-3.29406	-0.0611877	0.384825	Yes	Yes	Yes	Yes	Yes	Yes	Yes	5155	30.8	23475	QPRT	hsa:23475; Q15274; Q53XW7; Q96G22; Q9BSG6	1	6.192	2	5155	30.8
Q9BUB7	0.996819	0.887828	0.974579	0.923085	0.726774	0.60079	0.324904	0.296683	0.143995	0.0876366	0.996819	1.06847	0.995315	0.966119	0.667872	0.420987	0.223025	0.185083	0.175622	0.0964305	54.5708	-0.0807067	0.0746329	0.984721	52.9136	-0.125368	0.137435	0.991306	Q9BUB7	-1.65721	-0.125368	0.384837	Yes	Yes	Yes	Yes	Yes	Yes	Yes	6116	29	54968	TMEM70	E9PDY9; hsa:54968; Q9BUB7; Q9NWY5	1	8.279	3	6116	29
P25208	0.996819	0.988414	0.982957	0.880513	0.804643	0.746036	0.495802	0.265454	0.205868	0.184858	0.996819	0.883722	0.739048	0.738048	0.661649	0.480551	0.408233	0.26237	0.215185	0.123982	55.8893	-0.0840715	0.14604	0.979452	53.4327	-0.0469698	0.0508873	0.978585	P25208	-2.45657	-0.0840715	0.389619	Yes	Yes	Yes	Yes	Yes	Yes	Yes	263	22.8	4801	NFYB	A8K7B9; hsa:4801; P25208; Q96IY8	1	14.552	3	263	22.8
Q9NXL2	0.996819	0.944279	1.03788	0.910625	1.00845	0.66241	0.310001	0.220446	0.155245	0.14104	0.996819	0.987388	0.926209	0.891727	1.0744	0.939901	0.442172	0.389487	0.239309	0.158951	54.8825	-0.170877	0.156218	0.988048	56.3776	-0.18697	0.225989	0.962691	Q9NXL2	1.49514	-0.18697	0.389619	Yes	Yes	Yes	Yes	Yes	Yes	Yes	3572	89	54848	ARHGEF38	C9JIB4; hsa:54848; Q9NXL2	1	1.619	1	3572	89
P57735	0.996819	1.02228	1.08814	0.983309	0.86713	0.826362	0.644841	0.6099	0.483733	0.190336	0.996819	1.15572	0.972279	1.02289	0.983141	0.741017	0.615744	0.504401	0.281767	0.0731176	60.4575	-0.0501105	0.151866	0.973763	58.0504	-0.0777327	0.0671434	0.96797	P57735	-2.40708	-0.0777327	0.392375	Yes	Yes	Yes	Yes	Yes	Yes	Yes	1520;4121	23.5	57111	RAB25	hsa:57111; P57735; Q5VYA2; Q8NG24; Q96GB1; Q9BT12	2	3.064	0	1520;4121	23.5
P02545	0.996819	0.99252	0.958755	0.961504	0.968071	0.661309	0.290129	0.207587	0.169869	0.124608	0.996819	1.00278	0.97132	0.99059	1.14803	0.907595	0.458657	0.293895	0.207466	0.134579	54.7911	-0.171051	0.150224	0.996705	56.2822	-0.20068	0.181228	0.978599	P02545	1.4911	-0.20068	0.392375	Yes	Yes	Yes	Yes	Yes	Yes	Yes	3572	74.1	4000	LMNA	B4DI32; D3DVB0; D6RAQ3; E7EUI9; hsa:4000; P02545; P02546; Q5I6Y4; Q5I6Y6; Q5TCJ2; Q5TCJ3; Q6UYC3; Q969I8; Q96JA2	1	395.566	48	3572	74.1
Q12931	0.996819	0.960702	0.921522	0.883628	0.774841	0.487454	0.235481	0.141453	0.104621	0.0602501	0.996819	0.98944	0.97036	0.843763	0.599425	0.289744	0.154178	0.116948	0.0926358	0.0551031	53.583	-0.108272	0.0537398	0.994927	51.9342	-0.126169	0.071375	0.999526	Q12931	-1.6488	-0.126169	0.393104	Yes	Yes	Yes	Yes	Yes	Yes	Yes	2839	80.1	10131	TRAP1	B4DR68; D3DUC8; F5H897; hsa:10131; O43642; O75235; Q12931; Q9UHL5	1	236.507	27	2839	80.1
Q8WXA3	0.996819	0.976097	0.79586	0.50671	0.348006	0.228872	0.166923	0.146045	0.0967467	0.0917445	0.996819	0.898092	0.714093	0.574581	0.524756	0.341231	0.276358	0.218642	0.209395	0.075237	49.2348	-0.101097	0.109995	0.995928	50.8072	-0.0562702	0.0838505	0.987535	Q8WXA3	1.57244	-0.101097	0.394769	Yes	Yes	Yes	Yes	Yes	Yes	Yes	4684	70	55680	RUFY2	B3KXB2; B4DFR0; hsa:55680; Q5TC48; Q8IW33; Q8WXA3; Q96P51; Q9P1Z1	1	17.157	3	4684	70
A6NDU8	0.996819	1.05513	0.825647	0.551359	0.274944	0.121038	0.0466988	0.0799116	0.0719975	0.0410796	0.996819	0.953517	0.87054	0.726302	0.411716	0.271572	0.127997	0.114914	0.087811	0.0773563	49.1644	-0.139395	0.0534885	0.994018	50.6477	-0.104951	0.0727253	0.996886	A6NDU8	1.4833	-0.139395	0.398969	Yes	Yes	Yes	Yes	Yes	Yes	Yes	4267	33.6	285636	C5orf51	A2RRM9; A6NDU8; hsa:285636	1	15.755	4	4267	33.6
Q4KMQ2	0.996819	0.986361	0.970856	0.949044	0.807527	0.676714	0.425257	0.225957	0.110246	0.0479263	0.996819	0.970965	0.888777	0.748816	0.646093	0.507809	0.243389	0.108812	0.0752666	0.0402677	55.3338	-0.096315	0.0289332	0.996276	52.8467	-0.0792501	0	0.988027	Q4KMQ2	-2.48707	-0.096315	0.400746	Yes	Yes	Yes	Yes	Yes	Yes	Yes	2983	106.1	196527	ANO6	A6NNM6; B9EGG0; E7ENK4; E9PB30; E9PCT2; hsa:196527; Q4KMQ2; Q8N3Q2	1	44.841	8	2983	106.1
P30049	0.996819	1.03973	1.07418	0.818213	0.749846	0.615095	0.518655	0.433544	0.390362	0.124608	0.996819	0.859089	0.848465	0.740985	0.623278	0.487618	0.399506	0.370165	0.194921	0.141997	56.8756	-0.0506834	0.121236	0.9613	53.7841	-0.0475409	0.0820255	0.988644	P30049	-3.09151	-0.0506834	0.400969	Yes	Yes	Yes	Yes	Yes	Yes	Yes	6330	17.5	513	ATP5F1D	D6W5Y3; hsa:513; P30049; Q6FG90	1	19.25	3	6330	17.5
Q86WH2	0.996819	1.03973	0.861949	0.757989	0.672939	0.413731	0.29609	0.211261	0.14737	0.127347	0.996819	0.886801	0.772641	0.589264	0.478088	0.323059	0.218177	0.161693	0.142813	0.110206	52.7909	-0.0762146	0.105126	0.989339	50.4005	-0.0684707	0.091336	0.997102	Q86WH2	-2.39043	-0.0762146	0.403592	Yes	Yes	Yes	Yes	Yes	Yes	Yes	1144	27.5	283349	RASSF3	hsa:283349; Q86WH1; Q86WH2	1	1.837	1	1144	27.5
Q9BX95	0.996819	0.932989	0.85171	0.87013	0.761383	0.590887	0.378558	0.345365	0.170994	0.178012	0.996819	0.971992	0.934847	0.723366	0.61913	0.404834	0.262782	0.202371	0.181412	0.0953708	54.8047	-0.0655415	0.128293	0.980012	52.4173	-0.0772032	0.104268	0.995557	Q9BX95	-2.3874	-0.0772032	0.40386	Yes	Yes	Yes	Yes	Yes	Yes	Yes	5122	49.1	81537	SGPP1	B2RAH0; hsa:81537; Q9BX95; Q9H189	1	12.853	4	5122	49.1
P33316	0.996819	1.0695	1.1412	0.726839	0.839251	0.543572	0.315962	0.214935	0.183369	0.164319	0.996819	0.676391	0.909892	0.774265	0.540312	0.357384	0.199753	0.170846	0.0993905	0.121863	54.1128	-0.0963018	0.145416	0.94459	51.6353	-0.0715149	0.0590485	0.919152	P33316	-2.47751	-0.0963018	0.403992	Yes	Yes	Yes	Yes	Yes	Yes	Yes	3451	26.5	1854	DUT	A8K650; B4DPR5; hsa:1854; O14785; P33316; Q16708; Q16860; Q6FHN1; Q6NSA3; Q96Q81	1	104.213	11	3451	26.5
P33240	0.996819	1.18548	1.30502	1.02069	0.907506	0.613994	0.368622	0.294846	0.274491	0.186228	0.996819	0.895013	0.859983	0.773287	0.651279	0.429063	0.306418	0.193218	0.174657	0.119743	54.8204	-0.133793	0.236613	0.914196	52.7928	-0.0680799	0.0895893	0.990624	P33240	-2.02758	-0.133793	0.403992	Yes	Yes	Yes	Yes	Yes	Yes	Yes	735	60.9	1478	CSTF2	hsa:1478; P33240; Q5H951; Q6LA74; Q8N502	1	84.337	6	735	60.9
Q6P4Q7	0.996819	1.04384	0.828439	0.816136	0.517202	0.319101	0.184808	0.172683	0.195743	0.117762	0.996819	0.897065	0.92237	0.762519	0.625352	0.446226	0.339386	0.230845	0.246064	0.118684	51.4909	-0.1013	0.136834	0.984237	53.051	-0.064632	0.123652	0.990668	Q6P4Q7	1.56012	-0.1013	0.403992	Yes	Yes	Yes	Yes	Yes	Yes	Yes	3730	86.6	26504	CNNM4	B7Z1U0; C7SQM3; C7SQM4; C7SQM5; hsa:26504; Q53RE5; Q6P4Q7; Q9H9G3; Q9HCI0; Q9NRN1	1	7.32	2	3730	86.6
Q9Y3S2	0.996819	1.03871	0.866603	0.745529	0.515279	0.369717	0.284167	0.262698	0.249741	0.28208	0.996819	0.835482	1.00203	0.646037	0.768467	0.486608	0.318054	0.241014	0.174657	0.153653	51.4054	-0.09288	0.254629	0.992599	53.4399	-0.0652603	0.106948	0.934044	Q9Y3S2	2.03451	-0.09288	0.405469	Yes	Yes	Yes	Yes	Yes	Yes	Yes	2764	36.2	27309	ZNF330	B2RDA3; hsa:27309; Q9Y3S2	1	3.764	2	2764	36.2
Q9UKV3	0.996819	0.824192	0.670198	0.566934	0.402802	0.234374	0.14109	0.124001	0.112496	0.191705	0.996819	0.942226	0.844626	0.740006	0.632612	0.380604	0.27054	0.232879	0.213255	0.265979	49.0168	-0.0751616	0.109475	0.979021	52.1022	-0.0763612	0.204778	0.984141	Q9UKV3	3.08539	-0.0763612	0.414368	Yes	Yes	Yes	Yes	Yes	Yes	Yes	466	151.8	22985	ACIN1	B2RTT4; D3DS45; hsa:22985; O75158; Q9UG91; Q9UKV1; Q9UKV2; Q9UKV3	1	169.407	29	466	151.8
Q7Z4H7	0.996819	0.98944	0.961548	0.761104	0.55181	0.355412	0.199712	0.200238	0.196868	0.145148	0.996819	0.896039	0.683379	0.599052	0.367122	0.219075	0.139633	0.146439	0.111935	0.0858337	51.7036	-0.101655	0.159756	0.997157	49.3171	-0.0798391	0.0759036	0.991611	Q7Z4H7	-2.38652	-0.101655	0.419712	Yes	Yes	Yes	Yes	Yes	Yes	Yes	3119	108.6	54801	HAUS6	B3KPK4; B4DX82; hsa:54801; Q05CG1; Q14CB6; Q14CD9; Q2TA91; Q6IQ10; Q6NZX5; Q7Z4H7; Q8IZQ4; Q96FN0; Q9H950; Q9H998; Q9HCJ8; Q9NXT8	1	4.432	1	3119	108.6
Q96D31	0.996819	0.951464	0.881496	0.886743	0.726774	0.420333	0.285161	0.236979	0.197993	0.162949	0.996819	1.01921	1.0529	0.764477	0.838988	0.506799	0.44896	0.386436	0.393702	0.215114	53.2213	-0.0950877	0.164092	0.989164	55.24	-0.0644347	0.26735	0.945852	Q96D31	2.01876	-0.0950877	0.419712	Yes	Yes	Yes	Yes	Yes	Yes	Yes	5941	32.6	84876	ORAI1	hsa:84876; Q3MHV3; Q6DHX2; Q96BP7; Q96D31; Q96K71	1	6.275	2	5941	32.6
O95400	0.996819	0.801611	0.521265	0.371726	0.284557	0.212367	0.142084	0.145127	0.114746	0.145148	0.996819	0.821112	0.666103	0.484528	0.41379	0.336184	0.227874	0.200337	0.190096	0.187563	46.9507	-0.0915361	0.136149	0.990749	48.964	-0.0665144	0.173817	0.990654	O95400	2.01333	-0.0915361	0.424427	Yes	Yes	Yes	Yes	Yes	Yes	Yes	1219	37.6	10421	CD2BP2	B2RDX2; hsa:10421; O95400; Q9ULP2	1	38.639	6	1219	37.6
P14543	0.996819	0.837535	0.853571	0.646886	0.648906	0.404928	0.309007	0.258105	0.221617	0.16158	0.996819	1.00073	0.993395	0.916198	0.786098	0.623908	0.458657	0.287793	0.21229	0.112326	52.3325	-0.0553749	0.127297	0.976362	55.3989	-0.0771215	0.106065	0.997397	P14543	3.06638	-0.0771215	0.424461	Yes	Yes	Yes	Yes	Yes	Yes	Yes	5596	136.3	4811	NID1	hsa:4811; P14543; Q14942; Q59FL2; Q5TAF2; Q5TAF3; Q86XD7	1	7.504	3	5596	136.3
P46736	0.996819	0.95249	0.987611	0.887782	0.840213	0.60079	0.510706	0.472122	0.455609	0.167057	0.996819	0.938121	0.976119	0.838869	0.782986	0.577469	0.41793	0.340674	0.251854	0.143056	57.7034	-0.0464064	0.158736	0.968447	55.1627	-0.0649787	0.134874	0.994418	P46736	-2.54074	-0.0649787	0.42709	Yes	Yes	Yes	Yes	Yes	Yes	Yes	3174	36	79184	BRCC3	A6QRF8; A6QRF9; A8MUX5; A8MWH0; A9Z1Y0; A9Z1Y5; B1B062; B4DQN7; hsa:79184; P46736; Q16107; Q53YX5; Q9BTZ6	1	23.827	4	3174	36
Q9NVX0	0.996819	1.05924	0.767004	0.499442	0.298016	0.216769	0.144071	0.138697	0.184494	0.105438	0.996819	0.922725	0.682419	0.612756	0.414827	0.305897	0.202662	0.210506	0.139919	0.100669	48.8177	-0.124914	0.145312	0.986962	49.956	-0.0687325	0.102704	0.989732	Q9NVX0	1.13834	-0.124914	0.42709	Yes	Yes	Yes	Yes	Yes	Yes	Yes	198	26.9	55142	HAUS2	C9JH36; hsa:55142; Q9H9B3; Q9NVX0	1	6.116	2	198	26.9
Q9UF33	0.996819	1.00586	0.864741	0.720609	0.382614	0.239876	0.114263	0.123082	0.0798723	0.0712047	0.996819	1.05513	0.911812	0.756646	0.565202	0.375556	0.183269	0.142371	0.11097	0.075237	50.4239	-0.116176	0.0773222	0.996011	51.918	-0.0938702	0.0725509	0.994232	Q9UF33	1.49414	-0.116176	0.42709	Yes	Yes	Yes	Yes	Yes	Yes	Yes	1854;2508;6690	116.3	285220	EPHA6	D6RAL5; hsa:285220; Q9UF33	3	6.388	0	1854;2508;6690	116.3
O14879	0.996819	0.999704	0.791206	0.598084	0.373962	0.25198	0.159968	0.141453	0.114746	0.108176	0.996819	0.934015	0.82447	0.715535	0.474977	0.361423	0.301569	0.261353	0.22001	0.108087	49.7807	-0.0972577	0.109277	0.99638	51.5483	-0.0661221	0.140675	0.99188	O14879	1.76764	-0.0972577	0.42709	Yes	Yes	Yes	Yes	Yes	Yes	Yes	66	56	3437	IFIT3	hsa:3437; O14879; Q99634; Q9BSK7	1	25.571	6	66	56
Q14137	0.996819	0.870379	0.776313	0.850401	0.578728	0.365316	0.25734	0.205749	0.184494	0.173904	0.996819	0.928883	1.01355	0.977865	0.79232	0.462379	0.365568	0.243048	0.238344	0.126101	52.1093	-0.0728885	0.134581	0.963204	53.9384	-0.109081	0.183351	0.984981	Q14137	1.82906	-0.109081	0.42709	Yes	Yes	Yes	Yes	Yes	Yes	Yes	1163	83.6	23246	BOP1	hsa:23246; Q14137; Q969Z6; Q96IS8; Q96Q25; Q9BSA7; Q9BVM0	1	8.233	3	1163	83.6
Q9HBM1	0.996819	0.926831	0.836817	0.561743	0.334547	0.162852	0.140096	0.121245	0.107996	0.0794206	0.996819	0.887828	0.890696	0.663656	0.504015	0.348298	0.26957	0.208472	0.191061	0.168488	49.3768	-0.111669	0.0922521	0.998377	51.209	-0.0756643	0.160388	0.993865	Q9HBM1	1.83221	-0.111669	0.42709	Yes	Yes	Yes	Yes	Yes	Yes	Yes	4746	26.1	57405	SPC25	A8K4X8; D3DPC0; hsa:57405; Q9HBM1	1	12.689	4	4746	26.1
Q9BXV9	0.996819	0.934015	0.765143	0.840018	0.435488	0.356513	0.25734	0.219527	0.13387	0.0890059	0.996819	1.06334	0.955003	0.943605	0.653353	0.509828	0.333568	0.179998	0.256678	0.127161	51.5593	-0.0722186	0.0872879	0.966049	53.5653	-0.0936234	0.161876	0.980667	Q9BXV9	2.00607	-0.0936234	0.42709	Yes	Yes	Yes	Yes	Yes	Yes	Yes	2069	10.9	84520	GON7	hsa:84520; Q0D2N1; Q0P6C4; Q3B7W5; Q9BXV9	1	5.115	1	2069	10.9
P12270	0.996819	0.943253	0.847987	0.510864	0.422029	0.259682	0.14109	0.131349	0.116996	0.0944832	0.996819	1.00997	0.895495	0.667571	0.577647	0.380604	0.224965	0.166778	0.159218	0.109147	49.7304	-0.0924595	0.0975534	0.9913	51.7367	-0.0801247	0.104247	0.992048	P12270	2.00636	-0.0924595	0.42709	Yes	Yes	Yes	Yes	Yes	Yes	Yes	6148	267.1	7175	TPR	hsa:7175; P12270; Q15624; Q15655; Q5SWY0; Q99968	1	515.951	86	6148	267.1
P62491	0.996819	0.946332	0.753973	0.698804	0.571998	0.531468	0.358687	0.269128	0.267741	0.135563	0.996819	1.17419	1.07402	0.964161	0.742541	0.624918	0.424718	0.39864	0.278872	0.190742	53.0616	-0.0485022	0.106683	0.981854	55.4387	-0.0775963	0.21906	0.954969	P62491	2.37706	-0.0775963	0.42709	Yes	Yes	Yes	Yes	Yes	Yes	Yes	1520	24.4	8766	RAB11A	B2R4B6; B4DT13; hsa:8766; P24410; P62491; Q5TZN9; Q9JLX1	1	63.175	1	1520	24.4
Q9Y2W1	0.996819	0.827271	0.675783	0.522286	0.369155	0.233274	0.169904	0.149719	0.13837	0.0944832	0.996819	0.914514	0.780319	0.65191	0.570387	0.396757	0.314175	0.247116	0.250889	0.119743	48.8649	-0.073048	0.0921554	0.99604	51.9199	-0.0554133	0.121227	0.992868	Q9Y2W1	3.05498	-0.073048	0.42709	Yes	Yes	Yes	Yes	Yes	Yes	Yes	3093	108.6	9967	THRAP3	D3DPS5; hsa:9967; Q5VTK6; Q9Y2W1	1	97.065	21	3093	108.6
Q8TAE8	0.996819	1.02228	0.982026	0.748644	0.581612	0.345509	0.227532	0.18646	0.14512	0.179381	0.996819	0.803664	0.780319	0.557941	0.383715	0.259457	0.151269	0.140337	0.115795	0.113385	51.8147	-0.103195	0.156213	0.994722	49.4499	-0.0759351	0.0839617	0.989225	Q8TAE8	-2.36482	-0.103195	0.42725	Yes	Yes	Yes	Yes	Yes	Yes	Yes	4555	25.4	90480	GADD45GIP1	hsa:90480; Q8IVM3; Q8TAE8; Q8TE51; Q969P9; Q9BSM6	1	31.158	5	4555	25.4
Q9BQ48	0.996819	0.861142	0.856364	0.841056	0.577766	0.249779	0.172885	0.155231	0.0899969	0.119131	0.996819	1.08182	0.67762	0.532491	0.451125	0.269553	0.199753	0.138304	0.133164	0.143056	51.6316	-0.110601	0.0940358	0.974815	49.6029	-0.0860184	0.132588	0.961491	Q9BQ48	-2.02873	-0.110601	0.42725	Yes	Yes	Yes	Yes	Yes	Yes	Yes	926	10.2	64981	MRPL34	hsa:64981; Q9BQ48	1	5.899	1	926	10.2
Q6DKK2	0.996819	0.969939	0.993196	0.956312	0.710431	0.446741	0.344776	0.252594	0.349863	0.0958525	0.996819	1.05513	0.937727	0.839848	0.51646	0.318012	0.21042	0.169829	0.148603	0.0773563	53.5071	-0.10228	0.214722	0.968925	51.678	-0.114697	0.122785	0.992926	Q6DKK2	-1.82911	-0.114697	0.42725	Yes	Yes	Yes	Yes	Yes	Yes	Yes	2761	42.4	54902	TTC19	A8MZ52; B3KP62; B4DN65; hsa:54902; Q2M248; Q6DKK2; Q7L3U8; Q9H6G3; Q9NXB2	1	15.17	4	2761	42.4
P10114	0.996819	0.943253	0.939208	0.862861	0.795029	0.703123	0.570321	0.501514	0.463484	0.12187	0.996819	0.994572	0.941566	0.890748	0.731133	0.59766	0.44702	0.385419	0.316506	0.110206	58.993	-0.0392175	0	0.990774	55.8135	-0.0560995	0.106324	0.993874	P10114	-3.17954	-0.0560995	0.431596	Yes	Yes	Yes	Yes	Yes	Yes	Yes	2873	20.6	5911	RAP2A	B2RCJ1; hsa:5911; P10114; Q5JSC1; Q5JSC2	1	42.013	2	2873	20.6
Q5XKP0	0.996819	0.961728	0.968064	0.879475	0.648906	0.421433	0.27125	0.19932	0.125996	0.0848979	0.996819	0.936068	0.811033	0.701831	0.453199	0.327098	0.212359	0.143388	0.119655	0.0699386	53.0054	-0.0944458	0.0936825	0.99805	50.9521	-0.0775319	0.0660356	0.997022	Q5XKP0	-2.05334	-0.0944458	0.431596	Yes	Yes	Yes	Yes	Yes	Yes	Yes	6042	13.1	125988	MICOS13	A0A0B4J2A5; hsa:125988; K7EKR0; Q5XKP0; Q86YE5	1	22.969	6	6042	13.1
Q7Z569	0.996819	0.951464	0.766073	0.569011	0.276866	0.187059	0.0844553	0.11849	0.113621	0.0848979	0.996819	0.909382	0.847505	0.663656	0.470829	0.296811	0.276358	0.14949	0.156323	0.100669	49.0696	-0.110988	0.0865549	0.995503	50.8866	-0.0765775	0.105649	0.994448	Q7Z569	1.81693	-0.110988	0.434684	Yes	Yes	Yes	Yes	Yes	Yes	Yes	6216	67.3	8315	BRAP	B4DRM1; B9EGS8; hsa:8315; O43238; O75341; Q7Z569	1	19.372	5	6216	67.3
Q6PI48	0.996819	1.01099	0.969925	0.898165	0.791184	0.659109	0.545482	0.471203	0.421861	0.0890059	0.996819	0.996625	0.938686	0.847679	0.710392	0.543144	0.420839	0.333556	0.215185	0.0709983	58.0305	-0.0461468	0.017572	0.986795	54.8586	-0.0617061	0.0565249	0.998323	Q6PI48	-3.17191	-0.0617061	0.434992	Yes	Yes	Yes	Yes	Yes	Yes	Yes	2199	73.5	55157	DARS2	hsa:55157; Q6PI48	1	147.307	23	2199	73.5
Q7Z7L1	0.996819	0.985335	0.925245	0.742414	0.436449	0.306997	0.235481	0.178194	0.143995	0.102699	0.996819	0.91862	0.685299	0.532491	0.339121	0.256428	0.175511	0.165761	0.150533	0.0964305	51.0145	-0.103567	0.137597	0.995267	48.9977	-0.0823987	0.118622	0.995086	Q7Z7L1	-2.01675	-0.103567	0.434992	Yes	Yes	Yes	Yes	Yes	Yes	Yes	2931	102.8	91607	SLFN11	E1P643; hsa:91607; Q7Z7L1; Q8N3S8; Q8N762; Q8TEE0	1	23.24	6	2931	102.8
Q9Y394	0.996819	0.994572	0.978303	0.89505	0.721968	0.602991	0.435193	0.374758	0.302615	0.0876366	0.996819	0.965833	0.948284	0.876065	0.758097	0.645109	0.491626	0.495249	0.511427	0.0974902	55.6907	-0.0590587	0.090131	0.991533	58.4234	-0.0388768	0	0.960497	Q9Y394	2.73267	-0.0590587	0.434992	Yes	Yes	Yes	Yes	Yes	Yes	Yes	386	38.3	51635	DHRS7	B2R896; hsa:51635; Q9UKU2; Q9Y394	1	33.685	6	386	38.3
Q9NQ48	0.996819	0.983282	0.951309	0.829634	0.619104	0.391724	0.184808	0.153394	0.125996	0.0890059	0.996819	0.970965	0.981877	0.935775	0.769505	0.525981	0.300599	0.23898	0.200711	0.144116	52.3865	-0.102968	0.0887053	0.998827	53.9842	-0.103583	0.157942	0.998547	Q9NQ48	1.59769	-0.103583	0.437307	Yes	Yes	Yes	Yes	Yes	Yes	Yes	1363	34.6	54585	LZTFL1	B3KSI9; B4E0K7; hsa:54585; Q8TC61; Q9NQ48; Q9NQ56	1	72.3	12	1363	34.6
Q8TDQ7	0.996819	0.935042	0.921522	0.840018	0.621027	0.551274	0.458046	0.413336	0.389237	0.179381	0.996819	1.04692	0.899335	0.900536	0.845211	0.685492	0.575018	0.479995	0.43616	0.0911321	55.5135	-0.0458649	0.185757	0.978994	58.5838	-0.0452681	0	0.981421	Q8TDQ7	3.07026	-0.0458649	0.437307	Yes	Yes	Yes	Yes	Yes	Yes	Yes	6027	31.1	132789	GNPDA2	B4DJF3; hsa:132789; Q2VYF1; Q59EA7; Q8NCZ8; Q8TDQ7; Q96BJ4; Q96NC6	1	37.355	3	6027	31.1
Q92917	0.996819	0.985335	0.828439	0.661423	0.373001	0.255281	0.169904	0.172683	0.132745	0.0917445	0.996819	0.976097	0.717932	0.43167	0.197043	0.139319	0.0814528	0.0640671	0.0588623	0.0625209	50.1283	-0.100765	0.117366	0.996147	48.1504	-0.129748	0.0642375	0.997476	Q92917	-1.97787	-0.129748	0.43745	Yes	Yes	Yes	Yes	Yes	Yes	Yes	2187	52.2	27238	GPKOW	hsa:27238; Q59EK5; Q92917; Q9BQA8	1	70.733	13	2187	52.2
Q9UBF8	0.996819	1.05718	0.955963	0.964619	0.77388	0.522665	0.293109	0.175438	0.124871	0.104068	0.996819	0.967886	0.955963	0.840827	0.597351	0.336184	0.247267	0.172879	0.169832	0.113385	53.9594	-0.112971	0.0994586	0.995747	52.1463	-0.107076	0.137066	0.997851	Q9UBF8	-1.81305	-0.112971	0.440481	Yes	Yes	Yes	Yes	Yes	Yes	Yes	4946	91.3	5298	PI4KB	B4DGI2; hsa:5298; O15096; P78405; Q5VWB9; Q5VWC0; Q5VWC1; Q9BWR6; Q9UBF8	1	14.958	4	4946	91.3
Q8NB49	0.996819	1.04794	0.976441	0.928277	0.80272	0.629399	0.427244	0.316891	0.202493	0.146517	0.996819	1.04487	1.13641	0.961225	0.814098	0.885385	0.541079	0.386436	0.521076	0.286112	55.3401	-0.0816101	0.138357	0.997145	57.6851	-0.0789118	0.348439	0.903992	Q8NB49	2.34492	-0.0816101	0.440481	Yes	Yes	Yes	Yes	Yes	Yes	Yes	4422	129.4	286410	ATP11C	hsa:286410; Q5JT69; Q5JT70; Q5JT71; Q5JT72; Q5JT73; Q6ZND5; Q6ZU50; Q6ZUP7; Q70IJ9; Q70IK0; Q8NB49; Q8WX24	1	32.697	5	4422	129.4
Q96KC2	0.996819	0.91862	1.0025	0.776679	0.561423	0.321302	0.262308	0.157986	0.146245	0.0136932	0.996819	0.864221	0.739048	0.570666	0.460458	0.277629	0.198784	0.13932	0.0955306	0.0572225	52.0678	-0.0905771	0.0661483	0.985412	50.022	-0.0677645	0.0374505	0.996696	Q96KC2	-2.04578	-0.0905771	0.44328	Yes	Yes	Yes	Yes	Yes	Yes	Yes	2863	20.4	221079	ARL5B	hsa:221079; Q96KC2	1	10.146	1	2863	20.4
Q9Y689	0.996819	0.91862	1.0025	0.776679	0.561423	0.321302	0.262308	0.157986	0.146245	0.0136932	0.996819	0.864221	0.739048	0.570666	0.460458	0.277629	0.198784	0.13932	0.0955306	0.0572225	52.0678	-0.0905771	0.0661483	0.985412	50.022	-0.0677645	0.0374505	0.996696	Q9Y689	-2.04578	-0.0905771	0.44328	Yes	Yes	Yes	Yes	Yes	Yes	Yes	2863	20.7	26225	ARL5A	hsa:26225; Q580I5; Q9Y689	1	10.146	1	2863	20.7
Q9UP52	0.996819	1.00073	0.888943	0.744491	0.561423	0.490755	0.405385	0.360062	0.341988	0.178012	0.996819	0.983282	0.883978	0.746858	0.658538	0.575449	0.473202	0.4383	0.435195	0.173787	53.548	-0.0552154	0.223755	0.982277	56.2605	-0.0390465	0.150411	0.975299	Q9UP52	2.71254	-0.0552154	0.44328	Yes	Yes	Yes	Yes	Yes	Yes	Yes	6103	88.7	7036	TFR2	A6NGM7; hsa:7036; O75422; Q1HE13; Q9HA99; Q9NX67; Q9UP52	1	4.708	1	6103	88.7
O14524	0.996819	1.23885	1.20356	1.03003	0.985375	0.620596	0.336827	0.182786	0.194618	0.132824	0.996819	1.11671	0.931968	0.787969	0.657501	0.38969	0.252116	0.168812	0.158253	0.101729	54.7302	-0.167709	0.16407	0.9408	52.5829	-0.0945268	0.109927	0.984897	O14524	-2.14735	-0.167709	0.444541	Yes	Yes	Yes	Yes	Yes	Yes	Yes	2122	50.6	23306	NEMP1	hsa:23306; O14524; Q17R72; Q68DH0; Q6IQ25	1	6.142	1	2122	50.6
P18085	0.996819	0.995599	1.04812	0.88259	0.653712	0.369717	0.164936	0.124919	0.0933718	0.0534035	0.996819	0.954543	0.891656	0.711619	0.499867	0.244314	0.127997	0.097626	0.086846	0.0487451	52.5441	-0.126807	0.0697807	0.996263	50.9526	-0.103238	0.0483745	0.998606	P18085	-1.59147	-0.126807	0.444541	Yes	Yes	Yes	Yes	Yes	Yes	Yes	1708	20.5	378	ARF4	B2R7J7; hsa:378; P18085; P21371	1	118.797	6	1708	20.5
O96013	0.996819	1.01099	0.96434	0.853516	0.621027	0.259682	0.153013	0.151557	0.120371	0.0890059	0.996819	0.874485	0.785118	0.612756	0.370233	0.215036	0.145451	0.134236	0.0820213	0.0445064	51.8823	-0.141182	0.106852	0.997882	49.7373	-0.0843869	0.0479514	0.996217	O96013	-2.14494	-0.141182	0.445638	Yes	Yes	Yes	Yes	Yes	Yes	Yes	581	64	10298	PAK4	B4DGG6; hsa:10298; O96013; Q8N4E1; Q8NCH5; Q8NDE3; Q9BU33; Q9ULS8	1	28.414	7	581	64
Q9NZT2	0.996819	0.935042	0.653443	0.471407	0.287441	0.225571	0.154007	0.167171	0.150745	0.123239	0.996819	0.969939	0.785118	0.564793	0.415864	0.283686	0.310296	0.213557	0.191061	0.119743	48.2594	-0.0981687	0.14083	0.99436	49.9927	-0.0798972	0.17095	0.987481	Q9NZT2	1.73332	-0.0981687	0.445638	Yes	Yes	Yes	Yes	Yes	Yes	Yes	2505	73.3	11054	OGFR	hsa:11054; O96029; Q4VXW5; Q96CM2; Q9BQW1; Q9H4H0; Q9H7J5; Q9NZT2; Q9NZT3; Q9NZT4	1	45.945	8	2505	73.3
P35790	0.996819	1.00586	1.19519	0.969811	0.694089	0.596389	0.465001	0.293009	0.219367	0.169796	0.996819	0.89296	0.91949	0.765456	0.635723	0.41291	0.286054	0.216608	0.179482	0.12928	54.986	-0.083796	0.177034	0.947147	52.6554	-0.0738044	0.116114	0.992879	P35790	-2.33052	-0.083796	0.446581	Yes	Yes	Yes	Yes	Yes	Yes	Yes	1579	52.2	1119	CHKA	hsa:1119; P35790; Q8NE29	1	10.587	2	1579	52.2
O75521	0.996819	1.01305	0.95224	0.890897	0.722929	0.437939	0.270257	0.210342	0.111371	0.042449	0.996819	1.03563	0.990516	0.801673	0.521645	0.308926	0.162906	0.119999	0.0714067	0.039208	53.4523	-0.0954623	0.0588078	0.997794	51.6501	-0.115553	0.0609468	0.996099	O75521	-1.80214	-0.115553	0.446581	Yes	Yes	Yes	Yes	Yes	Yes	Yes	938	43.6	10455	ECI2	hsa:10455; O75521; Q5JYK5; Q5JYK7; Q7L124; Q8N0X0; Q9BUE9; Q9H0T9; Q9NQH1; Q9NYH7; Q9UN55	1	51.846	5	938	43.6
Q6P9B6	0.996819	1.00792	1.01181	0.850401	0.625833	0.273987	0.129167	0.126756	0.111371	0.0657274	0.996819	1.10748	1.01739	0.866277	0.777801	0.443197	0.244358	0.22576	0.175622	0.135639	51.9538	-0.143206	0.0867445	0.997613	53.3662	-0.116534	0.151781	0.986399	Q6P9B6	1.41244	-0.143206	0.446581	Yes	Yes	Yes	Yes	Yes	Yes	Yes	2673	51	57707	MEAK7	hsa:57707; Q6P9B6; Q8IZ64; Q9HCG3; Q9NTE8	1	12.623	5	2673	51
Q8WWV6	0.996819	1.00073	1.03788	0.941775	0.862323	0.700922	0.569328	0.486818	0.527607	0.213614	0.996819	0.961728	0.839827	0.875086	0.710392	0.598669	0.454778	0.422029	0.357034	0.210876	59.0203	-0.0475148	0.225114	0.960702	56.0519	-0.0463395	0.187007	0.986709	Q8WWV6	-2.96837	-0.0475148	0.453396	Yes	Yes	Yes	Yes	Yes	Yes	Yes	6500	57.1	83953	FCAMR	hsa:83953; Q32M82; Q8WWV5; Q8WWV6; Q96SA2	1	1.341	1	6500	57.1
Q9Y6M7	0.996819	0.930936	0.95224	0.844171	0.650828	0.525966	0.340802	0.211261	0.143995	0.157472	0.996819	1.10953	0.975159	1.03072	0.795431	0.649147	0.371386	0.294912	0.222905	0.16319	53.5649	-0.0781339	0.118372	0.991195	55.0579	-0.100531	0.176438	0.981419	Q9Y6M7	1.49298	-0.100531	0.453396	Yes	Yes	Yes	Yes	Yes	Yes	Yes	262	136	9497	SLC4A7	A6NIA8; B2CI53; B5M449; B5M451; B5M452; B5M453; B6DY52; B6DY53; C9JST9; D3K174; D3K175; hsa:9497; O60350; Q6AHZ9; Q9HC88; Q9UIB9; Q9Y6M7	1	36.761	10	262	136
Q02297	0.996819	0.903224	0.823785	0.710225	0.482593	0.356513	0.263302	0.238816	0.254241	0.324529	0.996819	1.06847	0.914691	0.828102	0.651279	0.477522	0.326781	0.366098	0.295277	0.267038	50.9531	-0.0807384	0.251599	0.982196	53.2707	-0.0793403	0.278667	0.987576	Q02297	2.31758	-0.0807384	0.453396	Yes	Yes	Yes	Yes	Yes	Yes	Yes	3954	70.3	3084	NRG1	A5YAK4; A5YAK5; A8K1L2; B7Z4Z3; E9PHH4; hsa:3084; O14667; P98202; Q02297; Q02298; Q02299; Q07110; Q07111; Q12779; Q12780; Q12781; Q12782; Q12783; Q12784; Q15491; Q7RTV9; Q7RTW0; Q7RTW1; Q7RTW2; Q8NFN1; Q8NFN2; Q8NFN3; Q9UPE3	1	15.319	5	3954	70.3
Q8NB46	0.996819	0.912461	0.801445	0.577318	0.44414	0.264084	0.164936	0.132268	0.111371	0.106807	0.996819	0.976097	0.896455	0.773287	0.6295	0.347289	0.320963	0.226777	0.123514	0.187563	50.018	-0.0824105	0.0864463	0.997637	52.3376	-0.0827092	0.150341	0.989589	Q8NB46	2.31952	-0.0827092	0.453396	Yes	Yes	Yes	Yes	Yes	Yes	Yes	3551	115	283373	ANKRD52	A6NE79; B1Q2K2; hsa:283373; Q8NB46	1	3.681	2	3551	115
Q5TKA1	0.996819	0.860115	0.645065	0.525401	0.374923	0.223371	0.150032	0.13043	0.111371	0.0588808	0.996819	1.12595	0.821591	0.717493	0.33601	0.448245	0.175511	0.195252	0.258608	0.172727	48.8823	-0.0735026	0.0600646	0.994109	50.4532	-0.105082	0.209875	0.939166	Q5TKA1	1.57092	-0.105082	0.453528	Yes	Yes	Yes	Yes	Yes	Yes	Yes	4154	61.9	286826	LIN9	hsa:286826; Q5TKA1; Q5U5L8; Q5U7E1; Q6PI55; Q6ZTV4; Q7Z3J1	1	6.163	2	4154	61.9
Q96P16	0.996819	0.854983	0.705569	0.495289	0.35858	0.259682	0.129167	0.144208	0.0933718	0.076682	0.996819	0.794426	0.522132	0.353363	0.268601	0.155472	0.136724	0.131185	0.102285	0.0519241	48.9382	-0.0768833	0.0702108	0.996281	46.9127	-0.0907664	0.0926848	0.990843	Q96P16	-2.0255	-0.0907664	0.454006	Yes	Yes	Yes	Yes	Yes	Yes	Yes	532	35.7	55197	RPRD1A	A8KA42; B2RBA3; hsa:55197; Q7Z5G8; Q96FY9; Q96P16; Q9NVL4	1	5.59	1	532	35.7
Q8IWR0	0.996819	0.926831	0.630172	0.408068	0.311475	0.198063	0.162949	0.124001	0.124871	0.127347	0.996819	0.95557	0.755364	0.529555	0.387863	0.245323	0.18036	0.166778	0.135094	0.101729	47.9246	-0.100253	0.130331	0.993003	49.4148	-0.0876712	0.118963	0.996832	Q8IWR0	1.49026	-0.100253	0.454023	Yes	Yes	Yes	Yes	Yes	Yes	Yes	703	110.5	29066	ZC3H7A	D3DUG5; hsa:29066; Q8IWR0; Q9NPE9	1	10.968	3	703	110.5
Q5VWQ0	0.996819	0.889881	0.822854	0.856631	0.649867	0.465447	0.310994	0.21769	0.196868	0.0397103	0.996819	0.747212	0.716012	0.581433	0.543424	0.478532	0.246298	0.134236	0.122549	0.0858337	53.3736	-0.0632221	0.0219229	0.982523	50.8992	-0.0500733	0	0.953175	Q5VWQ0	-2.47432	-0.0632221	0.455785	Yes	Yes	Yes	Yes	Yes	Yes	Yes	2834	90	54665	RSBN1	A8K937; hsa:54665; Q5VWQ0; Q6AI21; Q8TC33; Q9HA80; Q9NUP6	1	7.212	2	2834	90
P19086	0.996819	0.901171	0.882427	0.786024	0.603723	0.388423	0.276218	0.203912	0.235117	0.127347	0.996819	1.0736	0.946365	0.889769	0.747726	0.648138	0.392719	0.358979	0.248959	0.148355	52.3737	-0.0747006	0.137392	0.989988	55.3452	-0.0692052	0.145933	0.987591	P19086	2.97153	-0.0747006	0.455785	Yes	Yes	Yes	Yes	Yes	Yes	Yes	2209;5067;5126;5908	40.9	2781	GNAZ	B2R6C1; hsa:2781; P19086; Q4QRJ6	4	3.997	0	2209;5067;5126;5908	40.9
P36404	0.996819	0.97815	1.03974	0.925162	0.781571	0.523766	0.300065	0.214935	0.13387	0.0821593	0.996819	1.02126	0.901254	0.796779	0.600462	0.350317	0.202662	0.152541	0.10904	0.078416	54.0839	-0.10484	0.0929319	0.997122	52.1064	-0.0961861	0.0762376	0.997926	P36404	-1.97747	-0.10484	0.456569	Yes	Yes	Yes	Yes	Yes	Yes	Yes	1001	20.9	402	ARL2	G3V184; hsa:402; P36404; Q9BUK8	1	42.087	6	1001	20.9
Q9H490	0.996819	0.930936	1.09373	0.877398	0.653712	0.330104	0.19375	0.135023	0.121496	0.0657274	0.996819	0.963781	0.858063	0.666593	0.399271	0.2746	0.125088	0.0996599	0.0569324	0.039208	52.3836	-0.134102	0.0986286	0.987428	50.4395	-0.096626	0.0390644	0.99822	Q9H490	-1.94413	-0.134102	0.456569	Yes	Yes	Yes	Yes	Yes	Yes	Yes	6653	50	128869	PIGU	hsa:128869; Q7Z489; Q8N2F2; Q9H490	1	9.644	2	6653	50
Q14964	0.996819	1.01613	0.965271	0.877398	0.58738	0.318001	0.198718	0.148801	0.13387	0.076682	0.996819	0.951464	0.797596	0.60982	0.471866	0.282677	0.220116	0.142371	0.10711	0.0921918	52.05	-0.123973	0.109525	0.997945	50.4749	-0.0780841	0.0809197	0.997298	Q14964	-1.57508	-0.123973	0.456569	Yes	Yes	Yes	Yes	Yes	Yes	Yes	686	25	54734	RAB39A	A8KAA4; hsa:54734; Q14964; Q8N6W2	1	20.736	3	686	25
Q03405	0.996819	0.924778	0.928038	0.735145	0.59507	0.511662	0.343783	0.284743	0.274491	0.220461	0.996819	0.988414	0.936767	0.824186	0.779875	0.614822	0.451869	0.390504	0.33291	0.22995	53.1083	-0.0628475	0.211915	0.991201	55.8187	-0.05611	0.220526	0.995375	Q03405	2.71036	-0.0628475	0.456569	Yes	Yes	Yes	Yes	Yes	Yes	Yes	5604	37	5329	PLAUR	A8K409; hsa:5329; Q03405; Q12876; Q15845; Q16887; Q6IB52; Q9BWT0; Q9NYC8; Q9UD69; Q9UEA6; Q9UM92; Q9UMV0	1	46.408	4	5604	37
P35250	0.996819	0.980203	0.923384	0.810944	0.522008	0.25418	0.160962	0.148801	0.107996	0.0629888	0.996819	0.988414	0.847505	0.582412	0.349492	0.223113	0.1503	0.124066	0.100355	0.0656999	51.3999	-0.119725	0.0900772	0.99785	49.6995	-0.108163	0.0922936	0.998012	P35250	-1.70036	-0.119725	0.45821	Yes	Yes	Yes	Yes	Yes	Yes	Yes	5200	39.1	5982	RFC2	B5BU07; D3DXG3; hsa:5982; P32846; P35250; Q9BU93	1	94.511	17	5200	39.1
Q03013	0.996819	1.00792	0.932692	0.90751	0.607568	0.444541	0.25734	0.183705	0.164244	0.0999605	0.996819	1.0151	0.864782	0.625481	0.43868	0.29782	0.182299	0.141354	0.128339	0.0837144	52.8748	-0.0965814	0.116101	0.99357	50.511	-0.0931021	0.101528	0.995372	Q03013	-2.36377	-0.0965814	0.460202	Yes	Yes	Yes	Yes	Yes	Yes	Yes	228	25.5	2948	GSTM4	A8K765; hsa:2948; Q03013; Q05465; Q32NC1; Q4JNT8; Q6FH87	1	41.55	3	228	25.5
Q8N568	0.996819	1.05718	0.911283	0.807829	0.497014	0.377419	0.227532	0.145127	0.125996	0.038341	0.996819	0.899118	0.841746	0.593179	0.330825	0.217056	0.151269	0.121016	0.119655	0.0572225	51.9104	-0.0923134	0.0704551	0.988948	49.6172	-0.100424	0.0853891	0.995604	Q8N568	-2.29329	-0.100424	0.460202	Yes	Yes	Yes	Yes	Yes	Yes	Yes	6311	83.6	166614	DCLK2	C9J5Q9; hsa:166614; Q59GC8; Q8N399; Q8N568	1	9.546	2	6311	83.6
P10619	0.996819	0.874485	0.847056	0.783947	0.677746	0.498458	0.363654	0.260861	0.13387	0.0780513	0.996819	0.943253	0.852304	0.712598	0.5092	0.335174	0.224965	0.183049	0.152463	0.0911321	53.6329	-0.05831	0.0166708	0.989266	51.3634	-0.0784918	0.0967719	0.999233	P10619	-2.26943	-0.0784918	0.460202	Yes	Yes	Yes	Yes	Yes	Yes	Yes	3028	54.4	5476	CTSA	B2R798; hsa:5476; P10619; Q561W6; Q5JZH1; Q96KJ2; Q9BR08; Q9BW68	1	41.663	6	3028	54.4
Q9H5K3	0.996819	0.996625	0.987611	0.971887	0.751769	0.424734	0.237468	0.178194	0.13162	0.0972218	0.996819	0.9412	0.808153	0.727281	0.496756	0.353346	0.220116	0.156608	0.137024	0.0879531	53.2698	-0.131759	0.119494	0.998405	51.3306	-0.0753309	0.0760799	0.996128	Q9H5K3	-1.93918	-0.131759	0.460202	Yes	Yes	Yes	Yes	Yes	Yes	Yes	2866	40	84197	POMK	hsa:84197; Q9H5K3	1	17.883	2	2866	40
Q92896	0.996819	0.977124	0.909421	0.821328	0.648906	0.484153	0.357693	0.281987	0.224992	0.132824	0.996819	1.00792	0.975159	0.900536	0.800617	0.612803	0.497444	0.41186	0.33484	0.188622	53.6393	-0.0668574	0.13517	0.999106	56.3366	-0.059501	0.194374	0.996241	Q92896	2.69731	-0.0668574	0.460202	Yes	Yes	Yes	Yes	Yes	Yes	Yes	3459	134.5	2734	GLG1	B7Z8Y4; D3DUJ7; hsa:2734; Q13221; Q6P9D1; Q92896	1	66.282	18	3459	134.5
Q9GZS1	0.996819	0.898092	0.75118	0.508787	0.282634	0.181557	0.105321	0.0964451	0.0764974	0.0492956	0.996819	0.873458	0.501017	0.323018	0.237489	0.173644	0.0969676	0.0935583	0.0781614	0.0487451	48.7969	-0.0988466	0.057885	0.999103	46.8271	-0.107825	0.0865109	0.986849	Q9GZS1	-1.96981	-0.107825	0.460936	Yes	Yes	Yes	Yes	Yes	Yes	Yes	4683	47.2	64425	POLR1E	hsa:64425; Q5VZT3; Q8NBA9; Q96L20; Q9GZS1	1	15.509	5	4683	47.2
P36551	0.996819	0.940174	0.949447	0.859746	0.77388	0.612894	0.457052	0.338936	0.178869	0.0780513	0.996819	0.976097	0.958842	0.886832	0.823432	0.662272	0.53914	0.495249	0.433265	0.216174	55.4648	-0.0650078	0.0408392	0.99685	58.1584	-0.0453346	0.195733	0.992052	P36551	2.69361	-0.0650078	0.460936	Yes	Yes	Yes	Yes	Yes	Yes	Yes	5667	50.1	1371	CPOX	A8K275; B4DSD5; hsa:1371; P36551; Q14060; Q53F08; Q8IZ45; Q96AF3	1	106.72	17	5667	50.1
Q8IUS5	0.996819	1.01613	0.95317	0.71957	0.534506	0.327904	0.189776	0.129512	0.0978716	0.0547729	0.996819	0.912461	0.751525	0.52466	0.337047	0.227151	0.161936	0.127117	0.0926358	0.0413274	51.5673	-0.0967437	0.0654802	0.996504	49.2096	-0.0859746	0.0661982	0.998136	Q8IUS5	-2.35764	-0.0967437	0.461293	Yes	Yes	Yes	Yes	Yes	Yes	Yes	2257	42.3	253152	EPHX4	hsa:253152; Q8IUS5; Q8NCC6	1	1.58	1	2257	42.3
Q5JTZ9	0.996819	0.973018	0.91966	0.65727	0.446062	0.304796	0.20468	0.185542	0.14512	0.106807	0.996819	0.944279	0.704495	0.445374	0.296601	0.189797	0.142542	0.103728	0.0955306	0.0667596	50.7315	-0.0964644	0.132501	0.996701	48.4448	-0.101297	0.0889483	0.996587	Q5JTZ9	-2.28676	-0.101297	0.461293	Yes	Yes	Yes	Yes	Yes	Yes	Yes	332	107.3	57505	AARS2	A2RRN5; hsa:57505; Q5JTZ9; Q8N198; Q96D02; Q9ULF0	1	63.378	12	332	107.3
O14561	0.996819	0.95557	1.00344	0.877398	0.779648	0.573281	0.402405	0.30495	0.232867	0.0547729	0.996819	0.84164	0.963641	0.663656	0.614981	0.479541	0.284115	0.253218	0.145708	0.0551031	55.0989	-0.0708995	0.0639523	0.994224	52.8383	-0.0601013	0.0222571	0.972845	O14561	-2.26065	-0.0708995	0.461293	Yes	Yes	Yes	Yes	Yes	Yes	Yes	2747	17.4	4706	NDUFAB1	B2R4M1; hsa:4706; O14561; Q9UNV1	1	18.063	2	2747	17.4
Q6ZTI6	0.996819	0.937095	0.892666	0.869091	0.607568	0.426935	0.381539	0.25535	0.327364	0.277972	0.996819	0.928883	1.01355	0.778181	0.486385	0.265514	0.141573	0.102711	0.100355	0.0434467	52.8037	-0.08525	0.279933	0.982031	51.2384	-0.125787	0.0743129	0.993089	Q6ZTI6	-1.56531	-0.125787	0.461293	Yes	Yes	Yes	Yes	Yes	Yes	Yes	1378	23.6	100533183; 144347	RFLNA	A5D8T5; hsa:100533183; hsa:144347; Q6ZTI6	1	18.053	4	1378	23.6
Q96FZ7	0.996819	1.07463	1.04439	1.02277	0.810411	0.677815	0.421283	0.36098	0.313864	0.172535	0.996819	0.982256	0.959802	0.847679	0.628463	0.535067	0.355871	0.293895	0.233519	0.202398	55.7237	-0.0873448	0.216444	0.979383	53.7229	-0.0729144	0.196364	0.994928	Q96FZ7	-2.00085	-0.0873448	0.463667	Yes	Yes	Yes	Yes	Yes	Yes	Yes	5771	23.5	79643	CHMP6	A8K7U0; hsa:79643; Q53FU4; Q96FZ7; Q9HAE8	1	12.489	2	5771	23.5
Q9NPI6	0.996819	0.943253	0.820992	0.489059	0.310513	0.237675	0.136122	0.0909339	0.106871	0.0794206	0.996819	0.903224	0.784158	0.7449	0.430383	0.248352	0.193935	0.169829	0.117725	0.101729	49.0722	-0.107086	0.0954272	0.994935	50.6188	-0.0848055	0.0915892	0.985656	Q9NPI6	1.54664	-0.107086	0.464291	Yes	Yes	Yes	Yes	Yes	Yes	Yes	2812	63.2	55802	DCP1A	B4DHN9; hsa:55802; Q9NPI6; U3KQM8	1	11.296	2	2812	63.2
Q9ULH7	0.996819	1.02126	0.968994	0.828596	0.704663	0.476451	0.2325	0.213098	0.213743	0.158841	0.996819	0.925804	0.803354	0.667571	0.479125	0.328107	0.182299	0.160676	0.124479	0.111266	53.1492	-0.0968325	0.158497	0.993125	50.8005	-0.0772428	0.087941	0.997479	Q9ULH7	-2.34865	-0.0968325	0.465733	Yes	Yes	Yes	Yes	Yes	Yes	Yes	4377	118.1	57496	MRTFB	A6ND53; B4DGT8; hsa:57496; Q68CT1; Q6UB16; Q86WW2; Q8N226; Q9ULH7	1	16.939	5	4377	118.1
Q8TDY2	0.996819	1.00381	0.916868	0.743452	0.480671	0.25418	0.200705	0.17452	0.141745	0.0753127	0.996819	0.8673	0.743847	0.580454	0.329788	0.0959082	0.144482	0.0589824	0.0559674	0.0551031	51.0433	-0.108933	0.117547	0.996814	49.0832	-0.0956969	0.0337471	0.988115	Q8TDY2	-1.96007	-0.108933	0.465733	Yes	Yes	Yes	Yes	Yes	Yes	Yes	2811	183	9821	RB1CC1	hsa:9821; Q86YR4; Q8TDY2; Q8WVU9; Q92601	1	10.376	3	2811	183
Q15555	0.996819	1.14853	0.878704	0.476599	0.380691	0.205765	0.124199	0.124001	0.155245	0.0917445	0.996819	0.895013	0.690098	0.532491	0.655427	0.269553	0.220116	0.138304	0.191061	0.0762967	49.2432	-0.135415	0.132948	0.96776	50.5843	-0.06004	0.055689	0.940009	Q15555	1.34102	-0.135415	0.471757	Yes	Yes	Yes	Yes	Yes	Yes	Yes	6584	37	10982	MAPRE2	B2RE21; B3KR39; B4DJV4; B7Z2L3; E9PHR3; F5H1V8; G5E9I6; hsa:10982; Q15555; Q9UQ33	1	29.619	5	6584	37
Q8WWY3	0.996819	0.850878	0.575253	0.348883	0.255717	0.169454	0.117244	0.121245	0.119246	0.0616195	0.996819	0.865247	0.611394	0.492358	0.367122	0.249361	0.193935	0.148473	0.11676	0.072058	47.2034	-0.100923	0.100006	0.994861	48.666	-0.0711546	0.0846035	0.990881	Q8WWY3	1.46255	-0.100923	0.471757	Yes	Yes	Yes	Yes	Yes	Yes	Yes	3898	55.4	26121	PRPF31	E7ESA8; F1T0A4; F1T0A5; hsa:26121; Q17RB4; Q8N7F9; Q8WWY3; Q9H271; Q9Y439	1	51.141	11	3898	55.4
Q9BY77	0.996819	0.857036	0.710224	0.516055	0.343199	0.198063	0.118237	0.102875	0.0787473	0.0588808	0.996819	0.846772	0.840787	0.680296	0.538238	0.315992	0.197814	0.167795	0.146673	0.101729	48.8751	-0.0828682	0.0479892	0.998277	51.142	-0.072492	0.0783499	0.988704	Q9BY77	2.26687	-0.0828682	0.475308	Yes	Yes	Yes	Yes	Yes	Yes	Yes	1519	46.1	84271	POLDIP3	A8K6F8; A8K6V9; hsa:84271; Q009A7; Q5H972; Q6PGN6; Q7Z6Z0; Q9BY77; Q9NSP5; Q9NSP6	1	44.595	7	1519	46.1
Q96QV6	0.996819	1.06231	0.973649	0.986424	0.846942	0.706424	0.571315	0.44181	0.395986	0.165688	0.996819	1.19472	1.16328	1.12469	0.982103	0.811687	0.681682	0.593892	0.503707	0.0582822	57.7499	-0.0594245	0.172911	0.983899	60.4122	-0.0629481	0.0221475	0.906177	Q96QV6	2.6623	-0.0629481	0.475424	Yes	Yes	Yes	Yes	Yes	Yes	Yes	61;1083	14.2	221613	H2AC1	hsa:221613; Q96QV6	2	43.068	0	61;1083	14.2
Q9H4L5	0.996819	0.980203	0.780036	0.417413	0.259562	0.198063	0.13016	0.104712	0.0821222	0.0369717	0.996819	0.984309	0.749605	0.555004	0.359863	0.265514	0.154178	0.133219	0.108075	0.0656999	48.4579	-0.124036	0.0912713	0.992251	49.5289	-0.0888272	0.0855003	0.993911	Q9H4L5	1.07097	-0.124036	0.480567	Yes	Yes	Yes	Yes	Yes	Yes	Yes	1596	101.2	26031	OSBPL3	A4D167; A4D168; A4D169; A4D170; A4D171; A4D172; B8ZZ79; B8ZZP0; hsa:26031; O14591; O43357; O43358; Q8N702; Q8N703; Q8N704; Q8NFH0; Q8NFH1; Q8NI12; Q8NI13; Q9BZF4; Q9H4L5; Q9UED6	1	15.293	4	1596	101.2
Q8NFD4	0.996819	1.00689	0.856364	0.471407	0.252833	0.154049	0.122212	0.0872598	0.13162	0.0958525	0.996819	1.07053	0.811993	0.625481	0.422087	0.292773	0.235631	0.174913	0.170797	0.242666	48.736	-0.155008	0.112131	0.997582	50.0953	-0.10222	0.197596	0.983369	Q8NFD4	1.35924	-0.155008	0.485489	Yes	Yes	Yes	Yes	Yes	Yes	Yes	2272	17				1	1.769	1	2272	17
P16278	0.996819	0.961728	0.955032	0.87636	0.784455	0.514963	0.445129	0.405988	0.241867	0.184858	0.996819	0.951464	0.951164	0.796779	0.616018	0.456321	0.303508	0.247116	0.175622	0.136698	55.1904	-0.0641274	0.179283	0.988695	52.9721	-0.0762032	0.132269	0.998125	P16278	-2.21834	-0.0762032	0.487225	Yes	Yes	Yes	Yes	Yes	Yes	Yes	1848	76	2720	GLB1	B2R7H8; B7Z6B0; hsa:2720; P16278; P16279	1	45.366	7	1848	76
P46734	0.996819	1.01407	0.972718	0.843133	0.574882	0.299295	0.185802	0.167171	0.14737	0.0712047	0.996819	0.905276	0.780319	0.572624	0.470829	0.301859	0.204602	0.164744	0.126409	0.0773563	51.852	-0.122974	0.115279	0.997399	50.3089	-0.0707792	0.0733189	0.997406	P46734	-1.5431	-0.122974	0.487225	Yes	Yes	Yes	Yes	Yes	Yes	Yes	2648	39.3	5606	MAP2K3	B3KSK7; hsa:5606; P46734; Q99441; Q9UE71; Q9UE72	1	21.847	2	2648	39.3
Q9NSY0	0.996819	0.864221	0.852641	0.70711	0.505666	0.259682	0.070545	0.0707264	0.0506233	0.0356024	0.996819	1.01921	0.915651	0.852573	0.609796	0.405843	0.167754	0.177964	0.135094	0.127161	50.8434	-0.0944469	0.00154732	0.987769	52.3643	-0.105439	0.114347	0.994512	Q9NSY0	1.52085	-0.105439	0.487225	Yes	Yes	Yes	Yes	Yes	Yes	Yes	1763	57.8	340371	NRBP2	B4DF59; hsa:340371; Q2HIX8; Q597G7; Q8NCX8; Q8WYS5; Q9NSY0	1	1.212	1	1763	57.8
Q53ET0	0.996819	0.865247	0.947585	0.776679	0.594109	0.524866	0.385513	0.319647	0.204743	0.0136932	0.996819	0.975071	0.901254	1.10218	0.859729	0.660253	0.549806	0.383386	0.348349	0.126101	54.0226	-0.0538266	0	0.983789	56.9194	-0.0709971	0.153284	0.955655	Q53ET0	2.89681	-0.0709971	0.487225	Yes	Yes	Yes	Yes	Yes	Yes	Yes	2279	73.3	200186	CRTC2	hsa:200186; Q53ET0; Q6UUV8; Q7Z3X7; Q8N332	1	5.01	2	2279	73.3
P09488	0.996819	0.982256	0.967133	0.88259	0.686398	0.575482	0.341795	0.319647	0.274491	0.157472	0.996819	0.943253	1.00107	0.817335	0.598388	0.372528	0.266661	0.200337	0.151498	0.0911321	54.3787	-0.0720686	0.176822	0.992318	52.4263	-0.094464	0.117459	0.994069	P09488	-1.95233	-0.094464	0.489408	Yes	Yes	Yes	Yes	Yes	Yes	Yes	3606	25.7	2944	GSTM1	hsa:2944; P09488; Q5GHG0; Q6FH88; Q8TC98; Q9UC96	1	35.29	1	3606	25.7
O60282	0.996819	0.926831	0.898251	0.797446	0.557578	0.431337	0.276218	0.257187	0.220492	0.193074	0.996819	0.959675	1.03467	0.816356	0.651279	0.577469	0.444111	0.381352	0.299136	0.309425	52.3411	-0.0774507	0.186945	0.994755	54.5839	-0.0650818	0.298455	0.979718	O60282	2.24281	-0.0774507	0.490644	Yes	Yes	Yes	Yes	Yes	Yes	Yes	5991	109.4	3800	KIF5C	hsa:3800; O60282; O95079; Q2YDC5	1	101.651	3	5991	109.4
Q15831	0.996819	1.11671	0.936415	0.946967	0.927695	0.608493	0.665706	0.413336	0.346488	0.0985911	0.996819	0.873458	0.87438	0.855509	0.680317	0.532038	0.468353	0.282709	0.244134	0.107027	57.7409	-0.0604488	0.0806392	0.950279	54.7175	-0.0531782	0.061489	0.981929	Q15831	-3.02336	-0.0604488	0.493491	Yes	Yes	Yes	Yes	Yes	Yes	Yes	6324	48.6	6794	STK11	B2RBX7; E7EW76; hsa:6794; Q15831	1	13.001	2	6324	48.6
Q9BUT1	0.996819	1.01202	0.976441	0.842095	0.609491	0.334506	0.263302	0.250757	0.244117	0.146517	0.996819	0.922725	0.857103	0.854531	0.676168	0.431082	0.326781	0.304064	0.298171	0.143056	52.1081	-0.115229	0.203431	0.99456	53.5003	-0.0654802	0.169124	0.979239	Q9BUT1	1.39215	-0.115229	0.494396	Yes	Yes	Yes	Yes	Yes	Yes	Yes	2247	26.7	56898	BDH2	A8K295; B4DUF6; hsa:56898; Q503A0; Q6IA46; Q6UWD3; Q9BUT1; Q9H8S8; Q9NRX8	1	5.118	2	2247	26.7
Q13625	0.996819	0.954543	1.08162	0.745529	0.552771	0.453343	0.312981	0.320565	0.277865	0.256063	0.996819	0.970965	0.838867	0.599052	0.377493	0.242295	0.191996	0.148473	0.137989	0.116564	52.079	-0.0976799	0.284201	0.97101	49.8454	-0.101586	0.128958	0.999278	Q13625	-2.23359	-0.101586	0.494648	Yes	Yes	Yes	Yes	Yes	Yes	Yes	1838	125.5	7159	TP53BP2	B4DG66; hsa:7159; Q12892; Q13625; Q86X75; Q96KQ3	1	23.944	6	1838	125.5
Q6IA86	0.996819	1.01407	0.96434	0.905433	0.705625	0.554576	0.427244	0.318728	0.273366	0.117762	0.996819	0.998678	0.929088	0.771329	0.61913	0.427044	0.281206	0.204405	0.174657	0.0953708	54.9119	-0.0669222	0.135998	0.992833	52.7018	-0.0785963	0.103096	0.998291	Q6IA86	-2.21011	-0.0785963	0.494648	Yes	Yes	Yes	Yes	Yes	Yes	Yes	1685	92.4	55250	ELP2	A8KAI6; B4DTG0; B4DXP0; E7EP23; E9PCX0; hsa:55250; Q53GZ0; Q687Y8; Q6IA86; Q8N5C2; Q96GV4; Q96PI7; Q9H9N0; Q9NV81	1	29.395	7	1685	92.4
Q13227	0.996819	0.92991	0.85171	0.750721	0.518163	0.34771	0.298077	0.223201	0.233992	0.154733	0.996819	0.744133	0.688178	0.513893	0.492607	0.29782	0.184238	0.128134	0.1129	0.0847741	51.6531	-0.0753197	0.171188	0.99401	49.4475	-0.0584479	0.0354592	0.974916	Q13227	-2.20556	-0.0753197	0.494648	Yes	Yes	Yes	Yes	Yes	Yes	Yes	3237	36.7	2874	GPS2	B4DXA1; hsa:2874; Q13227; Q6FHM8	1	4.59	2	3237	36.7
O76093	0.996819	0.975071	1.02298	0.641695	0.506627	0.260783	0.149039	0.107467	0.0944968	0.0698354	0.996819	0.754397	0.689138	0.541301	0.406531	0.237247	0.117331	0.0935583	0.086846	0.0572225	50.9358	-0.111144	0.0783054	0.985616	49.0103	-0.0676863	0.0168039	0.984239	O76093	-1.92548	-0.111144	0.494648	Yes	Yes	Yes	Yes	Yes	Yes	Yes	6081	24	8817	FGF18	D3DQL7; hsa:8817; O76093; Q6UWF1	1	1.159	1	6081	24
Q8IVS2	0.996819	0.997652	0.998781	0.956312	0.756576	0.531468	0.290129	0.244328	0.211493	0.0931139	0.996819	0.961728	0.964601	0.840827	0.803728	0.530019	0.464475	0.335589	0.295277	0.0837144	54.0448	-0.101984	0.135703	0.994649	55.4805	-0.0592814	0.0816333	0.986187	Q8IVS2	1.43569	-0.101984	0.494648	Yes	Yes	Yes	Yes	Yes	Yes	Yes	4001	42.9	27349	MCAT	B0QY72; hsa:27349; O95510; O95511; Q8IVS2	1	8.298	2	4001	42.9
Q9NZR1	0.996819	0.961728	0.912214	0.760066	0.53739	0.396125	0.261315	0.225039	0.228367	0.206768	0.996819	0.973018	0.978998	0.80461	0.740467	0.537086	0.517807	0.418978	0.363788	0.273396	51.8214	-0.087006	0.200484	0.998208	55.7903	-0.052702	0.280685	0.986623	Q9NZR1	3.96886	-0.087006	0.494648	Yes	Yes	Yes	Yes	Yes	Yes	Yes	2507	39.6	29767	TMOD2	B4DEW6; hsa:29767; Q9NZR1	1	36.353	7	2507	39.6
Q9NZJ4	0.996819	0.944279	0.874981	0.685305	0.43741	0.237675	0.158975	0.150638	0.105746	0.0944832	0.996819	0.974045	0.895495	0.866277	0.595277	0.267534	0.112482	0.106778	0.0733367	0.0381483	50.526	-0.101882	0.0958302	0.998945	51.8399	-0.130304	0.0497924	0.995153	Q9NZJ4	1.31393	-0.130304	0.494832	Yes	Yes	Yes	Yes	Yes	Yes	Yes	342	520.8	26278	SACS	hsa:26278; O94835; Q5T9J5; Q5T9J7; Q5T9J8; Q68DF5; Q6MZR4; Q8NBF9; Q9NZJ4	1	29.826	7	342	520.8
O00214	0.996819	0.970965	0.837747	0.621966	0.368194	0.231073	0.158975	0.144208	0.127121	0.0890059	0.996819	0.912461	0.881098	0.733154	0.510238	0.32104	0.232722	0.168812	0.146673	0.0985499	49.8973	-0.104017	0.108316	0.999106	51.4033	-0.0827848	0.10067	0.997049	O00214	1.50594	-0.104017	0.495607	Yes	Yes	Yes	Yes	Yes	Yes	Yes	4826	35.8	3964	LGALS8	hsa:3964; O00214; O15215; Q5T3P5; Q5T3Q4; Q8TEV1; Q96B92; Q9BXC8; Q9H584; Q9H585; Q9UEZ6; Q9UP32; Q9UP33; Q9UP34	1	38.91	8	4826	35.8
Q8TDH9	0.996819	0.824192	0.857295	0.653117	0.56623	0.520465	0.341795	0.243409	0.213743	0.209506	0.996819	0.85601	0.942526	0.928923	0.798542	0.580497	0.481929	0.309149	0.233519	0.182264	52.494	-0.0520258	0.151909	0.970093	55.364	-0.0712487	0.161987	0.973228	Q8TDH9	2.87001	-0.0712487	0.495607	Yes	Yes	Yes	Yes	Yes	Yes	Yes	732	21.6	63915	BLOC1S5	B4DVM2; hsa:63915; Q0VDJ6; Q0VDJ7; Q5THS1; Q68D56; Q8N5F9; Q8TDH9; Q9NU16	1	6.976	2	732	21.6
Q6BEB4	0.996819	0.986361	0.897321	0.517094	0.277828	0.18816	0.137116	0.128593	0.13612	0.1205	0.996819	0.914514	0.794716	0.664635	0.401345	0.29782	0.212359	0.1861	0.143778	0.0943112	49.053	-0.153753	0.134635	0.998508	50.3861	-0.0782707	0.105953	0.995734	Q6BEB4	1.33315	-0.153753	0.504766	Yes	Yes	Yes	Yes	Yes	Yes	Yes	1456	41.9	389058	SP5	hsa:389058; Q6BEB4	1	4.706	1	1456	41.9
Q96DC8	0.996819	0.986361	0.897321	0.517094	0.277828	0.18816	0.137116	0.128593	0.13612	0.1205	0.996819	0.914514	0.794716	0.664635	0.401345	0.29782	0.212359	0.1861	0.143778	0.0943112	49.053	-0.153753	0.134635	0.998508	50.3861	-0.0782707	0.105953	0.995734	Q96DC8	1.33315	-0.153753	0.504766	Yes	Yes	Yes	Yes	Yes	Yes	Yes	1456	32.6	79746	ECHDC3	hsa:79746; Q53HR9; Q5W0J7; Q8WYY8; Q96DC8; Q9BVL8; Q9H7G4	1	2	1	1456	32.6
Q96CU9	0.996819	1.00278	0.947585	0.939699	0.72389	0.511662	0.30702	0.202075	0.168744	0.0890059	0.996819	0.924778	0.837907	0.726302	0.555869	0.339212	0.203632	0.152541	0.125444	0.0678193	53.8586	-0.0959714	0.103002	0.996928	51.5765	-0.0774205	0.0549704	0.996957	Q96CU9	-2.28208	-0.0959714	0.507	Yes	Yes	Yes	Yes	Yes	Yes	Yes	4572	53.8	55572	FOXRED1	B3KN84; B4DHU2; hsa:55572; Q71MG0; Q96CU9; Q9BU39; Q9UKY9	1	32.786	6	4572	53.8
Q75QN2	0.996819	1.03665	0.854502	0.802638	0.557578	0.298194	0.273238	0.244328	0.314989	0.0136932	0.996819	1.01305	0.795676	0.631354	0.309046	0.332145	0.221086	0.234913	0.137024	0.16213	51.9638	-0.0823549	0.142904	0.953807	49.7519	-0.100911	0.180782	0.980413	Q75QN2	-2.21192	-0.100911	0.507	Yes	Yes	Yes	Yes	Yes	Yes	Yes	4652	113	55656	INTS8	B2RN92; hsa:55656; Q5RKZ3; Q6P1R5; Q75QN2; Q7Z314; Q9NVS6; Q9NWY7	1	8.84	3	4652	113
Q7Z745	0.996819	0.968913	0.781898	0.569011	0.343199	0.196962	0.0854489	0.0854228	0.0674977	0.0492956	0.996819	0.796479	0.566283	0.353363	0.270675	0.16153	0.0882405	0.0599993	0.0540375	0.03285	49.4424	-0.101988	0.0472069	0.998274	47.2306	-0.0875472	0.0392606	0.99381	Q7Z745	-2.21176	-0.101988	0.507	Yes	Yes	Yes	Yes	Yes	Yes	Yes	3820	180.7	133558	MROH2B	hsa:133558; Q68DM1; Q7Z4U4; Q7Z745; Q8N7X3	1	1.653	1	3820	180.7
Q96C12	0.996819	0.968913	0.781898	0.569011	0.343199	0.196962	0.0854489	0.0854228	0.0674977	0.0492956	0.996819	0.796479	0.566283	0.353363	0.270675	0.16153	0.0882405	0.0599993	0.0540375	0.03285	49.4424	-0.101988	0.0472069	0.998274	47.2306	-0.0875472	0.0392606	0.99381	Q96C12	-2.21176	-0.101988	0.507	Yes	Yes	Yes	Yes	Yes	Yes	Yes	3820	97.6	79798	ARMC5	hsa:79798; Q86WM9; Q96C12; Q9H7P8; Q9H925	1	1.653	1	3820	97.6
P28288	0.996819	0.960702	0.856364	0.692573	0.59507	0.429136	0.254359	0.165334	0.0809972	0.0438183	0.996819	0.954543	0.765922	0.598074	0.435569	0.245323	0.116361	0.0854228	0.0607922	0.0413274	52.2237	-0.0699119	0.0072734	0.995678	50.0202	-0.0854574	0.0230642	0.996549	P28288	-2.20355	-0.0854574	0.507	Yes	Yes	Yes	Yes	Yes	Yes	Yes	1215	75.4	5825	ABCD3	D3DT46; hsa:5825; P28288; Q15271; Q6NUN5; Q96DA3; Q9H529	1	73.342	15	1215	75.4
Q9HAU0	0.996819	0.982256	0.828439	0.581471	0.353774	0.239876	0.181827	0.135023	0.119246	0.0917445	0.996819	0.945306	0.77552	0.567729	0.620167	0.306906	0.231752	0.208472	0.174657	0.0974902	49.6847	-0.10277	0.112989	0.997931	51.1043	-0.0646997	0.0905967	0.971953	Q9HAU0	1.41959	-0.10277	0.507	Yes	Yes	Yes	Yes	Yes	Yes	Yes	184	127.4	54477	PLEKHA5	A0JP03; B4DGS1; E9PHQ3; F5H0I0; hsa:54477; Q6NSF8; Q86ST7; Q8N3K6; Q96DY9; Q9BVR4; Q9C0H7; Q9H924; Q9HAU0; Q9NVK8	1	37.62	10	184	127.4
O76095	0.996819	0.899118	0.871257	0.769411	0.626795	0.628299	0.471956	0.425277	0.500608	0.294404	0.996819	1.04281	0.936767	0.949479	0.835877	0.659243	0.577927	0.567451	0.502742	0.270217	56.7651	-0.0369215	0.298892	0.961143	59.6368	-0.0415522	0.262034	0.96991	O76095	2.87173	-0.0415522	0.507	Yes	Yes	Yes	Yes	Yes	Yes	Yes	3796	16.3	10899	JTB	hsa:10899; O76095; O95442; Q6IB19; Q9P0Q4	1	11.388	2	3796	16.3
Q9GZR7	0.996819	0.805717	0.618071	0.472445	0.319165	0.195862	0.111282	0.10563	0.0742475	0.0561422	0.996819	0.985335	0.796636	0.665614	0.493644	0.32205	0.206541	0.16271	0.11483	0.0709983	48.1454	-0.0769231	0.0450212	0.994771	50.9872	-0.0767786	0.0677731	0.996375	Q9GZR7	2.84188	-0.0769231	0.508512	Yes	Yes	Yes	Yes	Yes	Yes	Yes	1241	96.3	57062	DDX24	E7EMJ4; hsa:57062; Q4V9L5; Q9GZR7	1	62.026	14	1241	96.3
Q13769	0.996819	0.600438	0.605971	0.577318	0.304745	0.162852	0.0804809	0.0597041	0.0686226	0.0588808	0.996819	0.899118	0.720811	0.695958	0.487422	0.294792	0.204602	0.159659	0.142813	0.134579	47.7684	-0.0657644	0	0.93309	50.6103	-0.0710262	0.0961289	0.985189	Q13769	2.84194	-0.0710262	0.508512	Yes	Yes	Yes	Yes	Yes	Yes	Yes	1315	78.5	8563	THOC5	hsa:8563; O60839; Q13769; Q9UPZ5	1	7.538	4	1315	78.5
Q9NUM4	0.996819	0.873458	0.922453	0.834826	0.690243	0.529268	0.424264	0.352713	0.362238	0.235523	0.996819	1.0151	1.05194	0.91424	0.851433	0.615832	0.549806	0.499316	0.379228	0.256442	54.7871	-0.0539567	0.23823	0.9813	57.3372	-0.0576603	0.272198	0.97929	Q9NUM4	2.55008	-0.0576603	0.50863	Yes	Yes	Yes	Yes	Yes	Yes	Yes	4754	31.1	54664	TMEM106B	A4D108; hsa:54664; Q53FL9; Q8N4L0; Q9NUM4	1	38.259	4	4754	31.1
Q01543	0.996819	1.06129	0.765143	0.601199	0.439333	0.302596	0.253366	0.201157	0.172119	0.173904	0.996819	0.923751	0.82351	0.713577	0.666835	0.405843	0.291872	0.14949	0.273083	0.232069	50.147	-0.0877573	0.178896	0.982175	52.2477	-0.0693195	0.184277	0.963009	Q01543	2.10071	-0.0877573	0.508736	Yes	Yes	Yes	Yes	Yes	Yes	Yes	5867	51	2313	FLI1	B2R8H2; B4DFV4; B4DTC6; G3V183; hsa:2313; Q01543; Q14319; Q92480; Q9UE07	1	2.854	2	5867	51
O75438	0.996819	0.806743	0.830301	0.624043	0.547965	0.419233	0.312981	0.223201	0.182244	0.116392	0.996819	1.03768	0.927169	0.786012	0.638834	0.565354	0.402415	0.327454	0.249924	0.172727	51.7297	-0.0531655	0.0761426	0.984837	54.2774	-0.0600861	0.165368	0.989826	O75438	2.54775	-0.0600861	0.508736	Yes	Yes	Yes	Yes	Yes	Yes	Yes	4556	7	4707	NDUFB1	A0AV68; hsa:4707; O75438	1	7.143	1	4556	7
P17252	0.996819	0.959675	0.9299	0.795369	0.397034	0.19036	0.147052	0.137779	0.123746	0.0917445	0.996819	0.924778	0.72561	0.490401	0.286231	0.179702	0.139633	0.107795	0.21808	0.0678193	50.5929	-0.16083	0.11831	0.996889	48.5523	-0.105173	0.119705	0.988368	P17252	-2.04061	-0.16083	0.50897	Yes	Yes	Yes	Yes	Yes	Yes	Yes	4698	76.7	5578	PRKCA	B5BU22; hsa:5578; P17252; Q15137; Q32M72; Q96RE4	1	69.912	14	4698	76.7
Q9NYS0	0.996819	0.974045	0.810753	0.645848	0.432604	0.345509	0.249391	0.191972	0.195743	0.157472	0.996819	0.847799	0.661304	0.49138	0.308009	0.203931	0.151269	0.138304	0.123514	0.0974902	50.5762	-0.080693	0.166075	0.996311	48.3848	-0.0833907	0.098569	0.997605	Q9NYS0	-2.19146	-0.0833907	0.509211	Yes	Yes	Yes	Yes	Yes	Yes	Yes	2302	21.6	28512	NKIRAS1	hsa:28512; Q96K18; Q9NYS0	1	8.653	2	2302	21.6
P31153	0.996819	0.986361	0.955032	0.93866	0.811372	0.687718	0.557405	0.477633	0.356613	0.130086	0.996819	0.993546	0.96844	0.876065	0.759134	0.570402	0.44799	0.364064	0.249924	0.113385	57.7769	-0.052135	0.0924213	0.997042	55.4163	-0.0630759	0.108084	0.997944	P31153	-2.36055	-0.0630759	0.510055	Yes	Yes	Yes	Yes	Yes	Yes	Yes	2719	43.6	4144	MAT2A	A8K511; B4DN45; D6W5L1; hsa:4144; P31153; Q53SP5	1	145.102	18	2719	43.6
Q9H4L7	0.996819	0.996625	0.802376	0.728915	0.410493	0.25308	0.206667	0.156149	0.159745	0.0657274	0.996819	1.02434	0.732329	0.467887	0.298676	0.222103	0.163875	0.134236	0.10325	0.0837144	50.5793	-0.0939675	0.106183	0.988012	48.6831	-0.111452	0.118783	0.988953	Q9H4L7	-1.89618	-0.111452	0.511079	Yes	Yes	Yes	Yes	Yes	Yes	Yes	843	117.3	56916	SMARCAD1	B7Z799; hsa:56916; Q05D56; Q96SX1; Q9H017; Q9H4L7; Q9H860; Q9NPU9; Q9ULU7	1	19.152	4	843	117.3
P22415	0.996819	0.939147	0.936415	0.800561	0.622949	0.353212	0.220577	0.181868	0.159745	0.135563	0.996819	0.903224	1.04522	0.66855	0.468755	0.261476	0.228843	0.1261	0.137989	0.212995	52.1905	-0.0980071	0.129849	0.996833	50.6776	-0.125896	0.168959	0.974316	P22415	-1.51295	-0.125896	0.512149	Yes	Yes	Yes	Yes	Yes	Yes	Yes	390	33.5	7391	USF1	B2RBZ4; hsa:7391; P22415; Q5SY46; Q7Z5Y1	1	22.348	2	390	33.5
Q96BI3	0.996819	0.981229	0.944793	0.805753	0.721968	0.521565	0.361667	0.344447	0.348738	0.273864	0.996819	0.945306	0.754404	0.631354	0.550683	0.447235	0.306418	0.279658	0.179482	0.199219	54.0789	-0.0699583	0.282067	0.992573	51.7254	-0.0569758	0.162678	0.986342	Q96BI3	-2.35351	-0.0699583	0.514378	Yes	Yes	Yes	Yes	Yes	Yes	Yes	6666	29	51107	APH1A	B4DQK0; hsa:51107; Q5TB22; Q5TB23; Q969R6; Q96BI3; Q9BVG0; Q9Y386	1	24.094	3	6666	29
Q9UPY5	0.996819	0.95557	0.923384	0.869091	0.746962	0.580984	0.471956	0.378432	0.174369	0.08079	0.996819	1.09721	0.910852	0.881938	0.719725	0.676406	0.562412	0.489147	0.410106	0.161071	55.4826	-0.0601065	0.0341283	0.995163	58.0068	-0.0433552	0.109265	0.968479	Q9UPY5	2.52423	-0.0601065	0.52149	Yes	Yes	Yes	Yes	Yes	Yes	Yes	6162	55.4	23657	SLC7A11	A8K2U4; hsa:23657; Q9UPY5	1	8.878	3	6162	55.4
Q9H6B4	0.996819	0.954543	0.842402	0.828596	0.650828	0.529268	0.435193	0.293928	0.402736	0.236893	0.996819	0.928883	0.983797	0.878023	0.733207	0.59665	0.536231	0.404741	0.499847	0.283993	54.4175	-0.0532638	0.249648	0.972455	56.9426	-0.0488782	0.32307	0.961148	Q9H6B4	2.5251	-0.0532638	0.52149	Yes	Yes	Yes	Yes	Yes	Yes	Yes	5089	41.3	79827	CLMP	hsa:79827; Q9H6B4	1	9.575	2	5089	41.3
Q9BTY7	0.996819	0.98944	0.843332	0.621966	0.366271	0.231073	0.227532	0.180031	0.103496	0.0931139	0.996819	0.932989	0.594117	0.428734	0.277934	0.216046	0.17939	0.205421	0.129304	0.107027	49.9534	-0.10229	0.125116	0.993706	47.7685	-0.100993	0.151202	0.986471	Q9BTY7	-2.1849	-0.10229	0.521872	Yes	Yes	Yes	Yes	Yes	Yes	Yes	5751	42.1	51236	HGH1	hsa:51236; P0CB43; Q9BTY7	1	14.116	3	5751	42.1
Q7L0Y3	0.996819	0.969939	0.938277	0.777717	0.449908	0.22227	0.133141	0.123082	0.0956217	0.076682	0.996819	1.00792	0.787038	0.521724	0.288305	0.181721	0.124118	0.0915244	0.0810563	0.0561628	50.885	-0.133044	0.0907137	0.99913	49.0365	-0.116561	0.0780522	0.996325	Q7L0Y3	-1.84854	-0.133044	0.521872	Yes	Yes	Yes	Yes	Yes	Yes	Yes	1576	47.3	54931	TRMT10C	hsa:54931; Q7L0Y3; Q9NRG5; Q9NX54; Q9Y596	1	66.1	13	1576	47.3
O15040	0.996819	0.951464	0.95224	0.840018	0.741194	0.540271	0.365642	0.284743	0.173244	0.08079	0.996819	1.17932	1.00107	0.865298	0.916768	0.785438	0.435384	0.233896	0.357034	0.206637	54.4085	-0.0710158	0.0670768	0.998503	55.7152	-0.142402	0.250331	0.939428	O15040	1.30674	-0.142402	0.521872	Yes	Yes	Yes	Yes	Yes	Yes	Yes	3731	153.8	9895	TECPR2	A5PKY3; A6NFY9; A7E2X3; H0YMM9; hsa:9895; O15040; Q9UEG6	1	10.575	3	3731	153.8
Q9UHR6	0.996819	0.964807	0.646927	0.421566	0.275905	0.148547	0.112276	0.113897	0.13162	0.0629888	0.996819	0.977124	0.735208	0.539343	0.424161	0.309935	0.233692	0.224743	0.189131	0.165309	48.0006	-0.110594	0.0984166	0.991501	49.6657	-0.0807684	0.182274	0.991687	Q9UHR6	1.66508	-0.110594	0.521872	Yes	Yes	Yes	Yes	Yes	Yes	Yes	5340	42.9	741	ZNHIT2	hsa:741; Q3SY14; Q8IUV0; Q9UHR6	1	15.16	2	5340	42.9
Q9BU89	0.996819	0.92991	0.704639	0.537861	0.412416	0.273987	0.176859	0.177275	0.14287	0.0780513	0.996819	0.893986	0.852304	0.726302	0.565202	0.418968	0.303508	0.260336	0.186237	0.123982	49.5354	-0.0748713	0.0972235	0.993783	52.3436	-0.0610996	0.107515	0.997745	Q9BU89	2.8082	-0.0748713	0.521872	Yes	Yes	Yes	Yes	Yes	Yes	Yes	6547	32.9	83475	DOHH	hsa:83475; O75265; Q9BU89	1	28.501	4	6547	32.9
Q969G6	0.996819	1.06847	0.962479	0.909587	0.734465	0.640403	0.35968	0.220446	0.13162	0.134194	0.996819	0.95249	0.917571	0.825165	0.64713	0.377576	0.192965	0.13932	0.125444	0.0837144	54.6099	-0.0903319	0.0979872	0.986913	52.4304	-0.100127	0.0777476	0.996857	Q969G6	-2.17954	-0.100127	0.524685	Yes	Yes	Yes	Yes	Yes	Yes	Yes	4533	17.6	55312	RFK	hsa:55312; Q5JSG9; Q969G6; Q9NUT7	1	8.08	2	4533	17.6
Q9NPD3	0.996819	1.07463	1.30596	1.1401	1.00556	0.858272	0.696508	0.547441	0.384737	0.119131	0.996819	1.04692	1.06922	1.02583	0.831729	0.682463	0.515867	0.458639	0.309751	0.143056	59.1504	-0.0828202	0.134208	0.894589	56.9985	-0.0698428	0.15865	0.977893	Q9NPD3	-2.15194	-0.0828202	0.52681	Yes	Yes	Yes	Yes	Yes	Yes	Yes	1630	26.4	54512	EXOSC4	hsa:54512; Q9NPD3	1	25.591	6	1630	26.4
O43683	0.996819	0.953517	0.810753	0.552397	0.321088	0.204665	0.152019	0.137779	0.150745	0.0890059	0.996819	0.961728	0.829269	0.688127	0.468755	0.317002	0.23854	0.201354	0.195886	0.121863	49.2676	-0.109297	0.118444	0.998557	50.9248	-0.0808292	0.143712	0.997543	O43683	1.65717	-0.109297	0.528422	Yes	Yes	Yes	Yes	Yes	Yes	Yes	777	122.3	699	BUB1	E9PC26; F5GXI5; hsa:699; O43430; O43643; O43683; O60626; Q53QE4	1	21.919	5	777	122.3
Q9HAA7	0.996819	1.06437	1.0537	0.969811	0.675823	0.451143	0.294103	0.229631	0.150745	0.0794206	0.996819	0.980203	0.92141	0.718471	0.54135	0.309935	0.224965	0.143388	0.115795	0.0614612	53.4204	-0.107283	0.123419	0.98517	51.5508	-0.0899782	0.0740134	0.998107	Q9HAA7	-1.8696	-0.107283	0.532639	Yes	Yes	Yes	Yes	Yes	Yes	Yes	2805	14.5				1	1.648	1	2805	14.5
P53597	0.996819	1.00278	0.984819	0.915817	0.693127	0.318001	0.149039	0.137779	0.101247	0.0890059	0.996819	0.944279	0.916611	0.666593	0.414827	0.227151	0.138664	0.103728	0.088776	0.0476854	52.4394	-0.152404	0.0978379	0.999561	50.4303	-0.109415	0.0663882	0.99827	P53597	-2.00917	-0.152404	0.534044	Yes	Yes	Yes	Yes	Yes	Yes	Yes	81	36.2	8802	SUCLG1	hsa:8802; P53597; Q9BWB0; Q9UNP6	1	26.567	6	81	36.2
Q9H1B7	0.996819	1.02639	0.891736	0.664538	0.479709	0.319101	0.194744	0.191972	0.15637	0.12187	0.996819	0.810849	0.664183	0.540322	0.372307	0.267534	0.200723	0.164744	0.142813	0.0943112	50.9092	-0.0940033	0.137673	0.99534	49.0294	-0.0668397	0.0926819	0.994494	Q9H1B7	-1.87971	-0.0940033	0.534044	Yes	Yes	Yes	Yes	Yes	Yes	Yes	839	82.6	64207	IRF2BPL	hsa:64207; Q8NDQ2; Q96JG2; Q9H1B7; Q9H3I7	1	27.576	5	839	82.6
P35716	0.996819	1.11158	1.18309	1.25016	0.787339	0.619496	0.360674	0.284743	0.120371	0.0588808	0.996819	1.1085	0.849425	0.838869	0.609796	0.489637	0.336477	0.245082	0.147638	0.0582822	55.0607	-0.117861	0.0912338	0.923306	53.445	-0.0707191	0.0543306	0.977643	P35716	-1.61573	-0.117861	0.534044	Yes	Yes	Yes	Yes	Yes	Yes	Yes	4214	46.7	6664	SOX11	hsa:6664; P35716; Q4ZFV8	1	3.28	1	4214	46.7
Q7Z3B4	0.996819	0.963781	0.960617	0.776679	0.472019	0.204665	0.126186	0.120327	0.113621	0.0972218	0.996819	0.99252	0.958842	0.854531	0.590092	0.356375	0.243389	0.195252	0.168867	0.125042	50.9154	-0.141823	0.101036	0.999	52.2071	-0.107764	0.147913	0.99878	Q7Z3B4	1.2917	-0.141823	0.534044	Yes	Yes	Yes	Yes	Yes	Yes	Yes	1937	55.4	53371	NUP54	B2RCK7; B4DT35; hsa:53371; Q7Z3B4; Q96EA7; Q9NVL5; Q9P0I1	1	39.169	7	1937	55.4
Q9Y2Q5	0.996819	1.00073	0.956894	0.68842	0.591225	0.573281	0.42327	0.332506	0.314989	0.187597	0.996819	0.834455	0.931968	0.874108	0.944769	0.649147	0.451869	0.384403	0.356069	0.133519	54.101	-0.0532498	0.199598	0.969611	56.5958	-0.0619255	0.138504	0.936412	Q9Y2Q5	2.4948	-0.0619255	0.534044	Yes	Yes	Yes	Yes	Yes	Yes	Yes	5086	13.5	28956	LAMTOR2	hsa:28956; Q5VY97; Q5VY98; Q5VY99; Q9Y2Q5	1	14.074	2	5086	13.5
P29084	0.996819	0.985335	0.909421	0.606391	0.348006	0.325703	0.203686	0.123082	0.104621	0.0739434	0.996819	0.898092	0.671861	0.386643	0.291416	0.202922	0.143512	0.107795	0.0964956	0.0614612	50.1767	-0.100437	0.107275	0.985939	48.0161	-0.0971842	0.091895	0.994497	P29084	-2.16054	-0.100437	0.534761	Yes	Yes	Yes	Yes	Yes	Yes	Yes	2463	33	2961	GTF2E2	D3DSV2; hsa:2961; P29084; Q9H2B9	1	33.653	8	2463	33
P19532	0.996819	1.15879	0.982957	0.586663	0.409532	0.276187	0.140096	0.14329	0.256491	0.204029	0.996819	0.725658	0.652665	0.444395	0.303861	0.168597	0.127028	0.0264404	0.0984255	0.0551031	49.8585	-0.147009	0.199603	0.962783	47.855	-0.076537	0.0326583	0.982549	P19532	-2.00352	-0.147009	0.534761	Yes	Yes	Yes	Yes	Yes	Yes	Yes	2591	61.5	7030	TFE3	A8MZL6; hsa:7030; P19532; Q5JU74; Q92757; Q92758; Q99964	1	9.137	3	2591	61.5
Q16720	0.996819	1.01202	0.987611	0.896088	0.804643	0.619496	0.405385	0.256268	0.121496	0.0643581	0.996819	0.998678	0.924289	0.848658	0.702095	0.455312	0.242419	0.150507	0.111935	0.0604015	55.055	-0.0872048	0.0450089	0.998344	53.1795	-0.0949591	0.0529017	0.998107	Q16720	-1.87542	-0.0949591	0.534761	Yes	Yes	Yes	Yes	Yes	Yes	Yes	252;5014	134.1	492	ATP2B3	B7WNR8; B7WNY5; hsa:492; Q12995; Q16720; Q16858	2	49.059	0	252;5014	134.1
Q9Y3D8	0.996819	0.97815	0.91966	0.61366	0.367232	0.192561	0.124199	0.110223	0.0899969	0.106807	0.996819	1.02947	0.807194	0.650931	0.470829	0.334165	0.230783	0.227794	0.163078	0.101729	49.8916	-0.128004	0.0988217	0.99867	50.9018	-0.0785624	0.130451	0.98976	Q9Y3D8	1.01024	-0.128004	0.534761	Yes	Yes	Yes	Yes	Yes	Yes	Yes	2245	20	102157402	AK6	A8MSZ6; hsa:102157402; Q5F2S9; Q9Y3D8	1	12.203	3	2245	20
Q9UDX5	0.996819	0.973018	0.926176	0.85144	0.845981	0.718527	0.612052	0.467529	0.619854	0.239631	0.996819	1.01818	0.960762	0.924029	0.75706	0.588574	0.574048	0.483045	0.476688	0.0879531	61.1271	-0.0319394	0.114687	0.931956	58.3477	-0.0419227	0	0.960813	Q9UDX5	-2.77941	-0.0419227	0.536646	Yes	Yes	Yes	Yes	Yes	Yes	Yes	550	18	51537	MTFP1	A6NFQ5; hsa:51537; Q9H3K1; Q9P0N6; Q9UDX5	1	5.109	1	550	18
Q9BY50	0.996819	0.956596	0.951309	0.766296	0.696973	0.312499	0.167917	0.140534	0.121496	0.0575115	0.996819	1.01202	0.820631	0.669529	0.411716	0.260467	0.129937	0.125083	0.0810563	0.0455661	52.2622	-0.105728	0.0663268	0.988332	50.4056	-0.0964702	0.0566292	0.995651	Q9BY50	-1.85666	-0.105728	0.538945	Yes	Yes	Yes	Yes	Yes	Yes	Yes	3904	21.5	90701	SEC11C	B2RAA3; hsa:90701; Q9BY50	1	10.018	3	3904	21.5
Q9NRZ7	0.996819	1.02228	0.950378	0.921009	0.779648	0.508361	0.264295	0.189216	0.123746	0.117762	0.996819	0.977124	0.931968	0.8467	0.642982	0.305897	0.168724	0.124066	0.11676	0.0445064	53.7924	-0.111912	0.106515	0.998302	52.1828	-0.11791	0.0693837	0.99683	Q9NRZ7	-1.60953	-0.11791	0.538945	Yes	Yes	Yes	Yes	Yes	Yes	Yes	3732	43.4	56894	AGPAT3	D3DSL2; hsa:56894; Q3ZCU2; Q6UWP6; Q6ZUC6; Q8N3Q7; Q9NRZ6; Q9NRZ7	1	15.448	3	3732	43.4
Q86UW9	0.996819	0.908356	0.463554	0.299042	0.127858	0.0968306	0.0824681	0.0890969	0.119246	0.0739434	0.996819	0.888854	0.567243	0.426776	0.255119	0.135281	0.141573	0.0864397	0.0646521	0.0466257	46.3548	-0.149871	0.0943703	0.989377	47.638	-0.0945504	0.0636	0.990261	Q86UW9	1.28324	-0.149871	0.538945	Yes	Yes	Yes	Yes	Yes	Yes	Yes	1557	67.2	113878	DTX2	hsa:113878; Q4ZH49; Q6XM87; Q6XM88; Q86UW9; Q96H69; Q9H890; Q9P200	1	2.345	1	1557	67.2
Q6XQN6	0.996819	0.975071	0.980164	0.880513	0.825792	0.717427	0.585225	0.528152	0.530982	0.156103	0.996819	0.944279	0.907973	0.8976	0.784023	0.652176	0.530413	0.434232	0.367648	0.114445	60.1015	-0.0375845	0.011514	0.977282	57.3315	-0.0466452	0.0495209	0.994356	Q6XQN6	-2.76999	-0.0466452	0.540771	Yes	Yes	Yes	Yes	Yes	Yes	Yes	589	57.5	93100	NAPRT	A7BFI3; hsa:93100; Q6PJL1; Q6XQN4; Q6XQN5; Q6XQN6; Q8N5E8; Q9BRG0	1	64.553	13	589	57.5
Q13367	0.996819	0.994572	0.949447	0.856631	0.510472	0.287191	0.182821	0.141453	0.0978716	0.0575115	0.996819	1.01202	0.886857	0.6431	0.377493	0.215036	0.18036	0.137287	0.108075	0.0625209	51.593	-0.123831	0.0918288	0.996333	50.1083	-0.114803	0.102471	0.996459	Q13367	-1.48471	-0.123831	0.540771	Yes	Yes	Yes	Yes	Yes	Yes	Yes	3829	119	8120	AP3B2	A4Z4T7; B7ZKR7; B7ZKS0; hsa:8120; O14808; Q13367; Q52LY8	1	19.823	5	3829	119
A2RTX5	0.996819	0.973018	1.06766	0.814059	0.439333	0.261883	0.125193	0.102875	0.0618729	0.0314944	0.996819	0.962754	0.87054	0.75371	0.625352	0.43613	0.225934	0.143388	0.139919	0.110206	51.1048	-0.147863	0.0724961	0.988892	52.3829	-0.0796511	0.077271	0.992683	A2RTX5	1.27814	-0.147863	0.543868	Yes	Yes	Yes	Yes	Yes	Yes	Yes	3610	92.6	123283	TARS3	A2RTX5; B2RMP7; hsa:123283; Q6B0A1; Q6IS76; Q96LW3; Q96MP4	1	10.628	2	3610	92.6
Q8IY37	0.996819	0.831376	0.965271	0.775641	0.436449	0.407129	0.330866	0.101038	0.193493	0.0136932	0.996819	0.95557	0.756324	0.611777	0.384752	0.307916	0.197814	0.130168	0.21808	0.121863	52.0062	-0.070731	0.0400414	0.947546	49.8823	-0.0837097	0.140604	0.989016	Q8IY37	-2.1239	-0.0837097	0.545137	Yes	Yes	Yes	Yes	Yes	Yes	Yes	2267	129.5	57647	DHX37	hsa:57647; Q8IY37; Q9BUI7; Q9P211	1	7.806	3	2267	129.5
Q7Z6V5	0.996819	1.00176	1.04718	0.87636	0.74504	0.801054	0.432212	0.46661	0.323989	0.168427	0.996819	0.922725	0.96748	0.769371	0.682391	0.518914	0.330659	0.337623	0.294312	0.120803	56.9917	-0.0588367	0.156294	0.955995	54.1008	-0.0594328	0.137528	0.983602	Q7Z6V5	-2.89082	-0.0594328	0.545288	Yes	Yes	Yes	Yes	Yes	Yes	Yes	4899	21	134637	ADAT2	A6NL12; B3KWY3; hsa:134637; Q7Z327; Q7Z6V5; Q8IY39	1	6.706	2	4899	21
Q9NQ11	0.996819	0.963781	1.06673	0.90128	0.953651	0.751538	0.648815	0.595204	0.605229	0.042449	0.996819	0.974045	0.956923	0.96514	0.835877	0.714769	0.487747	0.529825	0.415896	0.112326	61.0404	-0.0464723	0	0.939981	58.2785	-0.0496375	0.0703815	0.976102	Q9NQ11	-2.76188	-0.0496375	0.545288	Yes	Yes	Yes	Yes	Yes	Yes	Yes	3950	128.7	23400	ATP13A2	hsa:23400; O75700; Q5JXY1; Q5JXY2; Q6S9Z9; Q9NQ11	1	1.191	1	3950	128.7
P24539	0.996819	0.987388	0.973649	0.896088	0.812334	0.689918	0.567341	0.47304	0.314989	0.125978	0.996819	0.986361	0.978038	0.889769	0.748763	0.583526	0.465444	0.337623	0.159218	0.0985499	57.5688	-0.0535379	0.0807305	0.999134	55.2741	-0.0692715	0.0696615	0.995521	P24539	-2.29463	-0.0692715	0.545288	Yes	Yes	Yes	Yes	Yes	Yes	Yes	191	28.9	515	ATP5PB	hsa:515; P24539; Q9BQ68; Q9BRU8	1	39.581	7	191	28.9
P55795	0.996819	0.761582	0.54919	0.501519	0.53739	0.342208	0.233494	0.16809	0.152995	0.0136932	0.996819	0.710262	0.738088	0.832017	0.6295	0.336184	0.315145	0.265421	0.139919	0.0105968	49.5212	-0.0488872	0	0.95032	52.2891	-0.0518395	0	0.919798	P55795	2.7679	-0.0518395	0.545288	Yes	Yes	Yes	Yes	Yes	Yes	Yes	6013	49.2	3188	HNRNPH2	A1L400; hsa:3188; P55795; Q9HHA7	1	60.424	2	6013	49.2
O60921	0.996819	0.838561	0.769797	0.65727	0.499898	0.349911	0.363654	0.194727	0.087747	0.0561422	0.996819	0.900144	0.901254	0.716514	0.655427	0.519924	0.437324	0.23593	0.172727	0.0434467	51.391	-0.0549531	0.00270066	0.983025	53.8549	-0.0548008	0	0.986592	O60921	2.46394	-0.0549531	0.545462	Yes	Yes	Yes	Yes	Yes	Yes	Yes	5098	31.7	3364	HUS1	B4DFI9; hsa:3364; O60921	1	12.376	2	5098	31.7
Q969M3	0.996819	1.01613	1.01181	0.961504	0.900777	0.742735	0.558398	0.417929	0.224992	0.12187	0.996819	1.01305	0.964601	0.887811	0.724911	0.568383	0.4189	0.355928	0.179482	0.138818	57.0431	-0.0817263	0.109982	0.998722	54.9315	-0.0692916	0.120551	0.995381	Q969M3	-2.11156	-0.0817263	0.547777	Yes	Yes	Yes	Yes	Yes	Yes	Yes	2119	28	81555	YIPF5	D3DQF5; hsa:81555; Q4VSN6; Q53EX4; Q8NHE5; Q969M3; Q9H338; Q9H3U4	1	11.81	3	2119	28
P63027	0.996819	1.03152	0.924315	0.922047	0.721968	0.459946	0.300065	0.233305	0.28124	0.217722	0.996819	0.953517	0.904134	0.862361	0.741504	0.557277	0.421809	0.35186	0.261503	0.207696	53.2892	-0.109592	0.23041	0.992679	54.9129	-0.0620717	0.18925	0.997095	P63027	1.62377	-0.109592	0.547777	Yes	Yes	Yes	Yes	Yes	Yes	Yes	4634	12.7	6844	VAMP2	hsa:6844; P19065; P63027; Q9BUC2	1	73.77	1	4634	12.7
Q93096	0.996819	1.03973	1.02298	0.945929	0.825792	0.698721	0.461026	0.358225	0.314989	0.136932	0.996819	1.01099	0.937727	0.869213	0.712466	0.512857	0.347144	0.270505	0.22773	0.0858337	56.2265	-0.0746901	0.161508	0.98987	54.1293	-0.0740591	0.105791	0.996409	Q93096	-2.09724	-0.0746901	0.548357	Yes	Yes	Yes	Yes	Yes	Yes	Yes	4507	19.8	7803	PTP4A1	B2R6C8; hsa:7803; O00648; Q49A54; Q93096	1	12.923	4	4507	19.8
Q99685	0.996819	0.967886	0.963409	0.831711	0.746001	0.509461	0.216603	0.216772	0.193493	0.072574	0.996819	1.00689	0.933887	0.898579	0.702095	0.607755	0.446051	0.369148	0.169832	0.0773563	53.5522	-0.0919377	0.0942996	0.98853	55.3472	-0.0636217	0.043035	0.992918	Q99685	1.79501	-0.0919377	0.548357	Yes	Yes	Yes	Yes	Yes	Yes	Yes	1327	33.2	11343	MGLL	B3KRC2; B7Z9D1; hsa:11343; Q6IBG9; Q96AA5; Q99685	1	18.332	4	1327	33.2
P40937	0.996819	0.956596	0.942931	0.817174	0.531622	0.231073	0.13016	0.120327	0.0944968	0.0794206	0.996819	0.956596	0.811993	0.581433	0.339121	0.212008	0.142542	0.123049	0.0993905	0.0699386	51.3558	-0.134318	0.0846502	0.998312	49.5477	-0.102622	0.0858048	0.999342	P40937	-1.80806	-0.134318	0.550224	Yes	Yes	Yes	Yes	Yes	Yes	Yes	5978	38.5	5985	RFC5	A8MZ62; B3KSX8; hsa:5985; P40937	1	73.926	16	5978	38.5
P52630	0.996819	0.953517	0.778174	0.687382	0.491246	0.367516	0.231507	0.247083	0.179994	0.0575115	0.996819	1.0151	0.770721	0.539343	0.366085	0.255419	0.161936	0.131185	0.115795	0.0498048	51.3934	-0.0643916	0.0770405	0.991608	49.5457	-0.0932606	0.0889671	0.990578	P52630	-1.84767	-0.0932606	0.551425	Yes	Yes	Yes	Yes	Yes	Yes	Yes	5189	97.9	6773	STAT2	B4DLC7; G3V2M6; hsa:6773; P52630; Q16430; Q16431; Q9UDL4	1	8.851	3	5189	97.9
Q9Y2R9	0.996819	1.04589	0.903836	0.774602	0.526815	0.301495	0.177853	0.14329	0.129371	0.125978	0.996819	0.964807	0.816792	0.58437	0.339121	0.193836	0.126058	0.082372	0.0714067	0.0508644	51.4154	-0.109222	0.116548	0.996429	49.5769	-0.105487	0.0578248	0.99949	Q9Y2R9	-1.83853	-0.109222	0.552202	Yes	Yes	Yes	Yes	Yes	Yes	Yes	3562	28.1	51081	MRPS7	B2R9N5; hsa:51081; Q53GD6; Q9Y2R9	1	37.897	7	3562	28.1
O14531	0.996819	0.928883	0.893597	0.789139	0.554694	0.363115	0.196731	0.164416	0.143995	0.135563	0.996819	0.99252	0.916611	0.877044	0.659575	0.499732	0.294781	0.291861	0.21808	0.126101	51.8205	-0.092079	0.115263	0.995612	53.608	-0.0770202	0.143181	0.994216	O14531	1.78748	-0.092079	0.554413	Yes	Yes	Yes	Yes	Yes	Yes	Yes	587	61.8	10570	DPYSL4	B2RMQ1; D3DRG5; hsa:10570; O00240; O14531; Q5T0Q7	1	22.221	6	587	61.8
O76031	0.996819	0.975071	0.802376	0.603276	0.435488	0.304796	0.200705	0.157068	0.087747	0.0657274	0.996819	0.937095	0.693937	0.427755	0.28312	0.174654	0.110543	0.0864397	0.0743016	0.0508644	50.4199	-0.0791807	0.0683262	0.996321	48.2947	-0.102938	0.0681015	0.996902	O76031	-2.1252	-0.102938	0.554558	Yes	Yes	Yes	Yes	Yes	Yes	Yes	4568	69.2	10845	CLPX	A1L428; A8K8F1; B9EGI8; hsa:10845; O76031; Q9H4D9	1	123.198	19	4568	69.2
Q4L180	0.996819	0.962754	0.866603	0.616775	0.498936	0.305897	0.181827	0.14329	0.157495	0.139671	0.996819	1.16085	0.92141	0.825165	0.565202	0.303878	0.207511	0.179998	0.230624	0.143056	50.6739	-0.0876418	0.123264	0.994653	51.6598	-0.124748	0.174938	0.975564	Q4L180	0.985894	-0.124748	0.555615	Yes	Yes	Yes	Yes	Yes	Yes	Yes	4364	130.3	11259	FILIP1L	B2CNV7; B2CNV8; hsa:11259; Q13597; Q2YDY5; Q4L180; Q6KFX5; Q6KFX6; Q6KFX7; Q8IUM3; Q8N6Z0	1	10.551	3	4364	130.3
Q8WU79	0.996819	0.965833	0.750249	0.592893	0.328779	0.212367	0.139103	0.140534	0.113621	0.0890059	0.996819	0.958649	0.816792	0.684212	0.485348	0.308926	0.197814	0.191184	0.150533	0.0921918	49.3834	-0.0979704	0.0965719	0.995673	50.9428	-0.0796397	0.101029	0.997779	Q8WU79	1.5594	-0.0979704	0.555615	Yes	Yes	Yes	Yes	Yes	Yes	Yes	824	46.8	64744	SMAP2	B2R7T1; B7Z5B5; B7Z8V2; D3DPV2; hsa:64744; Q5QPL2; Q8WU79; Q96C93; Q9NST2; Q9UJL8	1	48.528	10	824	46.8
Q9UHA3	0.996819	1.15777	1.26872	1.17956	1.02767	0.502859	0.287148	0.203912	0.157495	0.135563	0.996819	1.0151	1.18728	1.12959	0.936472	0.598669	0.41987	0.352877	0.259573	0.191801	53.8402	-0.316532	0.191603	0.929366	55.0985	-0.126083	0.250356	0.948641	Q9UHA3	1.25832	-0.316532	0.557323	Yes	Yes	Yes	Yes	Yes	Yes	Yes	2164	19.6	51187	RSL24D1	B2RD72; hsa:51187; Q561V8; Q8N6S8; Q96B04; Q96C76; Q96HJ1; Q9UHA3	1	11.13	2	2164	19.6
Q9BRJ6	0.996819	1.14443	0.859156	0.647925	0.488362	0.262983	0.176859	0.157068	0.160869	0.127347	0.996819	0.935042	0.880138	0.715535	0.571425	0.36748	0.323872	0.254234	0.242204	0.165309	50.6294	-0.10541	0.136634	0.974829	52.0476	-0.0698017	0.179846	0.99621	Q9BRJ6	1.41815	-0.10541	0.557569	Yes	Yes	Yes	Yes	Yes	Yes	Yes	1188	22.1	84310	C7orf50	hsa:84310; Q9BRJ6	1	27.358	5	1188	22.1
O75084	0.996819	1.01099	0.95317	0.833788	0.779648	0.717427	0.531571	0.443647	0.388112	0.105438	0.996819	0.967886	0.908933	0.783075	0.769505	0.575449	0.395628	0.309149	0.197816	0.0105968	57.7193	-0.0463294	0.0332781	0.988702	54.8651	-0.0610705	0	0.993934	O75084	-2.85414	-0.0610705	0.558836	Yes	Yes	Yes	Yes	Yes	Yes	Yes	753	63.6	8324	FZD7	hsa:8324; O75084; O94816; Q53S59; Q96B74	1	2.7	1	753	63.6
Q9UP38	0.996819	1.01099	0.95317	0.833788	0.779648	0.717427	0.531571	0.443647	0.388112	0.105438	0.996819	0.967886	0.908933	0.783075	0.769505	0.575449	0.395628	0.309149	0.197816	0.0105968	57.7193	-0.0463294	0.0332781	0.988702	54.8651	-0.0610705	0	0.993934	Q9UP38	-2.85414	-0.0610705	0.558836	Yes	Yes	Yes	Yes	Yes	Yes	Yes	753	71.1	8321	FZD1	A4D1E8; hsa:8321; O94815; Q549T8; Q9UP38	1	2.7	1	753	71.1
P62834	0.996819	1.01407	0.969925	0.908548	0.811372	0.697621	0.600129	0.475796	0.415111	0.124608	0.996819	1.00792	0.960762	0.877044	0.750837	0.587564	0.460596	0.391521	0.314576	0.203458	58.4716	-0.0472107	0.0627061	0.992692	55.6197	-0.0604503	0.208833	0.997924	P62834	-2.85188	-0.0604503	0.558836	Yes	Yes	Yes	Yes	Yes	Yes	Yes	5149	21	5906	RAP1A	hsa:5906; P10113; P62834	1	77.359	2	5149	21
Q99595	0.996819	0.956596	1.01461	0.805753	0.863285	0.720728	0.604104	0.484062	0.493858	0.209506	0.996819	0.853957	0.955963	0.905431	0.844173	0.623908	0.449929	0.440334	0.303961	0.0635806	59.4886	-0.0399228	0.143952	0.963576	56.6376	-0.054802	0.0224645	0.971587	Q99595	-2.85093	-0.054802	0.558836	Yes	Yes	Yes	Yes	Yes	Yes	Yes	2208	18	10440	TIMM17A	B2RDM5; hsa:10440; Q99595; Q9BWF5	1	19.646	4	2208	18
Q9NVE7	0.996819	0.984309	0.974579	0.878437	0.685437	0.393925	0.228526	0.216772	0.159745	0.105438	0.996819	0.949411	0.906053	0.715535	0.482237	0.277629	0.181329	0.158642	0.132199	0.0868934	52.8367	-0.108959	0.131091	0.998115	51.0107	-0.0984603	0.102399	0.998933	Q9NVE7	-1.82606	-0.108959	0.558836	Yes	Yes	Yes	Yes	Yes	Yes	Yes	5651	85.9	55229	PANK4	B9DI84; hsa:55229; Q53EU3; Q5TA84; Q7RTX3; Q9H3X5; Q9NVE7	1	33.515	7	5651	85.9
P38646	0.996819	0.981229	0.96434	0.897127	0.732542	0.477551	0.274231	0.187379	0.0978716	0.0643581	0.996819	0.970965	0.937727	0.7958	0.566239	0.313973	0.158057	0.102711	0.0849161	0.0487451	53.608	-0.098768	0.0603326	0.999783	51.7852	-0.107317	0.0504044	0.999601	P38646	-1.82275	-0.107317	0.558836	Yes	Yes	Yes	Yes	Yes	Yes	Yes	5468	73.6	3313	HSPA9	B2RCM1; hsa:3313; P30036; P31932; P38646; Q1HB43; Q53H23; Q6GU03; Q9BWB7; Q9UC56	1	393.719	41	5468	73.6
Q69YQ0	0.996819	0.986361	0.911283	0.755912	0.4153	0.255281	0.164936	0.165334	0.169869	0.116392	0.996819	0.96686	0.947325	0.7958	0.517497	0.356375	0.220116	0.204405	0.165972	0.169548	50.6589	-0.127778	0.143844	0.997374	51.6381	-0.104244	0.166695	0.998041	Q69YQ0	0.979194	-0.127778	0.558836	Yes	Yes	Yes	Yes	Yes	Yes	Yes	6285	124.5	23384	SPECC1L	B7Z758; F5H1H6; hsa:23384; O15081; Q69YQ0	1	45.717	11	6285	124.5
Q6I9Y2	0.996819	0.80469	0.71767	0.665577	0.467212	0.289392	0.178846	0.17452	0.129371	0.127347	0.996819	0.799558	0.839827	0.78699	0.656464	0.364451	0.286054	0.237963	0.252818	0.0847741	50.1999	-0.065016	0.0781608	0.97956	52.6732	-0.0582323	0.0748424	0.957402	Q6I9Y2	2.47332	-0.065016	0.558836	Yes	Yes	Yes	Yes	Yes	Yes	Yes	4993	23.7	80145	THOC7	hsa:80145; Q6I9Y2; Q6P1L3; Q8WUF2; Q9H5H0	1	10.376	3	4993	23.7
O95057	0.996819	0.971992	1.03415	0.995769	0.770996	0.862673	0.651796	0.582345	0.533232	0.0451876	0.996819	1.23577	1.00875	0.882917	0.823432	0.672367	0.560473	0.452537	0.379228	0.0593419	60.542	-0.0487315	0	0.953419	57.6972	-0.0556951	0.0335281	0.933751	O95057	-2.84482	-0.0556951	0.55935	Yes	Yes	Yes	Yes	Yes	Yes	Yes	1751;2079;5158	22.3	148252	DIRAS1	hsa:148252; O95057	3	1.301	0	1751;2079;5158	22.3
Q96HU8	0.996819	0.971992	1.03415	0.995769	0.770996	0.862673	0.651796	0.582345	0.533232	0.0451876	0.996819	1.23577	1.00875	0.882917	0.823432	0.672367	0.560473	0.452537	0.379228	0.0593419	60.542	-0.0487315	0	0.953419	57.6972	-0.0556951	0.0335281	0.933751	Q96HU8	-2.84482	-0.0556951	0.55935	Yes	Yes	Yes	Yes	Yes	Yes	Yes	1751;2079;5158	22.5	54769	DIRAS2	B3KVM2; hsa:54769; Q96HU8	3	1.301	0	1751;2079;5158	22.5
E9PQ53	0.996819	0.993546	1.00623	0.883628	0.711393	0.588686	0.39843	0.320565	0.274491	0.0862673	0.996819	1.07155	0.809113	0.814398	0.607722	0.386662	0.367507	0.242031	0.251854	0.133519	55.0311	-0.0668659	0.105364	0.990597	52.7718	-0.0703841	0.161508	0.970881	E9PQ53	-2.25934	-0.0703841	0.55935	Yes	Yes	Yes	Yes	Yes	Yes	Yes	2310	13.4	100532726	NDUFC2-KCTD14	E9PQ53; hsa:100532726	1	4.127	2	2310	13.4
Q86UU1	0.996819	1.07258	0.959686	0.777717	0.600838	0.354312	0.250385	0.212179	0.168744	0.108176	0.996819	0.950438	0.799515	0.614714	0.388901	0.268543	0.186178	0.156608	0.154393	0.0890128	52.1676	-0.0964704	0.137833	0.99175	49.9901	-0.0879726	0.112575	0.998056	Q86UU1	-2.17748	-0.0964704	0.55935	Yes	Yes	Yes	Yes	Yes	Yes	Yes	1955	151.1	23187	PHLDB1	B0YJ63; B0YJ64; hsa:23187; O75133; Q4KMF8; Q86UU1; Q8TEQ2	1	69.05	13	1955	151.1
Q96G23	0.996819	1.00278	1.02019	0.873245	0.724852	0.345509	0.208654	0.175438	0.160869	0.08079	0.996819	0.977124	0.894536	0.712598	0.45631	0.27662	0.170663	0.153558	0.126409	0.0529838	52.6975	-0.131316	0.123103	0.994652	50.9071	-0.09867	0.0866126	0.998079	Q96G23	-1.79037	-0.131316	0.55935	Yes	Yes	Yes	Yes	Yes	Yes	Yes	5258	44.8	29956	CERS2	D3DV06; hsa:29956; Q5SZE5; Q96G23; Q9HD96; Q9NW79	1	16.387	4	5258	44.8
Q8IYU8	0.996819	0.968913	0.785621	0.790178	0.546042	0.3169	0.138109	0.113897	0.116996	0.0602501	0.996819	0.937095	0.82351	0.667571	0.329788	0.170616	0.100846	0.0854228	0.0897409	0.0455661	51.4702	-0.08942	0.0461173	0.98492	49.817	-0.114134	0.0557839	0.995299	Q8IYU8	-1.65325	-0.114134	0.560599	Yes	Yes	Yes	Yes	Yes	Yes	Yes	5062	49.6	221154	MICU2	hsa:221154; Q8IYU8; Q8N0T6; Q8NAX8	1	15.304	3	5062	49.6
Q9BPU6	0.996819	1.02844	0.971787	0.890897	0.732542	0.590887	0.436187	0.369247	0.337488	0.154733	0.996819	1.03152	0.945405	0.860404	0.693799	0.455312	0.306418	0.224743	0.185272	0.100669	55.4945	-0.0617099	0.18015	0.990053	53.4181	-0.0866923	0.11835	0.99732	Q9BPU6	-2.07646	-0.0866923	0.560919	Yes	Yes	Yes	Yes	Yes	Yes	Yes	5325	61.4	56896	DPYSL5	hsa:56896; Q8TCL6; Q9BPU6; Q9NQC4; Q9NRY9	1	36.557	8	5325	61.4
Q9ULV3	0.996819	1.31275	0.945724	0.937622	0.865207	0.466548	0.279199	0.234224	0.163119	0.151995	0.996819	1.05821	0.847505	0.701831	0.572462	0.375556	0.287024	0.182032	0.161148	0.166369	53.7665	-0.140891	0.170686	0.934376	51.8107	-0.0790876	0.144291	0.98671	Q9ULV3	-1.95578	-0.140891	0.560919	Yes	Yes	Yes	Yes	Yes	Yes	Yes	6729	100	25792	CIZ1	A8K9J8; B4E131; B7ZAS8; hsa:25792; Q5SYW3; Q5SYW5; Q8WU72; Q9H868; Q9NYM8; Q9UHK4; Q9ULV3; Q9Y3F9; Q9Y3G0	1	17.92	6	6729	100
Q9NR45	0.996819	1.00278	0.933623	0.874283	0.669094	0.332305	0.167917	0.156149	0.118121	0.08079	0.996819	0.994572	0.927169	0.883896	0.7498	0.45935	0.226904	0.17593	0.147638	0.0773563	52.3957	-0.124584	0.0949919	0.997469	53.3693	-0.106038	0.0895291	0.996136	Q9NR45	0.973657	-0.124584	0.560919	Yes	Yes	Yes	Yes	Yes	Yes	Yes	788	40.3	54187	NANS	B2RE98; hsa:54187; Q8WUV9; Q9BWS6; Q9NR45; Q9NVD4	1	84.589	11	788	40.3
Q08AF3	0.996819	0.911435	0.84054	0.709187	0.397995	0.210167	0.139103	0.126756	0.0967467	0.0643581	0.996819	0.726684	0.552846	0.528576	0.412753	0.225132	0.147391	0.140337	0.111935	0.114445	50.3355	-0.102316	0.070587	0.99394	48.2357	-0.0627015	0.0724265	0.966524	Q08AF3	-2.09976	-0.102316	0.563673	Yes	Yes	Yes	Yes	Yes	Yes	Yes	5681	101	162394	SLFN5	hsa:162394; Q08AF2; Q08AF3; Q8WU54; Q96A82	1	25.946	6	5681	101
O95208	0.996819	0.884749	0.95224	0.836903	0.892125	0.769143	0.502757	0.30495	0.229492	0.199921	0.996819	0.893986	0.891656	0.800694	0.717651	0.594631	0.401446	0.263387	0.196851	0.170608	56.2688	-0.0892892	0.17103	0.957686	54.4366	-0.0607512	0.115056	0.981788	O95208	-1.83222	-0.0892892	0.570392	Yes	Yes	Yes	Yes	Yes	Yes	Yes	4072	68.4	22905	EPN2	A8MTV8; B3KRX8; E9PBC2; hsa:22905; O95207; O95208; Q52LD0; Q9H7Z2; Q9UPT7	1	14.118	3	4072	68.4
Q8N4N8	0.996819	1.03871	0.968994	0.847286	0.50182	0.358714	0.225545	0.187379	0.121496	0.0985911	0.996819	0.864221	0.760163	0.598074	0.427272	0.283686	0.162906	0.171862	0.111935	0.0678193	51.8248	-0.109879	0.127175	0.991467	50.0156	-0.0714941	0.0599274	0.996945	Q8N4N8	-1.80917	-0.109879	0.570392	Yes	Yes	Yes	Yes	Yes	Yes	Yes	4034	76.2	84643	KIF2B	hsa:84643; Q8N4N8; Q96MA2; Q9BXG6	1	3.175	1	4034	76.2
O95470	0.996819	0.981229	0.912214	0.865976	0.746001	0.421433	0.176859	0.11849	0.0742475	0.0520342	0.996819	0.958649	0.915651	0.831038	0.740467	0.568383	0.360719	0.237963	0.130269	0.0540435	53.0572	-0.11568	0.0406532	0.994824	54.3325	-0.0731121	0.0222113	0.996526	O95470	1.27528	-0.11568	0.571588	Yes	Yes	Yes	Yes	Yes	Yes	Yes	1256	63.5	8879	SGPL1	B2RBD4; hsa:8879; O95470; Q7Z732; Q9ULG8; Q9UN89	1	44.184	7	1256	63.5
P11766	0.996819	0.999704	0.972718	0.91997	0.828676	0.682216	0.52561	0.442729	0.253116	0.113654	0.996819	1.01613	0.965561	0.944584	0.866989	0.732941	0.635138	0.534909	0.423616	0.104908	56.8704	-0.0633741	0.0871487	0.998763	59.3113	-0.0490097	0.0235942	0.995433	P11766	2.44085	-0.0633741	0.571588	Yes	Yes	Yes	Yes	Yes	Yes	Yes	1824	39.7	128	ADH5	hsa:128; P11766; Q6FHR2	1	64.862	11	1824	39.7
A6NFQ2	0.996819	0.951464	0.665544	0.538899	0.331663	0.207966	0.129167	0.13686	0.118121	0.0657274	0.996819	0.876538	0.802395	0.601989	0.49157	0.333155	0.278297	0.244065	0.199746	0.107027	48.9042	-0.0884192	0.0838821	0.99085	50.8829	-0.0618371	0.121701	0.994995	A6NFQ2	1.97873	-0.0884192	0.573234	Yes	Yes	Yes	Yes	Yes	Yes	Yes	5214	100.8	285966	TCAF2	A6NFQ2; B4DK02; hsa:285966; Q14D25; Q17RQ4; Q8IWQ0; Q8NF84	1	12.698	3	5214	100.8
Q9BZE4	0.996819	0.871406	0.592939	0.501519	0.33647	0.191461	0.128173	0.122164	0.0764974	0.0547729	0.996819	0.880643	0.805274	0.630375	0.458384	0.27561	0.20945	0.150507	0.129304	0.0678193	48.3857	-0.0781851	0.0531368	0.989622	50.4601	-0.0739436	0.0668461	0.997447	Q9BZE4	2.07448	-0.0781851	0.573234	Yes	Yes	Yes	Yes	Yes	Yes	Yes	645	73.9	23560	GTPBP4	B3KMC5; B4DY13; B7Z7A3; hsa:23560; O95446; Q5T3R8; Q9BZE4; Q9NVJ8	1	36.698	9	645	73.9
Q96MH7	0.996819	0.922725	0.861949	0.750721	0.61622	0.384022	0.196731	0.11849	0.13387	0.0301251	0.996819	0.979177	0.82351	0.624502	0.437643	0.250371	0.163875	0.143388	0.108075	0.0709983	52.117	-0.0792942	0.0216363	0.992445	50.2942	-0.090705	0.0808173	0.998426	Q96MH7	-1.82274	-0.090705	0.57692	Yes	Yes	Yes	Yes	Yes	Yes	Yes	2063	72.9	375444	C5orf34	hsa:375444; Q96MH7	1	1.337	1	2063	72.9
O95260	0.996819	1.04281	0.974579	0.897127	0.585457	0.3147	0.171891	0.170846	0.163119	0.116392	0.996819	0.965833	0.995315	0.875086	0.716614	0.430073	0.250176	0.183049	0.151498	0.0996095	51.9312	-0.141741	0.142691	0.99707	53.1608	-0.106197	0.112129	0.998264	O95260	1.22962	-0.141741	0.57692	Yes	Yes	Yes	Yes	Yes	Yes	Yes	1677	59.1	11101	ATE1	hsa:11101; O95260; O95261; Q5SQQ3; Q8WW04	1	31.87	6	1677	59.1
Q6P9F7	0.996819	1.19061	0.971787	1.10895	0.82387	0.56888	0.322917	0.222283	0.155245	0.232785	0.996819	1.0346	0.847505	0.755667	0.628463	0.418968	0.253085	0.164744	0.148603	0.16319	54.2746	-0.138304	0.194168	0.958678	52.3415	-0.0812359	0.120699	0.9875	Q6P9F7	-1.93311	-0.138304	0.581598	Yes	Yes	Yes	Yes	Yes	Yes	Yes	1374;4705;4912	92.3	23507	LRRC8B	D3DT28; hsa:23507; Q6P9F7; Q6UY21; Q8N106; Q92627	3	1.463	0	1374;4705;4912	92.3
Q15262	0.996819	1.00176	0.701846	0.511902	0.335508	0.243177	0.246411	0.227794	0.277865	0.243739	0.996819	0.967886	0.690098	0.565772	0.458384	0.353346	0.255994	0.248133	0.172727	0.161071	48.5761	-0.111383	0.243016	0.988614	50.146	-0.0673038	0.165548	0.983721	Q15262	1.56988	-0.111383	0.581598	Yes	Yes	Yes	Yes	Yes	Yes	Yes	526	162	5796	PTPRK	B2RTQ8; B7ZMG0; hsa:5796; Q14763; Q15262; Q5TG10; Q5TG11	1	9.853	2	526	162
Q96IJ6	0.996819	0.962754	0.962479	0.899203	0.770035	0.571081	0.39843	0.281069	0.236242	0.117762	0.996819	0.926831	0.907013	0.799715	0.639871	0.414929	0.286054	0.18915	0.163078	0.0858337	54.8232	-0.07573	0.125407	0.997615	52.7909	-0.0771373	0.0819218	0.996775	Q96IJ6	-2.03226	-0.0771373	0.583691	Yes	Yes	Yes	Yes	Yes	Yes	Yes	5550	46.3	29926	GMPPA	A6NJ74; A8K3Q6; B3KMT4; hsa:29926; Q53GI0; Q96IJ6; Q9NWC3; Q9Y5P5	1	33.451	8	5550	46.3
O00391	0.996819	1.01921	0.889874	0.847286	0.628717	0.434638	0.309007	0.306787	0.284615	0.125978	0.996819	0.985335	0.964601	0.8976	0.745652	0.589583	0.452839	0.385419	0.356069	0.155772	53.163	-0.0741408	0.180217	0.985622	55.8268	-0.0577126	0.174622	0.990711	O00391	2.66379	-0.0741408	0.584198	Yes	Yes	Yes	Yes	Yes	Yes	Yes	5716	82.5	5768	QSOX1	hsa:5768; O00391; Q59G29; Q5T2X0; Q8TDL6; Q8WVP4	1	21.544	5	5716	82.5
Q5T5C0	0.996819	0.907329	0.924315	0.855593	0.57296	0.352111	0.236475	0.146045	0.0978716	0.135563	0.996819	0.975071	0.959802	0.836911	0.729059	0.468436	0.287994	0.196269	0.160183	0.115505	52.1209	-0.102621	0.107794	0.990719	53.4404	-0.0906746	0.109013	0.997788	Q5T5C0	1.31952	-0.102621	0.584335	Yes	Yes	Yes	Yes	Yes	Yes	Yes	3040	127.5	134957	STXBP5	hsa:134957; Q14DF3; Q5T5C0; Q5T5C1; Q5T5C2; Q8NBG8; Q96NG9	1	25.218	4	3040	127.5
Q6Y2X3	0.996819	0.906303	0.859156	0.667653	0.479709	0.292693	0.217597	0.271883	0.165369	0.142409	0.996819	1.09208	0.893576	0.764477	0.514386	0.447235	0.382052	0.271522	0.304926	0.075237	50.8339	-0.0804669	0.154064	0.991793	52.8861	-0.0648384	0.153831	0.957136	Q6Y2X3	2.05221	-0.0804669	0.590686	Yes	Yes	Yes	Yes	Yes	Yes	Yes	3763	78.5	85406	DNAJC14	A5YM67; hsa:85406; Q17RY2; Q66K17; Q6Y2X3; Q96N59; Q96T63	1	2.761	1	3763	78.5
Q96MY1	0.996819	1.20601	0.924315	0.685305	0.559501	0.34881	0.293109	0.191972	0.314989	0.224569	0.996819	0.761582	0.764962	0.487464	0.418976	0.296811	0.257934	0.182032	0.195886	0.16425	51.3417	-0.1022	0.246319	0.945508	49.2781	-0.0650181	0.153387	0.977472	Q96MY1	-2.06359	-0.1022	0.591137	Yes	Yes	Yes	Yes	Yes	Yes	Yes	6364	47.2	140688	NOL4L	hsa:140688; Q5JYB7; Q6P0Y4; Q96MY1; Q9BR34; Q9NQF6	1	6.166	1	6364	47.2
A0A0B4J1V1	0.996819	1.05513	0.910352	0.780832	0.459521	0.290492	0.160962	0.164416	0.119246	0.0876366	0.996819	0.872432	0.705455	0.57556	0.367122	0.272581	0.189087	0.155591	0.121584	0.0646402	51.1141	-0.116033	0.111983	0.993896	49.4901	-0.0717927	0.0717947	0.996424	A0A0B4J1V1	-1.62401	-0.116033	0.591137	Yes	Yes	Yes	Yes	Yes	Yes	Yes	2689	12.8		IGHV3-21	A0A0B4J1V1	1	1.843	1	2689	12.8
Q9Y244	0.996819	0.913488	0.912214	0.654155	0.628717	0.463247	0.27125	0.190135	0.161994	0.112284	0.996819	0.846772	0.913732	0.925007	0.666835	0.641071	0.340356	0.354911	0.250889	0.172727	52.4449	-0.066219	0.0804873	0.983872	54.8511	-0.0625259	0.152187	0.954616	Q9Y244	2.40621	-0.066219	0.591137	Yes	Yes	Yes	Yes	Yes	Yes	Yes	1435	15.8	51371	POMP	A5HKJ2; D6MXU3; hsa:51371; Q9HB69; Q9Y244	1	5.241	3	1435	15.8
Q9Y221	0.996819	0.928883	0.835886	0.757989	0.546042	0.359814	0.224552	0.189216	0.152995	0.115023	0.996819	0.964807	0.840787	0.832017	0.695873	0.581507	0.370416	0.281692	0.217115	0.121863	51.7245	-0.0771146	0.100909	0.995922	54.376	-0.0600571	0.0872257	0.98998	Q9Y221	2.6515	-0.0771146	0.591137	Yes	Yes	Yes	Yes	Yes	Yes	Yes	2580	20.4	51388	NIP7	B2RD04; hsa:51388; Q9NZZ0; Q9Y221	1	14.751	4	2580	20.4
Q12974	0.996819	1.04384	1.02019	0.934507	0.806566	0.692119	0.457052	0.363736	0.307114	0.147887	0.996819	1.01099	0.937727	0.869213	0.712466	0.512857	0.347144	0.270505	0.22773	0.0858337	56.1437	-0.0725846	0.16567	0.990554	54.1293	-0.0740591	0.105791	0.996409	Q12974	-2.01444	-0.0740591	0.591841	Yes	Yes	Yes	Yes	Yes	Yes	Yes	4507	19.1	8073	PTP4A2	A8K9I8; B4DM39; D3DPP0; E9PGJ6; hsa:8073; O00649; Q12974; Q15197; Q15259; Q15260; Q15261; R4GN50	1	16.871	5	4507	19.1
Q9H223	0.996819	0.974045	0.936415	0.837941	0.554694	0.215668	0.128173	0.117571	0.0978716	0.0629888	0.996819	0.964807	0.860942	0.598074	0.306972	0.180711	0.1183	0.0996599	0.0897409	0.0593419	51.4603	-0.142698	0.0806395	0.997651	49.5417	-0.123289	0.079285	0.999232	Q9H223	-1.91863	-0.142698	0.591841	Yes	Yes	Yes	Yes	Yes	Yes	Yes	500	61.1	30844	EHD4	hsa:30844; Q9H223; Q9HAR1; Q9NZN2	1	223.439	23	500	61.1
P25774	0.996819	0.925804	0.871257	1.10791	1.09977	0.9485	0.806796	0.610819	0.457859	0.254694	0.996819	1.08387	0.978998	1.01702	0.844173	0.721836	0.610896	0.48813	0.427476	0.277635	60.1642	-0.0874108	0.275304	0.928069	58.3615	-0.0583444	0.290342	0.97695	P25774	-1.80265	-0.0874108	0.591841	Yes	Yes	Yes	Yes	Yes	Yes	Yes	3081	37.5	1520	CTSS	B4DWC9; D3DV05; hsa:1520; P25774; Q5T5I0; Q6FHS5; Q9BUG3	1	5.595	1	3081	37.5
O95302	0.996819	0.999704	0.963409	0.927239	0.770035	0.480852	0.308013	0.244328	0.195743	0.245109	0.996819	0.940174	0.963641	0.893684	0.738392	0.542134	0.432475	0.350844	0.318435	0.22889	53.6077	-0.114275	0.214128	0.997721	54.8564	-0.0683441	0.243928	0.994595	O95302	1.24864	-0.114275	0.591841	Yes	Yes	Yes	Yes	Yes	Yes	Yes	2632	63	11328	FKBP9	B3KY35; B7Z1G9; B7Z6H3; hsa:11328; O95302; Q2M2A1; Q3MIR7; Q6IN76; Q6P2N1; Q96EX5; Q96IJ9	1	55.561	11	2632	63
Q15428	0.996819	0.95557	0.698123	0.455832	0.310513	0.15735	0.128173	0.0872598	0.0652478	0.0465569	0.996819	0.940174	0.740007	0.577518	0.425198	0.236237	0.224965	0.114914	0.113865	0.072058	48.538	-0.100128	0.0613648	0.995294	49.8467	-0.0782942	0.0745084	0.993745	Q15428	1.30871	-0.100128	0.591841	Yes	Yes	Yes	Yes	Yes	Yes	Yes	6222	49.2	8175	SF3A2	B2RBU1; D6W605; hsa:8175; O75245; Q15428	1	53.52	7	6222	49.2
Q8IUH5	0.996819	0.828297	0.759558	0.596008	0.428758	0.309198	0.205673	0.167171	0.15187	0.1205	0.996819	1.02023	0.906053	0.771329	0.53409	0.378585	0.224965	0.14949	0.0974606	0.0635806	49.9996	-0.0675228	0.0994951	0.994355	51.9493	-0.0880507	0.0630098	0.997012	Q8IUH5	1.94971	-0.0880507	0.591841	Yes	Yes	Yes	Yes	Yes	Yes	Yes	6570	72.6	23390	ZDHHC17	B4DR39; hsa:23390; O75407; Q7Z2I0; Q86W89; Q86YK0; Q8IUH5; Q9P088; Q9UPZ8	1	6.584	2	6570	72.6
Q9BQ39	0.996819	0.774925	0.565945	0.390416	0.28648	0.193661	0.131154	0.127675	0.0809972	0.0657274	0.996819	0.876538	0.692017	0.568708	0.39616	0.249361	0.192965	0.148473	0.143778	0.102789	47.3464	-0.080728	0.0773144	0.993192	49.3909	-0.0735402	0.0977386	0.995908	Q9BQ39	2.04449	-0.080728	0.591841	Yes	Yes	Yes	Yes	Yes	Yes	Yes	4587	82.5	79009	DDX50	hsa:79009; Q5VX37; Q8WV76; Q9BQ39; Q9BWI8	1	25.434	6	4587	82.5
Q53FA7	0.996819	0.898092	0.876842	0.806791	0.706586	0.590887	0.459039	0.470285	0.476984	0.223199	0.996819	0.893986	0.926209	0.922071	0.823432	0.59766	0.575018	0.559316	0.509497	0.192861	57.2219	-0.0357171	0.184026	0.97196	59.8602	-0.0339929	0.0457652	0.953331	Q53FA7	2.6383	-0.0357171	0.591841	Yes	Yes	Yes	Yes	Yes	Yes	Yes	5786	35.5	9540	TP53I3	D6W533; hsa:9540; O14679; O14685; Q38G78; Q53FA7; Q6JLE7; Q9BWB8	1	8.661	3	5786	35.5
O75718	0.996819	0.959675	0.969925	0.9262	0.734465	0.447842	0.277212	0.205749	0.331864	0.184858	0.996819	1.04179	0.989556	0.900536	0.761208	0.524971	0.363628	0.280675	0.264398	0.221472	53.1679	-0.12288	0.230595	0.985171	54.1115	-0.0923842	0.228606	0.997193	O75718	0.943589	-0.12288	0.592706	Yes	Yes	Yes	Yes	Yes	Yes	Yes	4482	46.5	10491	CRTAP	B2RBL6; hsa:10491; O75718	1	52.877	8	4482	46.5
P17405	0.996819	0.990467	0.943862	0.840018	0.868091	0.549074	0.410353	0.288417	0.215993	0.113654	0.996819	0.956596	0.924289	0.813419	0.652316	0.428054	0.26957	0.236947	0.164043	0.0943112	54.9901	-0.0772439	0.113109	0.986538	52.9639	-0.0796043	0.0996727	0.99852	P17405	-2.02627	-0.0796043	0.594016	Yes	Yes	Yes	Yes	Yes	Yes	Yes	5144	69.9	6609	SMPD1	A8K8M3; E9PKS3; hsa:6609; P17405; P17406; Q13811; Q16837; Q16841	1	5.132	2	5144	69.9
Q96KQ7	0.996819	0.797505	0.643204	0.476599	0.281673	0.25308	0.177853	0.173601	0.183369	0.145148	0.996819	0.999704	0.876299	0.461035	0.37127	0.334165	0.237571	0.195252	0.150533	0.133519	48.023	-0.0803951	0.150335	0.992546	49.2684	-0.112327	0.190637	0.974678	Q96KQ7	1.24539	-0.112327	0.594016	Yes	Yes	Yes	Yes	Yes	Yes	Yes	2109	132.3	10919	EHMT2	B0UZY2; hsa:10919; Q14349; Q5JP83; Q5JQ92; Q5JQA1; Q5JQG3; Q6PK06; Q96KQ7; Q96MH5; Q96QD0; Q9UQL8; Q9Y331	1	9.31	2	2109	132.3
P84085	0.996819	0.984309	0.99785	0.955274	0.864246	0.711925	0.498783	0.345365	0.202493	0.136932	0.996819	0.967886	0.941566	0.896621	0.721799	0.566363	0.345205	0.210506	0.11097	0.0709983	56.2392	-0.0864019	0.124693	0.999189	54.2252	-0.0847119	0.0466474	0.997005	P84085	-2.01398	-0.0864019	0.595437	Yes	Yes	Yes	Yes	Yes	Yes	Yes	5837	20.5	381	ARF5	hsa:381; P26437; P84085	1	122.568	5	5837	20.5
Q9H6Y2	0.996819	1.05924	0.998781	0.900242	0.820986	0.485254	0.230513	0.193809	0.157495	0.139671	0.996819	0.932989	0.800475	0.725323	0.572462	0.379595	0.245328	0.200337	0.166937	0.078416	53.6445	-0.131277	0.140171	0.994626	51.9026	-0.0665341	0.0671681	0.995409	Q9H6Y2	-1.74182	-0.131277	0.595437	Yes	Yes	Yes	Yes	Yes	Yes	Yes	2138	42	54853	WDR55	hsa:54853; Q9H6Y2; Q9NXK4	1	5.545	1	2138	42
P15531	0.996819	1.03152	1.00437	0.996807	0.911352	0.832964	0.729296	0.649397	0.7166	0.135563	0.996819	0.950438	0.943485	0.910325	0.856618	0.73597	0.647743	0.589824	0.568359	0.0996095	63.575	-0.041562	0	0.946068	60.9298	-0.0391593	0	0.97443	P15531	-2.64518	-0.041562	0.596481	Yes	Yes	Yes	Yes	Yes	Yes	Yes	314	17.1	4830	NME1	hsa:4830; P15531; Q6FGK3; Q86XQ2; Q9UDJ6	1	103.165	5	314	17.1
Q5SRD1	0.996819	1.00278	0.998781	0.943852	0.875782	0.792251	0.701476	0.64756	0.708726	0.0191705	0.996819	1.05821	1.01067	0.936754	0.902249	0.755151	0.62738	0.585756	0.44774	0.0519241	62.3221	-0.0450239	0	0.922526	59.6804	-0.0523716	0	0.985069	Q5SRD1	-2.64172	-0.0523716	0.597587	Yes	Yes	Yes	Yes	Yes	Yes	Yes	4738	19.7	100652748	TIMM23B	B4DDK6; E7EP42; hsa:100652748; Q5SRD1; Q5SRD2	1	20.091	1	4738	19.7
Q96SU4	0.996819	1.00176	0.867534	0.624043	0.387421	0.256381	0.17984	0.184623	0.116996	0.0903752	0.996819	0.982256	0.931008	0.824186	0.514386	0.227151	0.135755	0.102711	0.0974606	0.0635806	50.1168	-0.103865	0.122372	0.996196	51.2988	-0.135533	0.0785366	0.998755	Q96SU4	1.18197	-0.135533	0.597587	Yes	Yes	Yes	Yes	Yes	Yes	Yes	3373	83.1	114883	OSBPL9	B1AKJ8; B3KPQ4; D3DQ31; hsa:114883; Q5TFC0; Q6IA67; Q86YQ3; Q8NB17; Q8TAS8; Q96SK4; Q96SU4; Q9H9X2	1	39.377	8	3373	83.1
Q7Z460	0.996819	0.996625	0.858226	0.604314	0.397995	0.226672	0.14109	0.125838	0.104621	0.0657274	0.996819	0.940174	0.837907	0.676381	0.486385	0.36748	0.263752	0.196269	0.157288	0.0794757	50.0201	-0.104377	0.0855171	0.99807	51.3789	-0.0693797	0.087303	0.998329	Q7Z460	1.35875	-0.104377	0.597587	Yes	Yes	Yes	Yes	Yes	Yes	Yes	2271	169.3	23332	CLASP1	A2RU21; B7ZLX3; F5GWS0; hsa:23332; O75118; Q2KHQ9; Q5H9P0; Q7Z460; Q8N5B8; Q9BQT5	1	93.226	18	2271	169.3
Q9UHW5	0.996819	0.883722	0.954101	0.776679	0.769073	0.682216	0.471956	0.459262	0.562481	0.0698354	0.996819	0.95557	0.950204	0.801673	0.763282	0.632994	0.436354	0.359996	0.248959	0.115505	58.3232	-0.0361035	0	0.917968	55.5733	-0.0570754	0.0809314	0.99423	Q9UHW5	-2.74992	-0.0570754	0.602486	Yes	Yes	Yes	Yes	Yes	Yes	Yes	282	32.7	51184	GPN3	B2RC54; D4YWV1; F5H759; hsa:51184; Q53FS3; Q6UVZ6; Q7Z3D3; Q8NEI2; Q96HK9; Q9UHW5	1	27.708	4	282	32.7
P12931	0.996819	1.19677	1.02391	0.934507	0.796952	0.555676	0.33484	0.238816	0.0843721	0.0643581	0.996819	1.07155	0.977078	0.855509	0.560017	0.403824	0.259873	0.1861	0.122549	0.0900725	54.4829	-0.102145	0.0587705	0.972738	52.444	-0.0985402	0.109031	0.989885	P12931	-2.03898	-0.102145	0.602486	Yes	Yes	Yes	Yes	Yes	Yes	Yes	4371	59.8	6714	SRC	E1P5V4; hsa:6714; P12931; Q76P87; Q86VB9; Q9H5A8	1	25.164	3	4371	59.8
Q13555	0.996819	0.95557	0.876842	0.737222	0.478748	0.198063	0.124199	0.124919	0.0708726	0.0136932	0.996819	1.05308	0.838867	0.511935	0.263415	0.075717	0.140603	0.0844058	0.086846	0.0105968	50.8497	-0.108072	0.039224	0.995679	48.9501	-0.148494	0.0692094	0.989715	Q13555	-1.89952	-0.148494	0.602486	Yes	Yes	Yes	Yes	Yes	Yes	Yes	6473	62.6	818	CAMK2G	A0A0A0MS52; A0A0A0MT11; hsa:818; O00561; O15378; Q13279; Q13282; Q13555; Q13556; Q5SQZ3; Q5SQZ4; Q5SWX4; Q7KYX5; Q8N4I3; Q8NIA4	1	20.349	3	6473	62.6
Q9UG63	0.996819	1.07053	1.00623	0.914778	0.65948	0.308098	0.139103	0.110223	0.0854971	0.0520342	0.996819	1.04589	0.8715	0.700852	0.405494	0.20696	0.125088	0.0915244	0.0820213	0.0529838	52.3118	-0.150096	0.0726432	0.996346	50.4144	-0.119183	0.0658465	0.996024	Q9UG63	-1.89742	-0.150096	0.602486	Yes	Yes	Yes	Yes	Yes	Yes	Yes	4348	71.2	10061; 114483834	ABCF2	hsa:10061; hsa:114483834; O60864; Q75MJ0; Q75MJ1; Q96TE8; Q9UG63	1	130.922	24	4348	71.2
P23634	0.996819	0.991493	0.968064	0.921009	0.81714	0.639302	0.424264	0.275557	0.132745	0.0821593	0.996819	0.994572	0.97132	0.878023	0.752911	0.486608	0.246298	0.154575	0.117725	0.0794757	55.2955	-0.0872518	0.061374	0.998862	53.5348	-0.106706	0.0738921	0.998672	P23634	-1.76068	-0.106706	0.602486	Yes	Yes	Yes	Yes	Yes	Yes	Yes	5014	137.8	493	ATP2B4	B1APW5; B1APW6; hsa:493; P23634; Q13450; Q13452; Q13455; Q16817; Q7Z3S1	1	190.779	18	5014	137.8
Q9NUP7	0.996819	1.00586	0.881496	0.756951	0.497014	0.287191	0.171891	0.163497	0.115871	0.109546	0.996819	1.03152	0.987636	0.772308	0.610833	0.403824	0.252116	0.232879	0.181412	0.107027	51.1914	-0.103315	0.107356	0.998042	52.4846	-0.0892422	0.136376	0.993139	Q9NUP7	1.29315	-0.103315	0.602486	Yes	Yes	Yes	Yes	Yes	Yes	Yes	1027	54.2	54482	TRMT13	hsa:54482; Q5VVL0; Q9NUP7; Q9NW65	1	22.696	4	1027	54.2
Q13610	0.996819	0.99252	0.995989	0.814059	0.683514	0.420333	0.347757	0.283824	0.222742	0.139671	0.996819	0.990467	1.0529	0.991569	0.814098	0.588574	0.435384	0.386436	0.328085	0.233129	53.3182	-0.080756	0.170653	0.99236	55.2453	-0.0877967	0.278599	0.98803	Q13610	1.92708	-0.0877967	0.602486	Yes	Yes	Yes	Yes	Yes	Yes	Yes	5830	55.8	11137	PWP1	A8K3R6; hsa:11137; Q13610; Q7Z3X9	1	27.036	6	5830	55.8
P51151	0.996819	1.08182	1.00157	0.916855	0.724852	0.518264	0.336827	0.305869	0.195743	0.108176	0.996819	0.999704	0.877259	0.725323	0.579721	0.379595	0.275388	0.210506	0.10711	0.0678193	54.1951	-0.0856948	0.136348	0.98896	52.2001	-0.0739249	0.0599958	0.997079	P51151	-1.99501	-0.0856948	0.604467	Yes	Yes	Yes	Yes	Yes	Yes	Yes	3394	22.8	9367	RAB9A	A8K390; hsa:9367; P51151; Q6ICN1	1	34.386	6	3394	22.8
O75817	0.996819	0.953517	0.914075	0.903357	0.732542	0.590887	0.408366	0.294846	0.266616	0.123239	0.996819	0.999704	0.885897	0.742942	0.581795	0.468436	0.302539	0.220676	0.123514	0.0604015	54.9732	-0.066333	0.122687	0.993279	52.7984	-0.0680457	0.0421412	0.996032	O75817	-2.17483	-0.0680457	0.605216	Yes	Yes	Yes	Yes	Yes	Yes	Yes	3920	15.6	10248	POP7	A4D2E0; hsa:10248; O75817; Q9BV74	1	8.582	2	3920	15.6
Q13572	0.996819	0.997652	1.00995	0.809906	0.74504	0.34771	0.213622	0.165334	0.196868	0.0780513	0.996819	0.954543	0.892616	0.759583	0.451125	0.341231	0.17939	0.157625	0.131234	0.105968	52.7159	-0.117484	0.121746	0.985598	51.1864	-0.0960992	0.108775	0.995226	Q13572	-1.52956	-0.117484	0.606507	Yes	Yes	Yes	Yes	Yes	Yes	Yes	5900	45.6	3705	ITPK1	hsa:3705; Q13572; Q9BTL6; Q9H2E7	1	10.503	2	5900	45.6
Q2TAL8	0.996819	0.847799	0.603178	0.378994	0.206688	0.151848	0.097372	0.100119	0.0708726	0.0492956	0.996819	0.948385	0.675701	0.436564	0.373345	0.247342	0.183269	0.145422	0.152463	0.078416	47.3712	-0.101917	0.0676821	0.997911	48.6596	-0.0864372	0.122306	0.986237	Q2TAL8	1.28832	-0.101917	0.606507	Yes	Yes	Yes	Yes	Yes	Yes	Yes	4099	86.4	54870	QRICH1	hsa:54870; Q2TAL8; Q4G0F7; Q7L621; Q8TEA5	1	14.029	3	4099	86.4
Q9NYF8	0.996819	0.843693	0.67299	0.542014	0.392227	0.261883	0.167917	0.150638	0.129371	0.150625	0.996819	0.943253	0.788957	0.692043	0.561054	0.386662	0.282176	0.223726	0.21422	0.186503	49.0539	-0.0730956	0.1126	0.993006	51.6592	-0.0657577	0.162841	0.994312	Q9NYF8	2.60531	-0.0730956	0.606507	Yes	Yes	Yes	Yes	Yes	Yes	Yes	4560	106.1	9774	BCLAF1	A2RU75; B7ZM58; E1P586; hsa:9774; Q14673; Q86WU6; Q86WY0; Q9NYF8	1	109.352	21	4560	106.1
A6NIH7	0.996819	0.983282	0.911283	0.756951	0.447985	0.268485	0.199712	0.182786	0.164244	0.0890059	0.996819	0.973018	0.884937	0.780139	0.604611	0.425025	0.257934	0.195252	0.172727	0.135639	50.9268	-0.112298	0.136096	0.996225	52.4523	-0.0792177	0.121238	0.998092	A6NIH7	1.52547	-0.112298	0.606534	Yes	Yes	Yes	Yes	Yes	Yes	Yes	4237	28.1	84747	UNC119B	A6NIH7; hsa:84747	1	27.066	4	4237	28.1
P52738	0.996819	0.889881	0.926176	0.914778	0.706586	0.301495	0.256347	0.213098	0.152995	0.158841	0.996819	1.01305	1.01163	0.878023	1.315	0.385652	0.283145	0.269489	0.209395	0.191801	52.447	-0.146368	0.17402	0.98142	53.6316	-0.889839	0.238452	0.926136	P52738	1.1846	-0.889839	0.611305	Yes	Yes	Yes	Yes	Yes	Yes	Yes	4672	53	7699	ZNF140	D3DXJ3; hsa:7699; P52738; Q05CP6; Q8IV75	1	2.113	1	4672	53
Q10469	0.996819	0.974045	0.995989	0.899203	0.678707	0.483053	0.339808	0.238816	0.125996	0.0739434	0.996819	0.91862	0.868621	0.815377	0.583869	0.356375	0.183269	0.156608	0.11483	0.0890128	53.7827	-0.0847243	0.0757942	0.995784	52.0142	-0.0910936	0.0738555	0.992766	Q10469	-1.76852	-0.0910936	0.611773	Yes	Yes	Yes	Yes	Yes	Yes	Yes	4464	51.5	4247	MGAT2	B3KPC5; B3KQM0; hsa:4247; Q10469	1	8.667	2	4464	51.5
O60825	0.996819	1.14545	1.05742	0.978117	0.850787	0.601891	0.346763	0.297602	0.266616	0.210876	0.996819	1.19472	0.877259	0.831038	0.73943	0.456321	0.189087	0.127117	0.135094	0.0487451	54.6552	-0.117119	0.234586	0.978292	53.1307	-0.105108	0.0552489	0.962947	O60825	-1.52453	-0.117119	0.612668	Yes	Yes	Yes	Yes	Yes	Yes	Yes	2760	58.4	5208	PFKFB2	hsa:5208; O60824; O60825; Q5VVQ3; Q5VVQ4; Q9H3P1	1	11.4	2	2760	58.4
Q9UHY7	0.996819	1.00792	0.942	0.775641	0.406647	0.249779	0.153013	0.138697	0.127121	0.0862673	0.996819	0.983282	0.976119	0.840827	0.557943	0.323059	0.212359	0.17593	0.142813	0.0879531	50.7188	-0.138399	0.118861	0.997254	51.8999	-0.114316	0.122646	0.997743	Q9UHY7	1.18105	-0.138399	0.614358	Yes	Yes	Yes	Yes	Yes	Yes	Yes	1062	28.9	58478	ENOPH1	hsa:58478; Q7Z4C5; Q9BVC2; Q9UHY7	1	41.322	5	1062	28.9
P62195	0.996819	0.951464	0.914075	0.801599	0.741194	0.575482	0.402405	0.241572	0.14287	0.0944832	0.996819	0.956596	0.940606	0.822229	0.653353	0.405843	0.225934	0.157625	0.124479	0.0741773	54.4288	-0.068246	0.0487086	0.99157	52.6847	-0.0937288	0.0724273	0.998683	P62195	-1.74414	-0.0937288	0.616099	Yes	Yes	Yes	Yes	Yes	Yes	Yes	6129	45.6	5705	PSMC5	A8K3Z3; A8K763; hsa:5705; O35051; O43208; P47210; P52915; P52916; P62195	1	237.601	24	6129	45.6
P42677	0.996819	1.09003	1.09	1.00719	0.801759	0.540271	0.322917	0.214935	0.101247	0.0547729	0.996819	0.984309	0.974199	0.841806	0.638834	0.409882	0.248237	0.178981	0.11869	0.0667596	54.3833	-0.113754	0.0716335	0.984876	52.7965	-0.0945082	0.0767815	0.999244	P42677	-1.58679	-0.113754	0.624653	Yes	Yes	Yes	Yes	Yes	Yes	Yes	2860	9.5	6232	RPS27	hsa:6232; P42677; Q5T4L6	1	37.178	4	2860	9.5
Q147X3	0.996819	1.00997	0.961548	0.940737	0.640254	0.365316	0.226539	0.194727	0.202493	0.115023	0.996819	0.960702	0.883978	0.760562	0.440754	0.208979	0.18036	0.16271	0.11483	0.0709983	52.4668	-0.131688	0.163855	0.995074	50.7591	-0.11637	0.103848	0.99428	Q147X3	-1.70764	-0.131688	0.625038	Yes	Yes	Yes	Yes	Yes	Yes	Yes	5865	39.3	122830	NAA30	hsa:122830; Q0IIN2; Q147X3	1	33.995	7	5865	39.3
Q9H9S5	0.996819	0.97815	1.14864	0.965657	0.570076	0.319101	0.399424	0.223201	0.188994	0.153364	0.996819	0.961728	0.863822	0.741964	0.574536	0.491656	0.310296	0.261353	0.20843	0.123982	51.6985	-0.19529	0.243779	0.956209	52.8709	-0.061663	0.113931	0.996232	Q9H9S5	1.17235	-0.19529	0.625038	Yes	Yes	Yes	Yes	Yes	Yes	Yes	3703	54.5	79147	FKRP	A8K5G7; hsa:79147; Q9H9S5	1	9.292	3	3703	54.5
Q9UNH7	0.996819	0.977124	0.936415	0.859746	0.663326	0.371918	0.162949	0.134105	0.0911219	0.0684661	0.996819	0.976097	0.882058	0.721408	0.488459	0.265514	0.158057	0.134236	0.113865	0.119743	52.5203	-0.113885	0.0646482	0.998404	50.9358	-0.10381	0.101489	0.998955	Q9UNH7	-1.58448	-0.113885	0.626082	Yes	Yes	Yes	Yes	Yes	Yes	Yes	1145	46.6	58533	SNX6	C0H5W9; hsa:58533; Q9UNH7; Q9Y449	1	74.962	16	1145	46.6
Q15029	0.996819	0.898092	0.767935	0.693612	0.669094	0.680015	0.616027	0.500596	0.246367	0.0821593	0.996819	0.926831	0.840787	0.799715	0.840025	0.832887	0.710772	0.57457	0.288522	0.0921918	56.6592	-0.0357788	0	0.927003	59.2168	-0.0476234	0	0.929818	Q15029	2.55756	-0.0476234	0.628838	Yes	Yes	Yes	Yes	Yes	Yes	Yes	6509	109.4	9343	EFTUD2	B4DK30; B4DMC0; D3DX58; hsa:9343; K7EJ81; Q15029; Q9BUR0	1	306.488	41	6509	109.4
P31641	0.996819	0.998678	1.11513	0.979156	0.863285	0.747136	0.582245	0.507944	0.526482	0.127347	0.996819	0.943253	0.91949	0.772308	0.706243	0.57343	0.504231	0.443385	0.43616	0.151534	59.5027	-0.0493355	0.097675	0.944056	56.9222	-0.0380737	0.0857841	0.980659	P31641	-2.5805	-0.0493355	0.630071	Yes	Yes	Yes	Yes	Yes	Yes	Yes	5720	69.8	6533	SLC6A6	B2RNU7; hsa:6533; P31641; Q9BRI2; Q9BXB0	1	3.57	1	5720	69.8
O60830	0.996819	0.923751	0.98668	0.85767	0.775803	0.6305	0.506732	0.450077	0.586105	0.119131	0.996819	1.06231	0.901254	0.838869	0.710392	0.558287	0.511989	0.410843	0.351244	0.0794757	58.867	-0.0361246	0	0.920465	56.2876	-0.0472841	0.0373799	0.977542	O60830	-2.57941	-0.0472841	0.630071	Yes	Yes	Yes	Yes	Yes	Yes	Yes	2904	18.3	10245	TIMM17B	A8K2E2; hsa:10245; J3KPV3; O60830; Q9UJV0	1	24.971	5	2904	18.3
O00400	0.996819	0.916567	0.951309	0.87013	0.853671	0.717427	0.543495	0.49784	0.397111	0.116392	0.996819	0.974045	1.02123	0.969055	0.803728	0.636023	0.499383	0.406775	0.233519	0.108087	58.4264	-0.0452194	0.0238599	0.988709	56.2866	-0.0697129	0.100685	0.992552	O00400	-2.13971	-0.0697129	0.630071	Yes	Yes	Yes	Yes	Yes	Yes	Yes	3648	60.9	9197	SLC33A1	B2R5Q2; D3DNK4; hsa:9197; O00400	1	25.466	5	3648	60.9
P36969	0.996819	1.04076	0.936415	0.829634	0.713315	0.398326	0.244423	0.191053	0.150745	0.0972218	0.996819	1.02536	0.945405	0.880959	0.841062	0.538096	0.283145	0.140337	0.0945657	0.0434467	52.9377	-0.0986929	0.106485	0.994638	54.1391	-0.113269	0.0399612	0.994541	P36969	1.20147	-0.113269	0.630071	Yes	Yes	Yes	Yes	Yes	Yes	Yes	6441	22.2	2879	GPX4	hsa:2879; O43381; P36969; Q6PJ59; Q9UPK2	1	14.549	3	6441	22.2
P57076	0.996819	0.90425	0.595731	0.366534	0.209572	0.124339	0.0824681	0.092771	0.0843721	0.0657274	0.996819	0.884749	0.665143	0.490401	0.305935	0.235228	0.166784	0.124066	0.124479	0.0741773	47.3512	-0.115368	0.076677	0.997033	48.5532	-0.0834192	0.0938507	0.996293	P57076	1.20206	-0.115368	0.630071	Yes	Yes	Yes	Yes	Yes	Yes	Yes	5102	33.2	56683	CFAP298	hsa:56683; P57076; Q53FH0	1	53.829	6	5102	33.2
Q8TDW4	0.996819	0.750291	0.827508	0.650001	0.545081	0.270686	0.136122	0.116653	0.0933718	0.038341	0.996819	0.920672	0.951164	0.7958	0.598388	0.352337	0.181329	0.123049	0.0829862	0.0508644	50.6579	-0.0700335	0	0.964971	52.1121	-0.0986407	0.0450837	0.996671	Q8TDW4	1.45421	-0.0986407	0.630071	Yes	Yes	Yes	Yes	Yes	Yes	Yes	87	64.7	54879	ST7L	A8K4S7; hsa:54879; Q49AH6; Q5TEI4; Q5U5K6; Q6N067; Q7Z2Z0; Q7Z3C2; Q8N7P8; Q8TDW1; Q8TDW2; Q8TDW3; Q8TDW4; Q9NXF3	1	4.095	1	87	64.7
Q8N4P3	0.996819	0.917593	0.991334	0.823404	0.649867	0.375219	0.301058	0.282906	0.421861	0.0862673	0.996819	1.11774	1.06154	0.877044	0.638834	0.509828	0.379143	0.387453	0.33098	0.104908	52.6508	-0.092641	0.236234	0.937449	54.3212	-0.0713667	0.199756	0.948047	Q8N4P3	1.67032	-0.092641	0.630071	Yes	Yes	Yes	Yes	Yes	Yes	Yes	1926	20.3	374659	HDDC3	hsa:374659; Q8N4P3	1	8.002	2	1926	20.3
P28715	0.996819	0.877564	0.745595	0.662462	0.388382	0.277288	0.156987	0.14329	0.0922468	0.0643581	0.996819	1.01305	0.82351	0.764477	0.59424	0.386662	0.220116	0.202371	0.239309	0.128221	50.0671	-0.0758925	0.0488941	0.992234	52.0428	-0.0789018	0.142104	0.985334	P28715	1.97563	-0.0789018	0.630071	Yes	Yes	Yes	Yes	Yes	Yes	Yes	4166	133	2073	ERCC5	A6NGT4; hsa:2073; P28715; Q5JUS4; Q5JUS5; Q7Z2V3; Q8IZL6; Q8N1B7; Q9HD59; Q9HD60	1	7.74	2	4166	133
Q68E01	0.996819	0.820086	0.606901	0.455832	0.284557	0.193661	0.123205	0.113897	0.0843721	0.0547729	0.996819	0.872432	0.686258	0.576539	0.465644	0.286715	0.212359	0.185083	0.141849	0.0974902	47.935	-0.0809835	0.0611604	0.995755	49.9116	-0.0644496	0.0853213	0.99319	Q68E01	1.97657	-0.0809835	0.630071	Yes	Yes	Yes	Yes	Yes	Yes	Yes	1870	118	65123	INTS3	A8K1W0; B4DQC8; B4E3U9; D3DV57; hsa:65123; Q4G0E5; Q5VUQ5; Q5VUQ6; Q5VUR0; Q5VUR1; Q68DJ1; Q68E01; Q69YR5; Q6AI57; Q6DKG7; Q6MZQ4; Q6MZZ9; Q8NC46; Q8TB23; Q9H6S9	1	46.052	9	1870	118
P08651	0.996819	0.939147	0.926176	0.860785	0.742156	0.626098	0.466988	0.433544	0.42636	0.195813	0.996819	1.07258	0.966521	0.969055	0.810987	0.697606	0.547867	0.555248	0.508532	0.198159	56.8346	-0.0448094	0.183519	0.985057	59.3803	-0.0434187	0.175	0.958366	P08651	2.54568	-0.0448094	0.630071	Yes	Yes	Yes	Yes	Yes	Yes	Yes	2380	55.6	4782	NFIC	A8K1H0; B7Z4U5; B7Z9C3; hsa:4782; K7EMU1; P08651; P08652; Q14932; Q9UPJ3; Q9UPJ9; Q9UPK0; Q9UPK1	1	37.922	6	2380	55.6
Q96I99	0.996819	0.998678	0.961548	0.937622	0.760421	0.360914	0.128173	0.123082	0.0922468	0.072574	0.996819	0.983282	0.932928	0.760562	0.477051	0.225132	0.1183	0.0945752	0.0964956	0.0498048	52.8365	-0.162462	0.0807639	0.99857	50.9807	-0.124836	0.0661769	0.999381	Q96I99	-1.85586	-0.162462	0.635408	Yes	Yes	Yes	Yes	Yes	Yes	Yes	4104	46.5	8801	SUCLG2	C9JVT2; hsa:8801; O95195; Q6NUH7; Q86VX8; Q8WUQ1; Q96I99	1	163.195	21	4104	46.5
Q5JPH6	0.996819	0.938121	0.848917	0.521247	0.248987	0.161751	0.108301	0.0992006	0.087747	0.0753127	0.996819	1.02639	0.548047	0.368045	0.188746	0.139319	0.0940585	0.082372	0.0762315	0.0508644	48.964	-0.134496	0.0875127	0.998613	47.2729	-0.135445	0.0857197	0.977363	Q5JPH6	-1.69103	-0.135445	0.635408	Yes	Yes	Yes	Yes	Yes	Yes	Yes	458	58.7	124454	EARS2	B3KTT2; D3DWF1; hsa:124454; Q5JPH6; Q86YH3; Q8TF31	1	29.344	7	458	58.7
O14893	0.996819	1.11055	0.88522	0.597046	0.339354	0.247578	0.148045	0.126756	0.122621	0.115023	0.996819	1.06642	0.812952	0.683233	0.47394	0.340222	0.196844	0.200337	0.189131	0.156832	49.7218	-0.131313	0.130697	0.985456	50.8624	-0.0892179	0.16073	0.985516	O14893	1.14067	-0.131313	0.635408	Yes	Yes	Yes	Yes	Yes	Yes	Yes	3695	31.6	8487	GEMIN2	B2R9W8; hsa:8487; O14893; Q2M3B3; Q9H4F5; Q9NS77; Q9NS78; Q9NS79	1	11.409	3	3695	31.6
Q9H3S7	0.996819	0.971992	0.859156	0.575241	0.322049	0.223371	0.146058	0.157068	0.128246	0.0712047	0.996819	1.03255	0.858063	0.662677	0.454236	0.295801	0.205571	0.181015	0.154393	0.0943112	49.5225	-0.116137	0.115771	0.996848	50.7162	-0.0928609	0.125401	0.994386	Q9H3S7	1.19369	-0.116137	0.635408	Yes	Yes	Yes	Yes	Yes	Yes	Yes	6371	178.9	25930	PTPN23	A8K0D7; hsa:25930; Q7KZF8; Q8N6Z5; Q9BSR5; Q9H3S7; Q9P257; Q9UG03; Q9UMZ4	1	96.857	21	6371	178.9
Q9UHB7	0.996819	0.943253	0.760488	0.501519	0.335508	0.227772	0.142084	0.121245	0.112496	0.0698354	0.996819	0.903224	0.787997	0.624502	0.435569	0.378585	0.222056	0.219659	0.165972	0.0911321	49.0684	-0.0950087	0.0909533	0.997778	50.7321	-0.0657068	0.0994096	0.994683	Q9UHB7	1.66373	-0.0950087	0.635408	Yes	Yes	Yes	Yes	Yes	Yes	Yes	979	127.4	27125	AFF4	B2RP19; B7WPD2; hsa:27125; Q498B2; Q59FB3; Q6P592; Q8TDR1; Q9P0E4; Q9UHB7	1	33.404	11	979	127.4
Q6PIW4	0.996819	0.917593	0.688815	0.495289	0.401841	0.255281	0.208654	0.157986	0.115871	0.110915	0.996819	0.77903	0.536529	0.387622	0.271712	0.194845	0.143512	0.101694	0.087811	0.0572225	49.1411	-0.0770428	0.111165	0.993208	47.1844	-0.0819863	0.0766172	0.99147	Q6PIW4	-1.95668	-0.0819863	0.636072	Yes	Yes	Yes	Yes	Yes	Yes	Yes	5364	74	63979	FIGNL1	D3DVM6; hsa:63979; Q6PIW4; Q86V18; Q8ND59; Q9H8P1; Q9H917	1	15.237	2	5364	74
P09038	0.996819	1.24501	0.942	0.937622	0.787339	0.601891	0.363654	0.295765	0.273366	0.08079	0.996819	0.864221	0.736168	0.638206	0.675131	0.511847	0.337447	0.301014	0.179482	0.0667596	54.9837	-0.0833248	0.129446	0.944172	53.0469	-0.0454962	0	0.9736	P09038	-1.93686	-0.0833248	0.636072	Yes	Yes	Yes	Yes	Yes	Yes	Yes	5428	30.8	2247	FGF2	A4LBB8; hsa:2247; O00527; P09038; P78443; Q16443; Q5PY50; Q7KZ11; Q7KZ72; Q9UC54; Q9UCS5; Q9UCS6	1	3.642	1	5428	30.8
P12268	0.996819	0.987388	0.967133	0.934507	0.863285	0.540271	0.240449	0.160742	0.141745	0.0958525	0.996819	0.993546	0.976119	0.916198	0.63676	0.306906	0.192965	0.157625	0.138954	0.0985499	54.0495	-0.140505	0.107667	0.997692	52.1965	-0.144126	0.127218	0.998794	P12268	-1.85296	-0.144126	0.636072	Yes	Yes	Yes	Yes	Yes	Yes	Yes	5815	55.8	3615	IMPDH2	hsa:3615; P12268; Q6LEF3	1	230.796	20	5815	55.8
Q9UPU5	0.996819	1.02228	0.988542	0.797446	0.505666	0.319101	0.180834	0.158905	0.137245	0.0944832	0.996819	0.982256	0.828309	0.579476	0.408605	0.267534	0.202662	0.17593	0.146673	0.0996095	51.4922	-0.118288	0.12197	0.996448	49.9904	-0.0917781	0.128956	0.996723	Q9UPU5	-1.50183	-0.118288	0.636072	Yes	Yes	Yes	Yes	Yes	Yes	Yes	6733	294.2	23358	USP24	hsa:23358; Q6ZSY2; Q8N2Y4; Q9NXD1; Q9UPU5	1	88.089	23	6733	294.2
Q14254	0.996819	0.858062	0.7065	0.62612	0.521047	0.453343	0.288142	0.164416	0.123746	0.110915	0.996819	0.943253	0.878219	0.802652	0.704169	0.480551	0.340356	0.218642	0.189131	0.122922	51.231	-0.053895	0.0439436	0.978735	53.5314	-0.0695885	0.0993234	0.993692	Q14254	2.30038	-0.0695885	0.638851	Yes	Yes	Yes	Yes	Yes	Yes	Yes	4890	47	2319	FLOT2	hsa:2319; Q14254	1	46.977	10	4890	47
Q9C0B5	0.996819	1.0305	0.909421	0.979156	0.940192	0.798853	0.711411	0.606226	0.671602	0.212245	0.996819	1.03358	0.994355	1.02093	0.916768	0.788467	0.690409	0.613214	0.519146	0.170608	63.6451	-0.0354335	0	0.945733	61.0869	-0.0476681	0.10163	0.983339	Q9C0B5	-2.55822	-0.0476681	0.641021	Yes	Yes	Yes	Yes	Yes	Yes	Yes	4334	77.5	25921	ZDHHC5	hsa:25921; Q2TGF0; Q6ZMF0; Q8TAK8; Q9C0B5; Q9H923; Q9UFI7	1	38.22	8	4334	77.5
Q9H903	0.996819	0.964807	0.890805	0.796408	0.6739	0.453343	0.277212	0.223201	0.13837	0.0534035	0.996819	0.964807	0.906053	0.699873	0.526831	0.337193	0.181329	0.0793212	0.0646521	0.0307306	53.1789	-0.0736562	0.042798	0.998216	51.4507	-0.0888443	0.0160503	0.997691	Q9H903	-1.72816	-0.0888443	0.641021	Yes	Yes	Yes	Yes	Yes	Yes	Yes	6015	37.3	441024	MTHFD2L	hsa:441024; Q6P079; Q8N560; Q9H903	1	4.162	2	6015	37.3
Q15397	0.996819	0.809822	0.439352	0.269969	0.156699	0.0913289	0.0645834	0.057867	0.0393737	0.0260171	0.996819	0.763635	0.509655	0.391538	0.286231	0.191816	0.140603	0.109829	0.0916708	0.0561628	46.1203	-0.120876	0.0506234	0.993489	47.0752	-0.0794704	0.0773815	0.98761	Q15397	0.954937	-0.120876	0.643457	Yes	Yes	Yes	Yes	Yes	Yes	Yes	5271	73.5	9933	PUM3	A8K804; hsa:9933; Q15397; Q547G7; Q5SZY9; Q6IB47; Q96B27; Q96L78; Q96L79; Q96L80	1	16.44	5	5271	73.5
O00622	0.996819	0.997652	0.959686	0.791216	0.625833	0.432437	0.279199	0.200238	0.169869	0.124608	0.996819	1.06129	1.07498	0.964161	0.753949	0.522952	0.35878	0.310166	0.276942	0.215114	52.739	-0.0850281	0.125056	0.998386	54.0406	-0.10499	0.250811	0.986756	O00622	1.30154	-0.10499	0.644149	Yes	Yes	Yes	Yes	Yes	Yes	Yes	4225	42	3491	CCN1	hsa:3491; O00622; O14934; O43775; Q9BZL7	1	32.842	9	4225	42
Q9Y3B3	0.996819	0.982256	0.980164	0.918932	0.835406	0.703123	0.484873	0.373839	0.164244	0.124608	0.996819	0.999704	0.940606	0.908367	0.745652	0.530019	0.352962	0.237963	0.137024	0.0826547	56.1644	-0.0792555	0.0936985	0.995956	54.2424	-0.08524	0.0743805	0.998971	Q9Y3B3	-1.92201	-0.08524	0.646957	Yes	Yes	Yes	Yes	Yes	Yes	Yes	5783	25.2	100302736; 51014	TMED7	hsa:100302736; hsa:51014; Q8NBU8; Q8WUU6; Q96K51; Q9Y3B3	1	41.695	8	5783	25.2
P10155	0.996819	0.990467	0.955963	0.928277	0.805604	0.742735	0.651796	0.588774	0.542231	0.131455	0.996819	0.976097	0.930048	0.905431	0.797505	0.670348	0.550776	0.486096	0.433265	0.133519	60.8994	-0.0383713	0	0.983929	58.3514	-0.0430378	0.0555514	0.991082	P10155	-2.54799	-0.0430378	0.647707	Yes	Yes	Yes	Yes	Yes	Yes	Yes	870	60.6	6738	RO60	B2RBB9; hsa:6738; P10155; Q5LJ98; Q5LJ99; Q5LJA0; Q86WL3; Q86WL4; Q92787; Q9H1W6	1	99.369	18	870	60.6
Q5MNZ6	0.996819	0.971992	0.959686	0.921009	0.789261	0.652507	0.481892	0.414255	0.375737	0.0999605	0.996819	1.00586	0.92333	0.942627	0.743578	0.722845	0.580836	0.536943	0.440985	0.121863	56.8908	-0.0534066	0.0852267	0.988246	59.1324	-0.0412792	0	0.982564	Q5MNZ6	2.2416	-0.0534066	0.647707	Yes	Yes	Yes	Yes	Yes	Yes	Yes	1261	38.1	56270	WDR45B	A0A024R8U4; A0A218N098; hsa:56270; O95328; Q2MCP6; Q5MNZ6; Q6IBN2	1	23.871	3	1261	38.1
P55061	0.996819	0.981229	0.993196	0.928277	0.816179	0.689918	0.533559	0.445484	0.362238	0.206768	0.996819	0.951464	0.992435	0.900536	0.753949	0.572421	0.462535	0.313217	0.284662	0.184384	57.2536	-0.0576011	0.204362	0.997266	55.1519	-0.0695838	0.19035	0.993552	P55061	-2.10167	-0.0695838	0.650679	Yes	Yes	Yes	Yes	Yes	Yes	Yes	6811	26.5	7009	TMBIM6	B2R5M4; F8W034; hsa:7009; O14938; P55061; Q643A7; Q96J50	1	5.818	1	6811	26.5
Q8WWK9	0.996819	1.02742	0.882427	0.601199	0.35089	0.191461	0.135128	0.109304	0.0989966	0.0903752	0.996819	1.07668	0.92333	0.683233	0.454236	0.241285	0.176481	0.128134	0.147638	0.0974902	49.7452	-0.126217	0.0993652	0.997696	50.6318	-0.11791	0.120869	0.992077	Q8WWK9	0.88662	-0.126217	0.651613	Yes	Yes	Yes	Yes	Yes	Yes	Yes	5930	76.9	26586	CKAP2	A2BDE0; A5YM58; B4DR35; E9PD90; hsa:26586; Q3KRA5; Q5VXB4; Q8IWV5; Q8IWV6; Q8WWK9; Q96FH9; Q9H012; Q9H0D0; Q9H988; Q9HC49; Q9NVG4	1	30.196	6	5930	76.9
Q6P1Q0	0.996819	0.95249	0.800514	0.574203	0.461444	0.250879	0.14109	0.16166	0.0618729	0.0136932	0.996819	0.950438	0.946365	0.735112	0.517497	0.464398	0.259873	0.154575	0.10518	0.102789	50.2416	-0.0799604	0.0239233	0.994144	52.1818	-0.0781688	0.075473	0.987391	Q6P1Q0	1.94014	-0.0799604	0.652038	Yes	Yes	Yes	Yes	Yes	Yes	Yes	4262	41.8	25875	LETMD1	A6NER7; B3KXK7; hsa:25875; Q6P1Q0; Q6X2E4; Q6X2E5; Q7L2G9; Q7L690; Q8WXW6; Q96PK7; Q9BY59; Q9Y3X3	1	5.607	1	4262	41.8
Q9H3N1	0.996819	1.00278	0.980164	0.936584	0.803682	0.652507	0.457052	0.338936	0.267741	0.227307	0.996819	0.996625	0.937727	0.843763	0.683428	0.486608	0.347144	0.283726	0.22387	0.167429	55.6169	-0.0783861	0.217464	0.998708	53.6836	-0.0756535	0.170858	0.999655	Q9H3N1	-1.93336	-0.0783861	0.652557	Yes	Yes	Yes	Yes	Yes	Yes	Yes	827	31.8	81542	TMX1	B2R7A4; hsa:81542; Q8N487; Q8NBN5; Q9H3N1; Q9Y4T6	1	39.833	8	827	31.8
P98170	0.996819	1.06642	0.820062	0.496327	0.270137	0.161751	0.134135	0.141453	0.127121	0.102699	0.996819	0.922725	0.740967	0.568708	0.428309	0.318012	0.197814	0.148473	0.147638	0.107027	48.8175	-0.145808	0.126112	0.992666	49.954	-0.0732503	0.101957	0.996121	P98170	1.13646	-0.145808	0.652921	Yes	Yes	Yes	Yes	Yes	Yes	Yes	2085	56.6	331	XIAP	D3DTF2; hsa:331; P98170; Q9NQ14	1	20.735	4	2085	56.6
Q8NCN5	0.996819	0.999704	0.936415	0.859746	0.678707	0.496257	0.200705	0.135942	0.155245	0.0670968	0.996819	1.02023	0.950204	0.851594	0.7498	0.559297	0.384961	0.284743	0.141849	0.0911321	53.1442	-0.0987378	0.0702024	0.992292	54.5649	-0.0749537	0.0684704	0.997573	Q8NCN5	1.42064	-0.0987378	0.652921	Yes	Yes	Yes	Yes	Yes	Yes	Yes	1128	99.3	55066	PDPR	A7E298; A8K8Y7; B3KSE1; hsa:55066; Q6AI20; Q6AWC9; Q8NCN5	1	84.181	18	1128	99.3
P51570	0.996819	0.995599	0.968994	0.892973	0.751769	0.492956	0.291122	0.225039	0.185619	0.138301	0.996819	1.00586	0.955963	0.813419	0.588018	0.358394	0.273449	0.223726	0.213255	0.22783	53.7052	-0.0990451	0.144209	0.999407	52.0094	-0.10682	0.213837	0.999262	P51570	-1.69579	-0.10682	0.653421	Yes	Yes	Yes	Yes	Yes	Yes	Yes	4681	42.2	2584	GALK1	B2RC07; B4E1G6; P51570	1	36.504	8	4681	42.2
O43502	0.996819	0.921699	0.853571	0.744491	0.500859	0.323502	0.189776	0.154312	0.107996	0.0794206	0.996819	1.00894	0.989556	0.896621	0.556906	0.447235	0.282176	0.208472	0.129304	0.121863	51.3249	-0.0841546	0.0688518	0.997129	52.7436	-0.0954378	0.128041	0.988192	O43502	1.41876	-0.0954378	0.653421	Yes	Yes	Yes	Yes	Yes	Yes	Yes	6573	42.2	5889	RAD51C	hsa:5889; O43502; O43503; Q3B783	1	7.32	2	6573	42.2
Q16566	0.996819	1.02126	0.942	0.871168	0.69505	0.531468	0.37061	0.290254	0.224992	0.0931139	0.996819	0.993546	0.948284	0.771329	0.606685	0.409882	0.247267	0.185083	0.152463	0.111266	54.3234	-0.070444	0.104987	0.996433	52.4183	-0.0867807	0.109813	0.998524	Q16566	-1.90511	-0.0867807	0.654698	Yes	Yes	Yes	Yes	Yes	Yes	Yes	6563	51.9	814	CAMK4	D3DSZ7; hsa:814; Q16566	1	34.907	7	6563	51.9
Q8N335	0.996819	0.951464	0.910352	0.791216	0.579689	0.354312	0.155	0.146045	0.111371	0.0753127	0.996819	0.95249	0.882058	0.814398	0.721799	0.506799	0.237571	0.166778	0.130269	0.081595	51.9243	-0.0976112	0.0697733	0.99723	53.3416	-0.0846073	0.054422	0.98878	Q8N335	1.41725	-0.0976112	0.654698	Yes	Yes	Yes	Yes	Yes	Yes	Yes	2147	38.4	23171	GPD1L	A8K9U3; hsa:23171; Q14702; Q8N335; Q9BRM5	1	22.625	6	2147	38.4
Q9BQP9	0.996819	1.1629	0.948516	0.83275	0.420106	0.308098	0.128173	0.157986	0.112496	0.0657274	0.996819	0.957622	0.82447	0.548153	0.282083	0.2534	0.175511	0.114914	0.10325	0.0996095	51.0739	-0.1399	0.112888	0.973764	49.2461	-0.110825	0.115539	0.99434	Q9BQP9	-1.82779	-0.1399	0.655432	Yes	Yes	Yes	Yes	Yes	Yes	Yes	6058	28.4	128861	BPIFA3	hsa:128861; Q5JWG8; Q6NZ38; Q9BQP9	1	3.349	1	6058	28.4
Q9H8T0	0.996819	1.22551	1.04253	1.16294	0.734465	0.341108	0.293109	0.202994	0.235117	0.0136932	0.996819	1.29838	1.02219	0.878023	0.717651	0.507809	0.314175	0.148473	0.00964956	0.0105968	52.6998	-0.195653	0.178936	0.930729	53.8312	-0.102862	0	0.946682	Q9H8T0	1.13143	-0.195653	0.655432	Yes	Yes	Yes	Yes	Yes	Yes	Yes	2200	33.1	64400	AKTIP	hsa:64400; Q503B1; Q53H38; Q9H8T0	1	6.186	1	2200	33.1
Q9BQ13	0.996819	0.95249	0.942	0.751759	0.69505	0.531468	0.463014	0.428032	0.418486	0.175273	0.996819	1.00997	0.931008	0.81244	0.758097	0.606746	0.530413	0.484062	0.513357	0.191801	55.8448	-0.043176	0.177689	0.974369	58.3276	-0.0370171	0.145773	0.962628	Q9BQ13	2.48283	-0.043176	0.655432	Yes	Yes	Yes	Yes	Yes	Yes	Yes	4903	29.6	65987	KCTD14	B2R9R8; hsa:65987; Q9BQ13	1	20.819	5	4903	29.6
Q6SJ93	0.996819	0.874485	0.671129	0.551359	0.397995	0.258582	0.149039	0.155231	0.109121	0.0794206	0.996819	0.807769	0.566283	0.400347	0.261341	0.190807	0.12024	0.0691518	0.110005	0.0625209	49.2819	-0.0721197	0.0692881	0.994408	47.3819	-0.0865569	0.073526	0.993198	Q6SJ93	-1.89996	-0.0865569	0.656771	Yes	Yes	Yes	Yes	Yes	Yes	Yes	34	84.6	374393	FAM111B	B4E2G2; hsa:374393; Q6P661; Q6SJ93	1	11.53	4	34	84.6
Q9Y6W3	0.996819	1.04692	0.916868	0.670768	0.273021	0.134242	0.113269	0.101956	0.114746	0.0684661	0.996819	1.08797	0.902214	0.738048	0.441791	0.256428	0.17939	0.134236	0.136059	0.0635806	49.7014	-0.178467	0.0962243	0.996841	50.8296	-0.116856	0.10694	0.989993	Q9Y6W3	1.12821	-0.178467	0.658702	Yes	Yes	Yes	Yes	Yes	Yes	Yes	2211	92.6	23473	CAPN7	hsa:23473; Q9Y6W3	1	14.561	5	2211	92.6
O75351	0.996819	0.999704	0.909421	0.825481	0.523931	0.209066	0.128173	0.125838	0.118121	0.0698354	0.996819	0.951464	0.82447	0.566751	0.330825	0.20696	0.153209	0.1261	0.113865	0.0826547	51.2644	-0.139831	0.0909992	0.996293	49.4415	-0.107032	0.101113	0.999422	O75351	-1.82291	-0.139831	0.659054	Yes	Yes	Yes	Yes	Yes	Yes	Yes	2284	49.3	9525	VPS4B	hsa:9525; O75351; Q69HW4; Q9GZS7	1	61.115	10	2284	49.3
Q96KP1	0.996819	1.05205	0.967133	0.674922	0.380691	0.225571	0.132148	0.128593	0.109121	0.0602501	0.996819	0.95249	0.876299	0.674423	0.497793	0.356375	0.244358	0.194235	0.130269	0.0773563	50.2866	-0.137033	0.102619	0.993782	51.3988	-0.0750989	0.0842181	0.998359	Q96KP1	1.11222	-0.137033	0.660444	Yes	Yes	Yes	Yes	Yes	Yes	Yes	5260	104	55770	EXOC2	B2RBE6; hsa:55770; Q5JPC8; Q96AN6; Q96KP1; Q9NUZ8; Q9UJM7	1	72.464	17	5260	104
Q13535	0.996819	1.09311	1.09373	1.03003	0.806566	0.527067	0.446123	0.384862	0.30149	0.213614	0.996819	1.00278	0.77552	0.726302	0.577647	0.491656	0.301569	0.234913	0.192026	0.0709983	54.751	-0.0985216	0.280707	0.964972	52.7398	-0.0581171	0.050581	0.98517	Q13535	-2.01115	-0.0985216	0.661411	Yes	Yes	Yes	Yes	Yes	Yes	Yes	6295	301.2	545	ATR	hsa:545; Q13535; Q59HB2; Q7KYL3; Q93051; Q9BXK4	1	5.5	3	6295	301.2
P31327	0.996819	0.930936	1.11048	0.837941	0.618143	0.399426	0.322917	0.218609	0.13162	0.0136932	0.996819	0.81598	0.791837	0.565772	0.662687	0.299839	0.313205	0.309149	0.3194	0.290351	53.1279	-0.0870582	0.0589432	0.970287	51.237	-0.0558222	0.260021	0.921766	P31327	-1.89091	-0.0870582	0.661411	Yes	Yes	Yes	Yes	Yes	Yes	Yes	829	164.8	1373	CPS1	B7Z818; hsa:1373; J3KQL0; O43774; P31327; Q53TL5; Q59HF8; Q7Z5I5	1	17.363	3	829	164.8
Q8IYB7	0.996819	0.950438	0.869396	0.779794	0.477787	0.228872	0.148045	0.163497	0.116996	0.0780513	0.996819	1.01715	0.917571	0.798737	0.589055	0.395748	0.278297	0.234913	0.175622	0.123982	50.9891	-0.112077	0.0954019	0.993539	52.4385	-0.0839395	0.139452	0.997828	Q8IYB7	1.44937	-0.112077	0.661411	Yes	Yes	Yes	Yes	Yes	Yes	Yes	5497	99.2	129563	DIS3L2	hsa:129563; Q53S79; Q580W6; Q5XKH0; Q69YG5; Q6AW99; Q7Z4T6; Q8IYB7; Q8N9K9	1	26.601	10	5497	99.2
Q9UBM7	0.996819	0.956596	0.91966	0.70711	0.412416	0.237675	0.170898	0.156149	0.13612	0.104068	0.996819	0.930936	0.72945	0.526618	0.320454	0.195855	0.131876	0.113897	0.0800913	0.039208	50.5008	-0.118967	0.125371	0.998655	49.0262	-0.0919201	0.0585418	0.998215	Q9UBM7	-1.47467	-0.118967	0.662241	Yes	Yes	Yes	Yes	Yes	Yes	Yes	5492	54.5	1717	DHCR7	B2R6Z2; hsa:1717; O60492; O60717; Q9UBM7	1	43.725	9	5492	54.5
P42898	0.996819	1.1783	1.34877	0.990577	0.903661	0.765842	0.635899	0.625515	0.390362	0.0561422	0.996819	1.02023	0.947325	0.843763	0.858692	0.676406	0.552715	0.476944	0.284662	0.0381483	59.4528	-0.0646953	0.0247669	0.865913	57.3818	-0.0557736	0	0.991841	P42898	-2.07103	-0.0646953	0.662632	Yes	Yes	Yes	Yes	Yes	Yes	Yes	2055	74.5	4524	MTHFR	B2R7A6; hsa:4524; P42898; Q5SNW6; Q5SNW9; Q7Z6M6; Q8IU73; Q9UQR2	1	1.159	1	2055	74.5
Q9UBG7	0.996819	0.940174	0.921522	0.820289	0.790223	0.650306	0.497789	0.397721	0.197993	0.0999605	0.996819	0.988414	0.947325	0.820271	0.604611	0.567373	0.339386	0.310166	0.235449	0.104908	56.0852	-0.0563872	0.0354429	0.990738	54.0154	-0.0631148	0.109672	0.988019	Q9UBG7	-2.06977	-0.0631148	0.662632	Yes	Yes	Yes	Yes	Yes	Yes	Yes	1698	56.7	11317	RBPJL	hsa:11317; O95723; Q5QPU9; Q5QPV0; Q9UBG7; Q9ULV9	1	4.696	3	1698	56.7
Q9BRT3	0.996819	1.14853	1.04439	0.891935	0.779648	0.517164	0.375578	0.326995	0.386987	0.231415	0.996819	0.891933	0.865741	0.729239	0.542387	0.405843	0.26763	0.244065	0.179482	0.0964305	54.1063	-0.0980928	0.298822	0.962938	52.101	-0.0648754	0.0924603	0.996111	Q9BRT3	-2.00525	-0.0980928	0.662632	Yes	Yes	Yes	Yes	Yes	Yes	Yes	90	12.4	84299	MIEN1	hsa:84299; Q9BRT3	1	13.963	4	90	12.4
Q9NRX2	0.996819	0.969939	0.884289	0.699842	0.453753	0.22227	0.140096	0.124919	0.0832471	0.0753127	0.996819	0.964807	0.714093	0.527597	0.309046	0.191816	0.123149	0.0925413	0.0646521	0.0551031	50.6409	-0.107894	0.0741885	0.999367	48.9574	-0.0970033	0.0586791	0.995998	Q9NRX2	-1.68352	-0.107894	0.662632	Yes	Yes	Yes	Yes	Yes	Yes	Yes	5853	20	63875	MRPL17	D3DQU3; hsa:63875; Q6IAH8; Q96Q53; Q9C066; Q9NRX2	1	15.41	5	5853	20
P57764	0.996819	0.942226	0.768866	0.641695	0.37973	0.229973	0.11625	0.126756	0.105746	0.0588808	0.996819	0.881669	0.714093	0.445374	0.246822	0.163549	0.110543	0.0915244	0.0955306	0.0709983	49.891	-0.0910272	0.0630396	0.995448	48.2128	-0.104381	0.0771484	0.999158	P57764	-1.67816	-0.104381	0.662632	Yes	Yes	Yes	Yes	Yes	Yes	Yes	2083	52.8	79792	GSDMD	A8K702; D3DWJ9; hsa:79792; P57764; Q96Q98	1	13.666	3	2083	52.8
P08235	0.996819	0.880643	0.730702	0.468292	0.284557	0.199163	0.119231	0.110223	0.0674977	0.0492956	0.996819	0.931963	0.721771	0.574581	0.465644	0.32205	0.27054	0.174913	0.156323	0.145176	48.5811	-0.0931175	0.0611143	0.998299	50.1986	-0.0680468	0.131347	0.992061	P08235	1.61748	-0.0931175	0.662632	Yes	Yes	Yes	Yes	Yes	Yes	Yes	4175	107	4306	NR3C2	B0ZBF5; B0ZBF7; hsa:4306; P08235; Q2NKL1; Q96KQ8; Q96KQ9	1	2.619	1	4175	107
Q96RL1	0.996819	0.809822	0.687884	0.51294	0.482593	0.356513	0.202693	0.135942	0.110246	0.173904	0.996819	0.907329	0.828309	0.685191	0.560017	0.410891	0.310296	0.207455	0.135094	0.187563	49.5945	-0.0618666	0.102515	0.972648	51.8437	-0.0648291	0.130294	0.990675	Q96RL1	2.2492	-0.0648291	0.662632	Yes	Yes	Yes	Yes	Yes	Yes	Yes	932	79.7	51720	UIMC1	A8MSA1; B3KMZ1; B4E3N2; hsa:51720; Q5XKQ1; Q7Z3W7; Q8N5B9; Q96RL1; Q9BZR1; Q9BZR5; Q9UHX7	1	24.177	4	932	79.7
Q9HC07	0.996819	0.912461	0.881496	0.825481	0.717161	0.564479	0.465001	0.428032	0.44661	0.178012	0.996819	1.01921	0.992435	0.917177	0.826543	0.68953	0.573078	0.522706	0.476688	0.183324	56.6036	-0.0393986	0.142271	0.976581	59.0613	-0.0440206	0.145803	0.982504	Q9HC07	2.45767	-0.0440206	0.662632	Yes	Yes	Yes	Yes	Yes	Yes	Yes	5021	34.9	55858	TMEM165	A8K3P8; B4DHW1; hsa:55858; Q9BTN9; Q9HC07; Q9NZ34	1	84.232	5	5021	34.9
P17081	0.996819	1.05	0.971787	0.965657	0.781571	0.512762	0.408366	0.375677	0.319489	0.08079	0.996819	0.893986	0.886857	0.758604	0.665798	0.472474	0.285085	0.261353	0.204571	0.109147	55.2442	-0.0701541	0.141192	0.971307	53.1772	-0.0633239	0.0912715	0.991357	P17081	-2.06708	-0.0701541	0.662999	Yes	Yes	Yes	Yes	Yes	Yes	Yes	3196;3656;3692;5475	22.6	23433	RHOQ	D6W5A6; hsa:23433; P17081; Q0VGN1; Q52LS8; Q53SJ1; Q6NS39; Q6P146; Q7Z480	4	6.612	0	3196;3656;3692;5475	22.6
Q9H4E5	0.996819	1.05	0.971787	0.965657	0.781571	0.512762	0.408366	0.375677	0.319489	0.08079	0.996819	0.893986	0.886857	0.758604	0.665798	0.472474	0.285085	0.261353	0.204571	0.109147	55.2442	-0.0701541	0.141192	0.971307	53.1772	-0.0633239	0.0912715	0.991357	Q9H4E5	-2.06708	-0.0701541	0.662999	Yes	Yes	Yes	Yes	Yes	Yes	Yes	3196;3656;3692;5475	23.8	57381	RHOJ	hsa:57381; Q96KC1; Q9H4E5	4	6.612	0	3196;3656;3692;5475	23.8
O75818	0.996819	1.00689	1.00437	1.00927	0.913275	0.733932	0.569328	0.431707	0.319489	0.0712047	0.996819	0.95557	0.928129	0.909346	0.776764	0.608765	0.446051	0.340674	0.275977	0.0837144	57.5719	-0.072053	0.075569	0.992054	55.6929	-0.0622536	0.0755213	0.995288	O75818	-1.87901	-0.072053	0.662999	Yes	Yes	Yes	Yes	Yes	Yes	Yes	1149	41.8	10799	RPP40	hsa:10799; O75818; Q5VX97; Q8WVK8	1	26.203	6	1149	41.8
Q59H18	0.996819	1.00894	0.963409	0.761104	0.298016	0.115537	0.0566347	0.0597041	0.0404986	0.0219091	0.996819	0.831376	0.695856	0.484528	0.260304	0.193836	0.114422	0.0945752	0.0771965	0.0709983	50.1425	-0.19987	0.0452855	0.999088	48.3333	-0.0887773	0.060785	0.996208	Q59H18	-1.80922	-0.19987	0.662999	Yes	Yes	Yes	Yes	Yes	Yes	Yes	4643	92.8	100526835; 51086	TNNI3K	hsa:100526835; hsa:51086; Q17RN0; Q49AR1; Q59H18; Q6MZS9; Q9Y2V6	1	1.376	1	4643	92.8
Q02241	0.996819	0.938121	0.82937	0.598084	0.370117	0.238776	0.145064	0.129512	0.0809972	0.0506649	0.996819	0.882696	0.657464	0.467887	0.274823	0.148405	0.0911495	0.0833889	0.0578974	0.0561628	49.8802	-0.0938145	0.0652088	0.998994	48.2132	-0.0944172	0.0469494	0.997987	Q02241	-1.66693	-0.0944172	0.662999	Yes	Yes	Yes	Yes	Yes	Yes	Yes	4199	110	9493	KIF23	B4E1K0; hsa:9493; Q02241; Q8WVP0	1	48.267	7	4199	110
P62861	0.996819	1.0736	1.02298	1.03523	0.796952	0.551274	0.338815	0.231468	0.087747	0.0547729	0.996819	1.09824	1.0625	1.03757	0.88773	0.693568	0.462535	0.361013	0.194921	0.182264	54.5347	-0.109442	0.0622641	0.98829	55.9764	-0.100259	0.17677	0.983046	P62861	1.44168	-0.109442	0.662999	Yes	Yes	Yes	Yes	Yes	Yes	Yes	3281	6.6		FAU	P62861; Q05472; Q95261; Q9H5V4	1	10.474	2	3281	6.6
Q9Y294	0.996819	0.975071	0.987611	0.831711	0.658519	0.330104	0.194744	0.14329	0.113621	0.0712047	0.996819	1.0305	0.993395	0.899557	0.744615	0.472474	0.2686	0.223726	0.175622	0.140937	52.3502	-0.115259	0.0855081	0.997733	53.4994	-0.107446	0.149509	0.998509	Q9Y294	1.14918	-0.115259	0.66342	Yes	Yes	Yes	Yes	Yes	Yes	Yes	6030	23	25842	ASF1A	hsa:25842; Q6IA08; Q9P014; Q9Y294	1	48.358	5	6030	23
Q92959	0.996819	0.920672	0.854502	0.778756	0.814256	0.780147	0.618014	0.526315	0.528732	0.350546	0.996819	1.01818	0.953083	0.941648	0.830692	0.695587	0.584714	0.559316	0.504672	0.240546	62.342	-0.0264819	0.212349	0.954512	59.8423	-0.040685	0.206649	0.981073	Q92959	-2.49966	-0.040685	0.663464	Yes	Yes	Yes	Yes	Yes	Yes	Yes	3076	70	6578	SLCO2A1	hsa:6578; Q86V98; Q8IUN2; Q92959	1	22.383	5	3076	70
P48735	0.996819	0.999704	0.935485	0.883628	0.758499	0.330104	0.124199	0.108386	0.0798723	0.0616195	0.996819	0.95249	0.87438	0.749794	0.496756	0.179702	0.103755	0.0793212	0.0598273	0.0413274	52.6842	-0.153882	0.0648711	0.994932	50.8773	-0.117984	0.0355174	0.995409	P48735	-1.80689	-0.153882	0.663464	Yes	Yes	Yes	Yes	Yes	Yes	Yes	4644	50.9	3418	IDH2	B2R6L6; B4DFL2; hsa:3418; P48735; Q96GT3	1	77.932	9	4644	50.9
Q9Y5X3	0.996819	0.953517	0.914075	0.804714	0.657558	0.40933	0.199712	0.146964	0.209243	0.0890059	0.996819	0.958649	0.855184	0.671487	0.45631	0.232199	0.136724	0.107795	0.086846	0.0572225	52.5387	-0.0926905	0.10479	0.989364	50.5451	-0.0980741	0.0558379	0.999283	Q9Y5X3	-1.99361	-0.0980741	0.665133	Yes	Yes	Yes	Yes	Yes	Yes	Yes	6115	46.8	27131	SNX5	B7ZKN3; D3DW26; hsa:27131; Q52LC4; Q7KZN0; Q9BWP0; Q9Y5X3	1	57.74	11	6115	46.8
P05129	0.996819	0.968913	0.982957	0.824443	0.430681	0.15845	0.117244	0.092771	0.0393737	0.0136932	0.996819	0.991493	0.634429	0.565772	0.286231	0.278639	0.0843618	0.111863	0.0723717	0.0105968	50.854	-0.168929	0.0556312	0.996676	49.0521	-0.0851225	0.0348094	0.972452	P05129	-1.80192	-0.168929	0.669306	Yes	Yes	Yes	Yes	Yes	Yes	Yes	4698	78.4	5582	PRKCG	B7Z8Q0; hsa:5582; P05129	1	4.251	1	4698	78.4
Q6P1L8	0.996819	0.986361	0.879635	0.736184	0.57296	0.364215	0.266282	0.209424	0.111371	0.0999605	0.996819	0.908356	0.792796	0.627439	0.412753	0.25239	0.192965	0.158642	0.0858811	0.0794757	52.036	-0.0776677	0.0881652	0.998036	50.1431	-0.0808	0.0725188	0.998127	Q6P1L8	-1.89285	-0.0808	0.670409	Yes	Yes	Yes	Yes	Yes	Yes	Yes	5678	15.9	64928	MRPL14	B2R575; hsa:64928; Q6P1L8; Q96Q72	1	19.544	3	5678	15.9
P60484	0.996819	1.05205	0.860087	0.676998	0.468173	0.310298	0.220577	0.191972	0.176619	0.12187	0.996819	1.09413	0.97036	0.822229	0.567276	0.300849	0.20848	0.16271	0.21422	0.108087	50.8488	-0.0935746	0.14901	0.992413	51.7081	-0.12557	0.155176	0.988891	P60484	0.859289	-0.12557	0.67175	Yes	Yes	Yes	Yes	Yes	Yes	Yes	4075	47.1	5728	PTEN	B2R904; F2YHV0; hsa:5728; O00633; O02679; P60484; Q6ICT7	1	1.308	1	4075	47.1
Q9UK73	0.996819	0.8673	0.87405	0.680113	0.480671	0.450042	0.115257	0.173601	0.0787473	0.104068	0.996819	0.957622	1.00011	0.781117	0.686539	0.464398	0.271509	0.135253	0.0897409	0.0773563	51.3	-0.075185	0.0535118	0.970679	53.1044	-0.0899664	0.0483765	0.991647	Q9UK73	1.80435	-0.0899664	0.67175	Yes	Yes	Yes	Yes	Yes	Yes	Yes	3667	70.2	10116	FEM1B	hsa:10116; O43146; Q9UK73	1	6.011	2	3667	70.2
P51159	0.996819	0.956596	0.974579	0.869091	0.653712	0.433537	0.280193	0.234224	0.150745	0.0835286	0.996819	1.04589	0.904134	0.718471	0.529942	0.337193	0.212359	0.176947	0.148603	0.100669	53.1527	-0.0884365	0.102246	0.996945	51.4977	-0.0921108	0.115932	0.995023	P51159	-1.65501	-0.0921108	0.671988	Yes	Yes	Yes	Yes	Yes	Yes	Yes	2779	24.9	5873	RAB27A	hsa:5873; O00195; P51159; Q6FI40; Q9UIR9; Q9Y5U3	1	23.026	5	2779	24.9
P49750	0.996819	0.95249	0.861018	0.620928	0.392227	0.259682	0.175866	0.167171	0.14512	0.113654	0.996819	0.832403	0.621952	0.458099	0.31838	0.235228	0.158057	0.130168	0.113865	0.0964305	50.0701	-0.100012	0.12937	0.999273	48.1566	-0.0784638	0.0966756	0.995958	P49750	-1.91349	-0.100012	0.673844	Yes	Yes	Yes	Yes	Yes	Yes	Yes	6212	241.5	56252	YLPM1	hsa:56252; P49750; P49752; Q96I64; Q9P1V7	1	51.521	12	6212	241.5
Q53EL6	0.996819	0.962754	0.934554	0.833788	0.691205	0.381821	0.221571	0.211261	0.146245	0.143779	0.996819	0.910408	0.827349	0.645058	0.477051	0.307916	0.205571	0.1861	0.162113	0.0826547	52.6838	-0.102299	0.133403	0.99561	50.7704	-0.0749396	0.0951082	0.998031	Q53EL6	-1.91347	-0.102299	0.673844	Yes	Yes	Yes	Yes	Yes	Yes	Yes	4876	51.7	27250	PDCD4	B2RCV4; B5ME91; hsa:27250; O15501; Q53EL6; Q5VZS6; Q6PJI5; Q8TAR5; Q99834	1	5.001	1	4876	51.7
Q9UBD5	0.996819	1.11671	0.709293	0.606391	0.363387	0.380721	0.240449	0.170846	0.130496	0.10133	0.996819	0.833429	0.573962	0.475718	0.346381	0.247342	0.191026	0.123049	0.108075	0.0847741	50.1294	-0.0821197	0.131846	0.94927	48.2442	-0.0714516	0.0859466	0.987916	Q9UBD5	-1.88527	-0.0821197	0.673844	Yes	Yes	Yes	Yes	Yes	Yes	Yes	6770	82.2	23595	ORC3	A2A2T5; B4E025; hsa:23595; Q13565; Q53GY6; Q5T159; Q6IUY7; Q86TN5; Q9UBD5; Q9UG44; Q9UNT6	1	14.679	3	6770	82.2
Q8IVE0	0.996819	0.997652	0.992265	0.864938	0.562385	0.370817	0.276218	0.278313	0.224992	0.147887	0.996819	1.02228	0.887817	0.740006	0.364011	0.194845	0.160966	0.097626	0.144743	0.0741773	52.1042	-0.112505	0.211333	0.992125	50.3094	-0.140618	0.108693	0.994112	Q8IVE0	-1.79474	-0.140618	0.673844	Yes	Yes	Yes	Yes	Yes	Yes	Yes	5896	33.3		CROCCP3	Q8IVE0; Q96PW6	1	9.172	2	5896	33.3
Q14517	0.996819	1.04179	0.834955	0.705034	0.330702	0.171654	0.0943912	0.094608	0.0944968	0.0835286	0.996819	1.14032	0.966521	0.754689	0.47394	0.27561	0.165815	0.140337	0.133164	0.0773563	49.9901	-0.135183	0.0798229	0.992094	51.0783	-0.125866	0.114496	0.983585	Q14517	1.0882	-0.135183	0.675662	Yes	Yes	Yes	Yes	Yes	Yes	Yes	522	506	2195	FAT1	hsa:2195; Q14517	1	3.676	2	522	506
Q9NQS1	0.996819	1.03973	0.883358	0.789139	0.547003	0.399426	0.302052	0.225039	0.160869	0.345069	0.996819	0.838561	0.791837	0.615693	0.465644	0.333155	0.232722	0.247116	0.199746	0.323201	51.854	-0.0941804	0.241116	0.973137	50.2059	-0.0726907	0.22908	0.972509	Q9NQS1	-1.64801	-0.0941804	0.675765	Yes	Yes	Yes	Yes	Yes	Yes	Yes	2660	38.5	57099	AVEN	hsa:57099; Q9NQS1	1	10.406	2	2660	38.5
Q7Z4S6	0.996819	0.858062	0.793068	0.625081	0.319165	0.200263	0.112276	0.113897	0.0854971	0.0931139	0.996819	0.949411	0.886857	0.724344	0.450088	0.271572	0.192965	0.140337	0.132199	0.0847741	49.4865	-0.0958017	0.0692931	0.990169	50.8654	-0.0992244	0.101264	0.998239	Q7Z4S6	1.37888	-0.0992244	0.675765	Yes	Yes	Yes	Yes	Yes	Yes	Yes	660	187.1	55605	KIF21A	A8MX28; B0I1R9; B9EGE4; F5H0C3; F5H219; hsa:55605; Q2UVF1; Q6UKL9; Q7Z4S6; Q7Z668; Q86WZ5; Q8IVZ8; Q9C0F5; Q9NXU4; Q9Y590	1	26.751	6	660	187.1
Q659C4	0.996819	0.822139	0.883358	0.505672	0.288402	0.15845	0.100353	0.0661338	0.105746	0.0136932	0.996819	1.05308	0.867661	0.657783	0.452162	0.248352	0.157087	0.101694	0.138954	0.0911321	49.0856	-0.110788	0.0504742	0.979565	50.5045	-0.106264	0.0989815	0.992942	Q659C4	1.41893	-0.110788	0.676417	Yes	Yes	Yes	Yes	Yes	Yes	Yes	4613	105.3	55132	LARP1B	hsa:55132; Q2YDB6; Q4W599; Q4W5B2; Q659A0; Q659C4; Q6P5X2; Q7Z3F7; Q86VK7; Q8N6F4; Q8N7H4; Q8NAF2; Q9H5E7; Q9NW12	1	12.138	1	4613	105.3
Q8IWL3	0.996819	0.957622	0.891736	0.776679	0.502782	0.386222	0.380546	0.326995	0.411736	0.08079	0.996819	0.890907	0.813912	0.694	0.474977	0.281667	0.201693	0.178981	0.144743	0.0635806	52.7035	-0.0602231	0.203705	0.935247	50.8493	-0.0755424	0.0728515	0.994557	Q8IWL3	-1.85411	-0.0755424	0.677105	Yes	Yes	Yes	Yes	Yes	Yes	Yes	6107	27.4	150274	HSCB	hsa:150274; Q8IWL3; Q9BWS7	1	10.793	3	6107	27.4
Q6UWV6	0.996819	1.07053	0.807961	0.892973	0.575844	0.553475	0.385513	0.303113	0.436485	0.124608	0.996819	0.806743	0.907973	0.692043	0.841062	0.649147	0.401446	0.457622	0.337735	0.226771	54.4141	-0.054326	0.185464	0.917382	56.5727	-0.0382294	0.133207	0.903456	Q6UWV6	2.15854	-0.054326	0.682146	Yes	Yes	Yes	Yes	Yes	Yes	Yes	1142	51.5	339221	ENPP7	hsa:339221; Q6UWV6; Q6ZTS5; Q8IUS8	1	3.773	1	1142	51.5
Q6PML9	0.996819	0.938121	1.02671	0.8639	0.598916	0.332305	0.173878	0.157068	0.191243	0.124608	0.996819	0.922725	0.833108	0.647016	0.414827	0.284696	0.186178	0.13627	0.150533	0.0699386	52.0026	-0.133818	0.147127	0.993285	50.382	-0.0850173	0.0898527	0.997385	Q6PML9	-1.62066	-0.133818	0.687155	Yes	Yes	Yes	Yes	Yes	Yes	Yes	5127	63.5	10463	SLC30A9	hsa:10463; Q4W5B6; Q6PML9; Q7Z5I7; Q8TBB2; Q9Y6R2	1	10.77	3	5127	63.5
Q9NRW1	0.996819	0.943253	0.861949	0.896088	0.746962	0.675614	0.465994	0.738494	0.389237	0.195813	0.996819	0.927857	0.892616	0.818313	0.766393	0.625927	0.497444	0.489147	0.359929	0.171667	59.7129	-0.032888	0	0.893426	57.2525	-0.0404457	0.0905348	0.994763	Q9NRW1	-2.46043	-0.0404457	0.689396	Yes	Yes	Yes	Yes	Yes	Yes	Yes	2745	23.4	51560	RAB6B	B2R5Z9; B7Z337; D3DND3; hsa:51560; Q92929; Q9NRW1	1	74.104	3	2745	23.4
P05783	0.996819	0.893986	0.825647	0.762142	0.66621	0.34771	0.160962	0.145127	0.111371	0.0643581	0.996819	1.02331	0.903174	0.925986	0.75706	0.463388	0.23951	0.178981	0.157288	0.081595	52.0671	-0.0821574	0.0348429	0.979154	53.4725	-0.111332	0.101967	0.993346	P05783	1.40536	-0.111332	0.691902	Yes	Yes	Yes	Yes	Yes	Yes	Yes	2768	48	3875	KRT18	hsa:3875; P05783; Q53G38; Q5U0N8; Q9BW26	1	232.916	32	2768	48
P49005	0.996819	1.03871	0.859156	0.673883	0.449908	0.325703	0.225545	0.196564	0.143995	0.0958525	0.996819	0.919646	0.714093	0.529555	0.359863	0.258447	0.183269	0.13627	0.11097	0.0805354	50.8986	-0.0884562	0.125934	0.992295	49.2451	-0.080551	0.0892645	0.997261	P49005	-1.6535	-0.0884562	0.692439	Yes	Yes	Yes	Yes	Yes	Yes	Yes	2619	51.3	5425	POLD2	A4D2J4; B2R5S4; hsa:5425; P49005	1	28.093	5	2619	51.3
Q9UKJ3	0.996819	0.803664	0.615279	0.484905	0.366271	0.229973	0.110289	0.140534	0.0798723	0.165688	0.996819	0.886801	0.867661	0.608841	0.461495	0.342241	0.275388	0.155591	0.192991	0.16425	48.2432	-0.0756669	0.0985608	0.981834	50.666	-0.0759462	0.154733	0.989467	Q9UKJ3	2.42277	-0.0759462	0.694066	Yes	Yes	Yes	Yes	Yes	Yes	Yes	5909	164.1	23131	GPATCH8	B9EGP9; hsa:23131; O60300; Q8TB99; Q9UKJ3	1	10.255	3	5909	164.1
Q96T60	0.996819	0.900144	0.768866	0.509825	0.327817	0.192561	0.136122	0.132268	0.109121	0.0835286	0.996819	0.908356	0.811993	0.571645	0.453199	0.309935	0.246298	0.164744	0.187201	0.0932515	48.9778	-0.0961571	0.0916416	0.999156	50.3383	-0.0725057	0.115847	0.994358	Q96T60	1.36044	-0.0961571	0.695591	Yes	Yes	Yes	Yes	Yes	Yes	Yes	3511	57	11284	PNKP	hsa:11284; Q96T60; Q9BUL2; Q9P1V2; Q9UKU8; Q9UNF8; Q9UNI0	1	23.114	5	3511	57
Q00266	0.996819	0.947358	0.901044	0.886743	0.787339	0.674514	0.509712	0.414255	0.344238	0.109546	0.996819	1.02742	0.962681	0.847679	0.769505	0.534057	0.428597	0.357962	0.243169	0.138818	57.0321	-0.0491919	0.0530911	0.994531	55.0143	-0.0657394	0.140609	0.993985	Q00266	-2.01776	-0.0657394	0.69619	Yes	Yes	Yes	Yes	Yes	Yes	Yes	2719	43.6	4143	MAT1A	D3DWD5; hsa:4143; Q00266; Q5QP09	1	11.795	2	2719	43.6
Q9Y297	0.996819	0.999704	0.925245	0.790178	0.609491	0.413731	0.233494	0.208505	0.182244	0.134194	0.996819	1.02639	0.752485	0.694979	0.482237	0.27662	0.169693	0.133219	0.0945657	0.0593419	52.4176	-0.0878898	0.136642	0.998269	50.7694	-0.0839582	0.0529123	0.986779	Q9Y297	-1.6482	-0.0878898	0.696727	Yes	Yes	Yes	Yes	Yes	Yes	Yes	2917	68.8	8945	BTRC	B5MD49; hsa:8945; Q5W141; Q5W142; Q9Y213; Q9Y297	1	14.37	4	2917	68.8
Q9UJ68	0.996819	1.06437	0.801445	0.685305	0.447024	0.353212	0.248398	0.204831	0.130496	0.20129	0.996819	0.943253	0.740967	0.492358	0.333936	0.188788	0.156118	0.134236	0.113865	0.0921918	50.8111	-0.0870208	0.169987	0.980716	48.8584	-0.0986372	0.105109	0.99827	Q9UJ68	-1.95269	-0.0986372	0.696787	Yes	Yes	Yes	Yes	Yes	Yes	Yes	1437	26.1	4482	MSRA	E9PAS8; hsa:4482; Q52TC4; Q549N4; Q66MI7; Q9UJ68	1	6.653	2	1437	26.1
Q9BVG4	0.996819	0.993546	0.954101	0.817174	0.514318	0.292693	0.13016	0.11849	0.107996	0.0931139	0.996819	1.00484	0.900294	0.820271	0.608759	0.376566	0.218177	0.174913	0.154393	0.110206	51.4471	-0.125841	0.0929087	0.998953	52.2845	-0.0951405	0.112258	0.997845	Q9BVG4	0.83737	-0.125841	0.69847	Yes	Yes	Yes	Yes	Yes	Yes	Yes	5288	26	51260	PBDC1	hsa:51260; Q9BVG4	1	81.824	14	5288	26
P62070	0.996819	0.938121	0.957825	0.862861	0.80272	0.637102	0.504744	0.382106	0.269991	0.0862673	0.996819	1.02947	0.929088	0.874108	0.736318	0.562325	0.370416	0.273556	0.160183	0.0762967	56.3389	-0.0572024	0.0484428	0.99688	54.5122	-0.0752801	0.064073	0.997726	P62070	-1.82675	-0.0752801	0.700268	Yes	Yes	Yes	Yes	Yes	Yes	Yes	1049	23.4	22800	RRAS2	B2R9Z3; B7Z5Z2; B7Z6C4; B7Z7H6; hsa:22800; P17082; P62070	1	67.478	6	1049	23.4
Q9NQ88	0.996819	0.917593	0.895459	0.658308	0.341276	0.181557	0.110289	0.111141	0.0911219	0.0561422	0.996819	0.936068	0.91949	0.759583	0.420013	0.249361	0.172602	0.134236	0.128339	0.072058	49.9428	-0.124357	0.075823	0.99625	50.7774	-0.11816	0.105201	0.995151	Q9NQ88	0.834644	-0.124357	0.700629	Yes	Yes	Yes	Yes	Yes	Yes	Yes	2149	30	57103	TIGAR	B2R840; hsa:57103; Q9NQ88	1	46.58	6	2149	30
Q86W92	0.996819	0.995599	0.875911	0.617813	0.346083	0.204665	0.14109	0.131349	0.107996	0.0917445	0.996819	0.994572	0.869581	0.689106	0.43868	0.278639	0.191026	0.150507	0.147638	0.0858337	49.7925	-0.122005	0.106919	0.999282	50.6832	-0.0977185	0.111721	0.998054	Q86W92	0.890727	-0.122005	0.700629	Yes	Yes	Yes	Yes	Yes	Yes	Yes	305	114	8496	PPFIBP1	hsa:8496; O75336; Q86W92; Q86X70; Q9NY03; Q9ULJ0	1	118.929	18	305	114
O75531	0.996819	0.979177	1.07045	1.11518	0.799836	0.404928	0.291122	0.202994	0.129371	0.258802	0.996819	1.10542	1.16136	0.951436	0.715577	0.526991	0.393688	0.276607	0.197816	0.16425	53.1459	-0.183713	0.211254	0.975028	54.2217	-0.0960678	0.183583	0.96142	O75531	1.07577	-0.183713	0.700629	Yes	Yes	Yes	Yes	Yes	Yes	Yes	3958	10.1	8815	BANF1	hsa:8815; O60558; O75531; Q6FGG7	1	8.852	4	3958	10.1
A6PVI3	0.996819	0.958649	0.874981	0.770449	0.567192	0.311399	0.140096	0.117571	0.103496	0.0698354	0.996819	1.07976	0.916611	0.819292	0.71454	0.407862	0.241449	0.172879	0.146673	0.0858337	51.6	-0.0985387	0.0576765	0.996142	52.9525	-0.0967701	0.0916552	0.989439	A6PVI3	1.3525	-0.0985387	0.700629	Yes	Yes	Yes	Yes	Yes	Yes	Yes	553	17.7	392517	NCBP2L	A6PVI3; hsa:392517	1	5.304	1	553	17.7
Q9Y6K0	0.996819	1.06129	0.796791	0.711264	0.650828	0.439039	0.160962	0.162579	0.0798723	0.0136932	0.996819	0.881669	0.771681	0.652889	0.458384	0.306906	0.14836	0.105762	0.0897409	0.0667596	52.2931	-0.0774615	0	0.974881	50.4452	-0.0754165	0.0325627	0.994238	Q9Y6K0	-1.84791	-0.0774615	0.701184	Yes	Yes	Yes	Yes	Yes	Yes	Yes	4638	46.5	10390	CEPT1	hsa:10390; Q69YJ9; Q9P0Y8; Q9Y6K0	1	8.326	3	4638	46.5
Q9UBZ9	0.996819	1.01818	0.884289	0.855593	0.707547	0.517164	0.381539	0.330669	0.28799	0.0479263	0.996819	1.00792	0.986677	0.800694	0.610833	0.409882	0.279267	0.254234	0.163078	0.0413274	54.7402	-0.0580783	0.0531759	0.986556	52.8925	-0.0803391	0.0819052	0.991394	Q9UBZ9	-1.84773	-0.0803391	0.701184	Yes	Yes	Yes	Yes	Yes	Yes	Yes	5506	138.2	51455	REV1	hsa:51455; O95941; Q53SI7; Q9C0J4; Q9NUP2; Q9UBZ9	1	1.977	1	5506	138.2
P54646	0.996819	0.791347	0.761419	0.581471	0.359542	0.180457	0.100353	0.0835857	0.0618729	0.0356024	0.996819	1.11774	0.897415	0.787969	0.625352	0.408872	0.26763	0.203388	0.150533	0.105968	49.2566	-0.0809432	0.0104937	0.987505	52.6001	-0.086033	0.11098	0.984095	P54646	3.34349	-0.086033	0.701184	Yes	Yes	Yes	Yes	Yes	Yes	Yes	5672	62.3	5563	PRKAA2	hsa:5563; P54646; Q9H1E8; Q9UD43	1	51.048	6	5672	62.3
Q9HD20	0.996819	1.03665	0.95317	0.816136	0.740233	0.448942	0.312981	0.200238	0.195743	0.142409	0.996819	0.954543	0.842706	0.746858	0.582832	0.34527	0.200723	0.155591	0.153428	0.0932515	53.3924	-0.0896356	0.141197	0.992514	51.7577	-0.0820295	0.0839418	0.994808	Q9HD20	-1.6347	-0.0896356	0.703376	Yes	Yes	Yes	Yes	Yes	Yes	Yes	2922	132.9	57130	ATP13A1	B3KPJ2; B3KTA7; hsa:57130; Q6NT90; Q6ZMG7; Q9H6C6; Q9HD20	1	20.499	7	2922	132.9
Q96ME1	0.996819	1.00176	1.01554	0.928277	0.751769	0.50616	0.265289	0.223201	0.168744	0.112284	0.996819	0.943253	0.848465	0.776223	0.630537	0.346279	0.20945	0.155591	0.115795	0.075237	53.7464	-0.108337	0.130252	0.997959	52.1162	-0.083823	0.0576593	0.992931	Q96ME1	-1.63026	-0.108337	0.703376	Yes	Yes	Yes	Yes	Yes	Yes	Yes	3684	88.3		FBXL18	Q96ME1; Q9BR90; Q9BTC7; Q9HAK7	1	63.23	9	3684	88.3
Q9NP92	0.996819	1.01715	0.873119	0.764219	0.445101	0.236575	0.129167	0.124919	0.100122	0.0670968	0.996819	0.974045	0.804314	0.472782	0.414827	0.25239	0.140603	0.108812	0.0955306	0.116564	50.8335	-0.117598	0.0807051	0.996192	49.4022	-0.0943048	0.0995475	0.98714	Q9NP92	-1.43124	-0.117598	0.703376	Yes	Yes	Yes	Yes	Yes	Yes	Yes	4380	50.3	10884	MRPS30	hsa:10884; Q96I91; Q96Q19; Q9H0P8; Q9NP92; Q9NSF9; Q9NZ76	1	26.554	5	4380	50.3
A3KN83	0.996819	0.994572	0.932692	0.84521	0.546042	0.275087	0.178846	0.147882	0.111371	0.0890059	0.996819	0.968913	0.904134	0.653868	0.406531	0.23018	0.158057	0.128134	0.10904	0.072058	51.6325	-0.125028	0.105505	0.998478	50.3126	-0.110034	0.0938123	0.999025	A3KN83	-1.31984	-0.125028	0.703376	Yes	Yes	Yes	Yes	Yes	Yes	Yes	2859	154.2	55206	SBNO1	A3KN83; hsa:55206; Q05C06; Q3ZTS3; Q9H3T8; Q9NVB2	1	90.873	18	2859	154.2
Q9UMS4	0.996819	0.897065	0.803307	0.799523	0.729658	0.621697	0.481892	0.338936	0.14962	0.0780513	0.996819	0.982256	0.943485	0.986675	0.909509	0.71275	0.570169	0.414911	0.192026	0.0890128	55.1334	-0.0510166	0	0.972287	56.9769	-0.0820575	0.069495	0.994191	Q9UMS4	1.84353	-0.0820575	0.703376	Yes	Yes	Yes	Yes	Yes	Yes	Yes	2611	55.1	27339	PRPF19	hsa:27339; Q9UMS4	1	101.648	14	2611	55.1
Q71UM5	0.996819	1.08284	1.08162	1.00408	0.795029	0.530368	0.313975	0.207587	0.0944968	0.0492956	0.996819	0.984309	0.974199	0.841806	0.638834	0.409882	0.248237	0.178981	0.11869	0.0667596	54.2889	-0.114306	0.0660143	0.98668	52.7965	-0.0945082	0.0767815	0.999244	Q71UM5	-1.49236	-0.114306	0.703834	Yes	Yes	Yes	Yes	Yes	Yes	Yes	2860	9.5	51065	RPS27L	hsa:51065; Q71UM5; Q9BTJ1	1	34.321	3	2860	9.5
O60673	0.996819	1.01613	0.945724	0.777717	0.56623	0.354312	0.2325	0.19932	0.143995	0.164319	0.996819	0.853957	0.787997	0.615693	0.393049	0.248352	0.184238	0.107795	0.0820213	0.0487451	51.8764	-0.0996031	0.15133	0.998468	49.9459	-0.077337	0.0370847	0.995577	O60673	-1.9305	-0.0996031	0.707177	Yes	Yes	Yes	Yes	Yes	Yes	Yes	2755;4843	352.6	5980	REV3L	hsa:5980; O43214; O60673; Q5TC33	2	1.177	0	2755;4843	352.6
P39086	0.996819	1.01613	0.945724	0.777717	0.56623	0.354312	0.2325	0.19932	0.143995	0.164319	0.996819	0.853957	0.787997	0.615693	0.393049	0.248352	0.184238	0.107795	0.0820213	0.0487451	51.8764	-0.0996031	0.15133	0.998468	49.9459	-0.077337	0.0370847	0.995577	P39086	-1.9305	-0.0996031	0.707177	Yes	Yes	Yes	Yes	Yes	Yes	Yes	2755;4843	103.9	2897	GRIK1	hsa:2897; P39086; Q13001; Q86SU9	2	1.177	0	2755;4843	103.9
Q13002	0.996819	1.01613	0.945724	0.777717	0.56623	0.354312	0.2325	0.19932	0.143995	0.164319	0.996819	0.853957	0.787997	0.615693	0.393049	0.248352	0.184238	0.107795	0.0820213	0.0487451	51.8764	-0.0996031	0.15133	0.998468	49.9459	-0.077337	0.0370847	0.995577	Q13002	-1.9305	-0.0996031	0.707177	Yes	Yes	Yes	Yes	Yes	Yes	Yes	2755;4843	102.5	2898	GRIK2	A6NMY9; B5MCV0; D7RWZ3; D7RWZ4; D7RWZ5; D7RWZ6; D7RWZ7; hsa:2898; Q13002; Q8WWS1; Q96KS6; Q96KS7; Q96KS8	2	1.177	0	2755;4843	102.5
Q5T5P2	0.996819	0.951464	0.787483	0.569011	0.418184	0.267385	0.287148	0.227794	0.210368	0.194444	0.996819	0.926831	0.53365	0.47376	0.382678	0.209989	0.271509	0.098643	0.228695	0.114445	49.7532	-0.0873728	0.207813	0.99615	48.1229	-0.0813331	0.159867	0.948625	Q5T5P2	-1.63031	-0.0873728	0.707177	Yes	Yes	Yes	Yes	Yes	Yes	Yes	691	214	56243	KIAA1217	A5LHW9; A6NLF3; A6PVQ5; A6PVQ6; A6PVQ7; B9EGK4; hsa:56243; Q4KMG4; Q5T5P2; Q5T5P3; Q5T7H3; Q6MZZ6; Q6ZUI4; Q8WV45; Q9NSR2; Q9ULK3	1	7.594	3	691	214
Q8NFF5	0.996819	0.990467	0.982957	0.815098	0.547965	0.28389	0.186795	0.185542	0.141745	0.0561422	0.996819	0.958649	0.866701	0.663656	0.380604	0.242295	0.153209	0.146439	0.0993905	0.0688789	51.6553	-0.119192	0.11309	0.995305	50.2289	-0.103938	0.0897208	0.998271	Q8NFF5	-1.42637	-0.119192	0.707177	Yes	Yes	Yes	Yes	Yes	Yes	Yes	945	65.2	80308	FLAD1	hsa:80308; Q8N5J1; Q8N686; Q8NFF5; Q8WU93; Q8WUJ4; Q96CR8; Q99764; Q9HBN6	1	33.959	6	945	65.2
P49588	0.996819	0.982256	0.925245	0.854555	0.618143	0.321302	0.162949	0.14329	0.14062	0.0876366	0.996819	0.97815	0.936767	0.749794	0.434532	0.242295	0.174542	0.13932	0.134129	0.0900725	52.0879	-0.119615	0.101429	0.997446	50.7727	-0.124989	0.11831	0.99869	P49588	-1.31525	-0.124989	0.707177	Yes	Yes	Yes	Yes	Yes	Yes	Yes	4674	106.7	16	AARS1	A6NF14; B4DR45; hsa:16; P49588; Q53GV7; Q96FA0	1	279.305	36	4674	106.7
Q96Q11	0.996819	1.03768	0.947585	0.841056	0.538351	0.302596	0.177853	0.160742	0.128246	0.106807	0.996819	0.960702	0.845586	0.700852	0.394086	0.235228	0.190056	0.154575	0.150533	0.0974902	51.653	-0.124226	0.121925	0.997734	50.3407	-0.104321	0.12138	0.995911	Q96Q11	-1.31228	-0.124226	0.709058	Yes	Yes	Yes	Yes	Yes	Yes	Yes	432	50.1	51095	TRNT1	A8K2Z6; B7WP13; C9JKA2; hsa:51095; Q8ND57; Q96Q11; Q9BS97; Q9Y362	1	30.923	8	432	50.1
O15027	0.996819	1.00278	0.876842	0.572126	0.35089	0.22227	0.151026	0.144208	0.115871	0.0890059	0.996819	1.02023	0.857103	0.67736	0.430383	0.256428	0.177451	0.128134	0.11869	0.0847741	49.6501	-0.117969	0.116624	0.99716	50.5265	-0.101708	0.0976157	0.997151	O15027	0.876407	-0.117969	0.709058	Yes	Yes	Yes	Yes	Yes	Yes	Yes	4196	251.7	9919	SEC16A	A1YCA4; hsa:9919; J3KNL6; O15027; Q4G0D7; Q5SXP0; Q5SXP1; Q8N347; Q96HP1	1	105.064	22	4196	251.7
Q9BYP7	0.996819	0.979177	0.973649	0.87013	0.568153	0.266284	0.164936	0.156149	0.115871	0.135563	0.996819	1.1824	1.13161	0.97395	0.616018	0.428054	0.29963	0.251184	0.193956	0.155772	51.6702	-0.147195	0.129955	0.999357	52.7311	-0.127826	0.207419	0.95369	Q9BYP7	1.06089	-0.147195	0.709058	Yes	Yes	Yes	Yes	Yes	Yes	Yes	4981	198.3	65267	WNK3	B1AKG2; hsa:65267; Q5JRC1; Q6JP76; Q8TCX6; Q9BYP7; Q9HCK6	1	6.221	3	4981	198.3
P06241	0.996819	0.937095	0.723255	0.875322	0.740233	0.44344	0.301058	0.180949	0.146245	0.0136932	0.996819	0.886801	0.899335	0.932838	0.80995	0.516895	0.431506	0.408809	0.272118	0.127161	53.4013	-0.0695786	0	0.956024	55.5488	-0.0596394	0.121047	0.968322	P06241	2.14752	-0.0695786	0.709058	Yes	Yes	Yes	Yes	Yes	Yes	Yes	4145	60.7	2534	FYN	B5BU57; E1P557; H0UI48; hsa:2534; P06241; Q16248; Q5R3A6; Q5R3A7; Q8N5D7	1	20.165	1	4145	60.7
O94805	0.996819	0.844719	0.61621	0.45687	0.349928	0.194762	0.117244	0.117571	0.0731225	0.034233	0.996819	0.882696	0.716972	0.619608	0.506089	0.334165	0.236601	0.182032	0.150533	0.0773563	48.305	-0.0766854	0.0398792	0.993402	50.6865	-0.0606642	0.0586486	0.99411	O94805	2.38153	-0.0766854	0.709058	Yes	Yes	Yes	Yes	Yes	Yes	Yes	4615	46.8	51412	ACTL6B	A4D2D0; hsa:51412; O75421; O94805	1	19.367	4	4615	46.8
Q969G5	0.996819	0.903224	0.745595	0.648963	0.469135	0.327904	0.2325	0.180949	0.14287	0.128716	0.996819	0.963781	0.901254	0.819292	0.618093	0.435121	0.319993	0.250167	0.184307	0.133519	50.595	-0.0681282	0.10374	0.995998	52.9787	-0.0739317	0.131647	0.998806	Q969G5	2.3837	-0.0739317	0.709058	Yes	Yes	Yes	Yes	Yes	Yes	Yes	4083	27.7	112464	CAVIN3	hsa:112464; Q969G5	1	31.072	7	4083	27.7
O95299	0.996819	0.974045	0.882427	0.734107	0.412416	0.18816	0.112276	0.110223	0.0776223	0.0534035	0.996819	1.02844	0.827349	0.48257	0.235414	0.135281	0.109573	0.0752534	0.0646521	0.0370887	50.507	-0.123865	0.0654908	0.997976	48.7654	-0.145341	0.0707276	0.996051	O95299	-1.74163	-0.145341	0.709792	Yes	Yes	Yes	Yes	Yes	Yes	Yes	2687	40.7	4705	NDUFA10	hsa:4705; O95299; Q8WXC9	1	43.39	8	2687	40.7
Q12872	0.996819	0.875511	0.720463	0.532669	0.298977	0.177156	0.119231	0.101956	0.0809972	0.0588808	0.996819	0.799558	0.544208	0.379791	0.256156	0.158501	0.126058	0.0803381	0.0569324	0.042387	48.8135	-0.0908724	0.0565709	0.997955	47.1939	-0.0868549	0.0545976	0.99361	Q12872	-1.61966	-0.0908724	0.709792	Yes	Yes	Yes	Yes	Yes	Yes	Yes	1406	104.8	6433	SFSWAP	B2RN45; B7ZM97; F5H6B8; hsa:6433; Q12872; Q6PJF7	1	26.47	6	1406	104.8
Q8IXM2	0.996819	1.24399	1.05742	0.835865	0.532583	0.357613	0.231507	0.209424	0.182244	0.153364	0.996819	0.797505	0.650746	0.594158	0.469792	0.36849	0.23854	0.198303	0.153428	0.102789	51.719	-0.131876	0.187958	0.95323	50.1344	-0.0534485	0.0665043	0.985044	Q8IXM2	-1.58461	-0.131876	0.709792	Yes	Yes	Yes	Yes	Yes	Yes	Yes	4068	17.9	124944	BAP18	B4DIV3; C9J4G0; E9PB29; hsa:124944; Q8IXM2	1	14.617	2	4068	17.9
Q99996	0.996819	0.95557	0.791206	0.472445	0.292248	0.182658	0.128173	0.115734	0.110246	0.0944832	0.996819	0.959675	0.745766	0.551089	0.407568	0.263495	0.191026	0.160676	0.163078	0.103848	48.7465	-0.117229	0.106109	0.999	49.6216	-0.0833204	0.123237	0.995479	Q99996	0.875178	-0.117229	0.709792	Yes	Yes	Yes	Yes	Yes	Yes	Yes	5566	452.7	10142	AKAP9	A4D1F0; A4D1F2; A4D1F4; hsa:10142; O14869; O43355; O94895; Q75N20; Q99996; Q9UQH3; Q9UQQ4; Q9Y6B8; Q9Y6Y2	1	112.231	29	5566	452.7
P46013	0.996819	1.01818	0.890805	0.721647	0.463367	0.304796	0.188782	0.175438	0.203618	0.0890059	0.996819	0.825218	0.832148	0.694	0.602537	0.400796	0.271509	0.247116	0.213255	0.122922	50.9683	-0.100992	0.138668	0.993478	52.1277	-0.0566762	0.0953349	0.98407	P46013	1.15939	-0.100992	0.709792	Yes	Yes	Yes	Yes	Yes	Yes	Yes	3080	358.5	4288	MKI67	hsa:4288; P46013; Q5VWH2	1	68.369	19	3080	358.5
Q9Y5N5	0.996819	1.00176	0.909421	0.891935	0.698895	0.525966	0.332853	0.25535	0.159745	0.12187	0.996819	1.08284	0.96844	0.954373	0.824469	0.681453	0.35781	0.258302	0.135094	0.0996095	53.9499	-0.07982	0.10823	0.996844	55.158	-0.103614	0.0895592	0.991434	Q9Y5N5	1.20809	-0.103614	0.709792	Yes	Yes	Yes	Yes	Yes	Yes	Yes	576	22.9	29104	N6AMT1	B2RA97; hsa:29104; Q96F73; Q9Y5N5	1	19.672	5	576	22.9
Q96EL3	0.996819	0.983282	0.820062	0.705034	0.456637	0.225571	0.155994	0.129512	0.0956217	0.0903752	0.996819	1.0736	0.930048	0.802652	0.532016	0.365461	0.20945	0.161693	0.10904	0.0805354	50.5855	-0.0988241	0.079389	0.995759	51.9129	-0.0994302	0.0923571	0.992424	Q96EL3	1.32737	-0.0994302	0.709792	Yes	Yes	Yes	Yes	Yes	Yes	Yes	454	12.1	116540	MRPL53	hsa:116540; Q96EL3	1	11.74	3	454	12.1
P08253	0.996819	1.19677	1.09745	0.956312	0.904622	0.685517	0.51468	0.308624	0.293615	0.256063	0.996819	1.10953	1.22759	1.19713	0.768467	0.801591	0.498413	0.486096	0.351244	0.188622	55.9748	-0.0987377	0.253808	0.952107	57.3041	-0.0796001	0.22886	0.877391	P08253	1.32929	-0.0987377	0.709792	Yes	Yes	Yes	Yes	Yes	Yes	Yes	4727	73.8	4313	MMP2	B2R6U1; B4DWH3; E9PE45; hsa:4313; P08253; Q9UCJ8	1	12.474	3	4727	73.8
Q96CV9	0.996819	0.946332	0.85171	0.620928	0.389343	0.223371	0.154007	0.152475	0.128246	0.210876	0.996819	0.982256	0.862862	0.722387	0.507126	0.351327	0.23951	0.206438	0.196851	0.240546	49.8555	-0.110576	0.148818	0.994489	51.2224	-0.0899423	0.198544	0.995762	Q96CV9	1.36694	-0.110576	0.709792	Yes	Yes	Yes	Yes	Yes	Yes	Yes	1329	65.9	10133	OPTN	B3KP00; D3DRS4; D3DRS8; hsa:10133; Q5T672; Q5T673; Q5T674; Q5T675; Q7LDL9; Q8N562; Q96CV9; Q9UET9; Q9UEV4; Q9Y218	1	79.165	18	1329	65.9
Q86TX2	0.996819	0.91862	0.917799	0.741376	0.542197	0.310298	0.194744	0.162579	0.13612	0.0753127	0.996819	0.899118	1.00203	0.800694	0.716614	0.439159	0.285085	0.27559	0.20843	0.153653	51.5337	-0.0909083	0.0868927	0.996444	53.2722	-0.0841954	0.162762	0.983949	Q86TX2	1.73855	-0.0909083	0.709792	Yes	Yes	Yes	Yes	Yes	Yes	Yes	2111	46.2	641371	ACOT1	A1L173; hsa:641371; Q3I5F9; Q86TX2	1	19.362	5	2111	46.2
Q9BXN6	0.996819	0.831376	0.682299	0.601199	0.422029	0.312499	0.256347	0.237898	0.268866	0.454615	0.996819	0.858062	0.798555	0.693021	0.532016	0.388681	0.348114	0.363047	0.351244	0.563748	49.2623	-0.0733825	0.294226	0.926168	51.6334	-0.0669256	0.393096	0.899919	Q9BXN6	2.37115	-0.0733825	0.709792	Yes	Yes	Yes	Yes	Yes	Yes	Yes	3909	11	64648	SPANXD	hsa:64648; Q5JWI1; Q9BXN6	1	16.401	3	3909	11
Q9NY87	0.996819	0.831376	0.682299	0.601199	0.422029	0.312499	0.256347	0.237898	0.268866	0.454615	0.996819	0.858062	0.798555	0.693021	0.532016	0.388681	0.348114	0.363047	0.351244	0.563748	49.2623	-0.0733825	0.294226	0.926168	51.6334	-0.0669256	0.393096	0.899919	Q9NY87	2.37115	-0.0733825	0.709792	Yes	Yes	Yes	Yes	Yes	Yes	Yes	3909	11	64663	SPANXC	hsa:64663; Q32WL2; Q32WL9; Q32WM0; Q5JX88; Q8TAD1; Q9BS24; Q9NY87	1	16.401	3	3909	11
Q04727	0.996819	1.02947	0.969925	0.73826	0.655635	0.530368	0.434199	0.21769	0.107996	0.117762	0.996819	0.884749	0.803354	0.705746	0.59424	0.36748	0.275388	0.230845	0.202641	0.160011	53.8195	-0.0682471	0.0690341	0.975147	51.8466	-0.0629547	0.132511	0.990502	Q04727	-1.97285	-0.0682471	0.713504	Yes	Yes	Yes	Yes	Yes	Yes	Yes	2157	83.7	7091	TLE4	F8W6T6; hsa:7091; Q04727; Q3ZCS1; Q5T1Y2; Q6PCB3; Q9BZ07; Q9BZ08; Q9BZ09; Q9NSL3; Q9ULF9	1	27.374	2	2157	83.7
Q96RS0	0.996819	0.923751	0.902906	0.577318	0.427797	0.22007	0.153013	0.133186	0.102371	0.0670968	0.996819	0.861142	0.653625	0.464951	0.285194	0.193836	0.140603	0.117965	0.0964956	0.0943112	50.0906	-0.0995051	0.0832892	0.993502	48.1821	-0.0886572	0.0893561	0.99833	Q96RS0	-1.90844	-0.0995051	0.714418	Yes	Yes	Yes	Yes	Yes	Yes	Yes	3528	96.6	96764	TGS1	A6NJQ5; hsa:96764; Q5GH23; Q8TDG9; Q96QU3; Q96RS0; Q9H5V3	1	16.511	4	3528	96.6
Q9BTM9	0.996819	0.828297	1.06394	0.684267	0.493168	0.279488	0.214616	0.200238	0.192368	0.0506649	0.996819	0.850878	0.687218	0.555004	0.395123	0.279648	0.214298	0.209489	0.130269	0.072058	51.114	-0.105459	0.134716	0.951891	49.5123	-0.0651562	0.0831388	0.994625	Q9BTM9	-1.60173	-0.105459	0.714418	Yes	Yes	Yes	Yes	Yes	Yes	Yes	4162	11.4	81605	URM1	B3KMH3; B4DV08; hsa:81605; Q5T4B4; Q9BTM9	1	7.252	1	4162	11.4
O43896	0.996819	0.828297	0.800514	0.656232	0.39415	0.270686	0.191763	0.125838	0.111371	0.0794206	0.996819	0.971992	0.708334	0.462993	0.31112	0.226142	0.168724	0.143388	0.145708	0.110206	50.1487	-0.0759882	0.0621409	0.988829	48.5475	-0.103674	0.136545	0.994621	O43896	-1.60117	-0.103674	0.714418	Yes	Yes	Yes	Yes	Yes	Yes	Yes	1480	122.9	10749	KIF1C	D3DTL6; hsa:10749; O43896; O75186; Q5U618	1	15.512	2	1480	122.9
O75027	0.996819	0.979177	0.980164	0.864938	0.605645	0.28499	0.148045	0.133186	0.0798723	0.0547729	0.996819	0.960702	0.892616	0.68617	0.399271	0.233208	0.131876	0.108812	0.088776	0.0593419	51.9789	-0.132822	0.0739864	0.998941	50.4034	-0.110895	0.0719808	0.999272	O75027	-1.57549	-0.132822	0.714418	Yes	Yes	Yes	Yes	Yes	Yes	Yes	2465	82.6	22	ABCB7	G3XAC4; hsa:22; O75027; O75345; Q5VWY7; Q5VWY8; Q9BRE1; Q9UND1; Q9UP01	1	68.483	11	2465	82.6
Q8WXX5	0.996819	0.991493	0.942	0.847286	0.578728	0.330104	0.197725	0.155231	0.116996	0.125978	0.996819	1.00586	0.982837	0.947521	0.760171	0.395748	0.224965	0.176947	0.154393	0.155772	51.9711	-0.115152	0.117936	0.999385	53.0211	-0.146364	0.155032	0.999793	Q8WXX5	1.05003	-0.146364	0.714418	Yes	Yes	Yes	Yes	Yes	Yes	Yes	5209	29.9	23234	DNAJC9	B2RMW6; hsa:23234; Q8WXX5	1	60.726	11	5209	29.9
Q9UBU9	0.996819	0.903224	0.766073	0.618851	0.368194	0.262983	0.184808	0.146045	0.088872	0.0136932	0.996819	0.984309	0.945405	0.746858	0.530979	0.32104	0.295751	0.1861	0.183342	0.0985499	49.9748	-0.076219	0.0336787	0.995629	51.7002	-0.0903602	0.139791	0.993059	Q9UBU9	1.72542	-0.0903602	0.714418	Yes	Yes	Yes	Yes	Yes	Yes	Yes	401	70.1	10482	NXF1	B4E269; hsa:10482; Q99799; Q9UBU9; Q9UQL2	1	25.89	5	401	70.1
Q9Y289	0.996819	0.997652	1.10024	0.878437	0.842135	0.612894	0.585225	0.47947	0.519732	0.113654	0.996819	0.917593	1.03851	0.95633	0.76743	0.581507	0.490656	0.415928	0.374403	0.139877	58.8713	-0.0440212	0.0588486	0.930718	56.3886	-0.0580558	0.16589	0.967362	Q9Y289	-2.48275	-0.0580558	0.714747	Yes	Yes	Yes	Yes	Yes	Yes	Yes	3789	68.6	8884	SLC5A6	B2RB85; D6W549; hsa:8884; Q969Y5; Q9Y289	1	5.542	1	3789	68.6
Q96GA7	0.996819	1.00278	0.983888	0.949044	0.85271	0.795552	0.632918	0.554789	0.521982	0.139671	0.996819	0.999704	0.957882	0.905431	0.794394	0.715778	0.547867	0.478978	0.406246	0.0985499	60.602	-0.0428374	0.0177659	0.984856	58.2145	-0.047181	0.0256406	0.992702	Q96GA7	-2.38757	-0.047181	0.714747	Yes	Yes	Yes	Yes	Yes	Yes	Yes	5207	34.7	113675	SDSL	hsa:113675; Q96GA7	1	65.958	9	5207	34.7
Q8NFH3	0.996819	1.02947	1.00437	0.927239	0.805604	0.637102	0.522629	0.41058	0.282365	0.116392	0.996819	0.951464	0.895495	0.799715	0.673057	0.547182	0.426657	0.345759	0.21229	0.128221	56.5632	-0.063165	0.108376	0.994424	54.5996	-0.0546875	0.089918	0.998482	Q8NFH3	-1.96364	-0.063165	0.714747	Yes	Yes	Yes	Yes	Yes	Yes	Yes	5581	42.1	348995	NUP43	B4E2F0; hsa:348995; Q8NFH3; Q9H8S0	1	29.506	4	5581	42.1
Q8NHP8	0.996819	0.996625	1.02764	0.916855	0.795991	0.656908	0.565354	0.439973	0.395986	0.158841	0.996819	1.04692	0.998194	0.909346	0.788172	0.562325	0.47805	0.339657	0.32326	0.137758	57.535	-0.0526186	0.151462	0.985595	55.5726	-0.0673716	0.168918	0.98537	Q8NHP8	-1.96243	-0.0673716	0.714747	Yes	Yes	Yes	Yes	Yes	Yes	Yes	6585	65.4	196463	PLBD2	F5H5E2; hsa:196463; Q8NHP8	1	23.038	5	6585	65.4
P0DJD0	0.996819	0.903224	0.666475	0.49425	0.359542	0.236575	0.154007	0.147882	0.134995	0.0629888	0.996819	0.741054	0.526931	0.379791	0.284157	0.178692	0.0959979	0.0884736	0.0800913	0.0582822	48.8263	-0.0795339	0.0895415	0.994275	47.0153	-0.0803457	0.0592757	0.989026	P0DJD0	-1.81105	-0.0803457	0.714747	Yes	Yes	Yes	Yes	Yes	Yes	Yes	712	196.5	400966	RGPD1	hsa:400966; P0C839; P0DJD0; Q68DN6; Q6V1X0	1	37.132	8	712	196.5
P0DJD1	0.996819	0.903224	0.666475	0.49425	0.359542	0.236575	0.154007	0.147882	0.134995	0.0629888	0.996819	0.741054	0.526931	0.379791	0.284157	0.178692	0.0959979	0.0884736	0.0800913	0.0582822	48.8263	-0.0795339	0.0895415	0.994275	47.0153	-0.0803457	0.0592757	0.989026	P0DJD1	-1.81105	-0.0803457	0.714747	Yes	Yes	Yes	Yes	Yes	Yes	Yes	712	197.2	729857	RGPD2	hsa:729857; P0C839; P0DJD1; Q68DN6; Q6V1X0	1	37.132	8	712	197.2
P0DMU9	0.996819	0.910408	0.864741	0.743452	0.6018	0.436838	0.233494	0.202994	0.174369	0.175273	0.996819	1.15058	0.961722	0.906409	0.735281	0.434111	0.363628	0.385419	0.307821	0.201338	52.2271	-0.0733222	0.132964	0.990024	53.5434	-0.0986456	0.278786	0.963544	P0DMU9	1.3163	-0.0986456	0.714747	Yes	Yes	Yes	Yes	Yes	Yes	Yes	349	21.1	102723631	CT45A10	A8K842; B7ZMC5; hsa:102723631; P0DMU9; Q6NSH3	1	5.417	2	349	21.1
Q5DJT8	0.996819	0.910408	0.864741	0.743452	0.6018	0.436838	0.233494	0.202994	0.174369	0.175273	0.996819	1.15058	0.961722	0.906409	0.735281	0.434111	0.363628	0.385419	0.307821	0.201338	52.2271	-0.0733222	0.132964	0.990024	53.5434	-0.0986456	0.278786	0.963544	Q5DJT8	1.3163	-0.0986456	0.714747	Yes	Yes	Yes	Yes	Yes	Yes	Yes	349	21.3	102723680; 102723737; 728911	CT45A2	hsa:102723680; hsa:102723737; hsa:728911; Q5DJT8; Q5JRH3	1	5.417	2	349	21.3
O75121	0.996819	0.888854	0.877773	0.802638	0.915197	0.691019	0.605097	0.310461	0.120371	0.0985911	0.996819	1.03563	0.892616	1.02093	0.984178	0.788467	0.647743	0.454571	0.150533	0.0996095	56.3856	-0.0773482	0.0355036	0.935128	57.5775	-0.104411	0.0734174	0.981055	O75121	1.19196	-0.104411	0.715603	Yes	Yes	Yes	Yes	Yes	Yes	Yes	36	45.4	9848	MFAP3L	A8K1X6; D3DP35; hsa:9848; O75121; Q4W5N7; Q4W5N9; Q6TNA8; Q9BVE1; Q9BXK0	1	1.326	1	36	45.4
P55082	0.996819	0.888854	0.877773	0.802638	0.915197	0.691019	0.605097	0.310461	0.120371	0.0985911	0.996819	1.03563	0.892616	1.02093	0.984178	0.788467	0.647743	0.454571	0.150533	0.0996095	56.3856	-0.0773482	0.0355036	0.935128	57.5775	-0.104411	0.0734174	0.981055	P55082	1.19196	-0.104411	0.715603	Yes	Yes	Yes	Yes	Yes	Yes	Yes	36	40.1	4238	MFAP3	B2RDK0; B4DKA1; hsa:4238; P55082; Q9NXA7	1	1.326	1	36	40.1
O75153	0.996819	0.976097	0.937346	0.697765	0.375885	0.206865	0.135128	0.134105	0.115871	0.0917445	0.996819	0.982256	0.934847	0.783075	0.506089	0.271572	0.183269	0.152541	0.133164	0.0890128	50.2598	-0.137227	0.111048	0.999256	51.3011	-0.11468	0.112062	0.999138	O75153	1.0413	-0.137227	0.71633	Yes	Yes	Yes	Yes	Yes	Yes	Yes	6309	146.6	23277	CLUH	hsa:23277; O75153; Q6AHY2; Q6P3X7; Q6ZUG8; Q8N4U7; Q9BTA3; Q9H979	1	171.816	31	6309	146.6
Q8WXD5	0.996819	0.976097	0.850779	0.706072	0.575844	0.419233	0.321924	0.270046	0.213743	0.26291	0.996819	0.971992	0.92045	0.800694	0.722836	0.514876	0.395628	0.335589	0.260538	0.259621	52.0685	-0.0700968	0.223078	0.994492	54.1787	-0.0653982	0.233958	0.995851	Q8WXD5	2.11019	-0.0700968	0.720629	Yes	Yes	Yes	Yes	Yes	Yes	Yes	1945	18.8	79833	GEMIN6	B2RDP8; hsa:79833; Q53SI5; Q8WVB4; Q8WXD5; Q9H5G6	1	16.828	4	1945	18.8
P50225	0.996819	0.868326	0.782828	0.490097	0.245142	0.138644	0.0794873	0.0881784	0.0742475	0.0451876	0.996819	0.935042	0.843666	0.596116	0.386826	0.249361	0.164845	0.142371	0.117725	0.0731176	48.6128	-0.110711	0.0528307	0.995849	49.9568	-0.0936146	0.0925643	0.99882	P50225	1.34401	-0.110711	0.725492	Yes	Yes	Yes	Yes	Yes	Yes	Yes	1164	34.1	6817	SULT1A1	hsa:6817; P50225; Q2NL71; Q86U58; Q92818; Q9BVU6; Q9UGG7	1	22.225	6	1164	34.1
P08174	0.996819	0.846772	0.944793	0.825481	0.703702	0.590887	0.431219	0.419766	0.341988	0.168427	0.996819	1.00894	0.96748	0.920113	0.838988	0.679434	0.544958	0.531858	0.368613	0.288232	55.8506	-0.0453457	0.130678	0.976532	57.9071	-0.0531536	0.277246	0.993944	P08174	2.05649	-0.0531536	0.726663	Yes	Yes	Yes	Yes	Yes	Yes	Yes	6023	41.4	1604	CD55	B1AP14; D3DT83; D3DT84; E7ER69; hsa:1604; P08174; P09679; P78361; Q14UF2; Q14UF3; Q14UF4; Q14UF5; Q14UF6	1	15.81	5	6023	41.4
P63218	0.996819	0.909382	0.889874	0.823404	0.639292	0.528167	0.358687	0.320565	0.250866	0.18212	0.996819	0.997652	0.943485	0.88879	0.805802	0.660253	0.47902	0.347793	0.269223	0.143056	53.9105	-0.0592437	0.164449	0.993703	56.0104	-0.0657067	0.129762	0.997845	P63218	2.09991	-0.0657067	0.729028	Yes	Yes	Yes	Yes	Yes	Yes	Yes	2066	7.3	2787	GNG5	B2R5A0; hsa:2787; P30670; P63218; Q5VX54; Q61015	1	8.87	3	2066	7.3
P40692	0.996819	0.766714	0.630172	0.513979	0.310513	0.210167	0.136122	0.122164	0.116996	0.228677	0.996819	0.956596	0.72657	0.543258	0.450088	0.333155	0.283145	0.245082	0.213255	0.217234	48.0265	-0.0792303	0.130396	0.9711	49.8143	-0.0751636	0.218705	0.991825	P40692	1.78785	-0.0792303	0.729615	Yes	Yes	Yes	Yes	Yes	Yes	Yes	5578	84.5	4292	MLH1	B4DI13; B4DQ11; E9PCU2; hsa:4292; P40692	1	17.14	6	5578	84.5
Q9ULA0	0.996819	0.99252	0.968994	0.875322	0.795029	0.66461	0.604104	0.543767	0.574855	0.212245	0.996819	0.980203	0.948284	0.893684	0.791283	0.661262	0.5372	0.494232	0.459319	0.206637	60.7017	-0.0332977	0.0830025	0.962078	58.3383	-0.0425261	0.177746	0.987958	Q9ULA0	-2.36337	-0.0425261	0.731146	Yes	Yes	Yes	Yes	Yes	Yes	Yes	2721	53.4	23549	DNPEP	hsa:23549; Q9BW44; Q9NUV5; Q9NV55; Q9ULA0	1	60.713	11	2721	53.4
Q7Z3K3	0.996819	0.944279	0.75118	0.597046	0.376846	0.269585	0.188782	0.149719	0.119246	0.0739434	0.996819	0.900144	0.606595	0.418945	0.314232	0.227151	0.157087	0.108812	0.10711	0.0593419	49.8049	-0.0814772	0.0877679	0.99691	48.059	-0.0859005	0.0894833	0.989604	Q7Z3K3	-1.74589	-0.0859005	0.731146	Yes	Yes	Yes	Yes	Yes	Yes	Yes	5773	155.2	23126	POGZ	B4DTP8; B4DYL9; B7ZBY5; E9PM80; hsa:23126; O75049; Q3LIC4; Q5SZS1; Q5SZS2; Q5SZS3; Q5SZS4; Q7Z3K3; Q8TDZ7; Q9Y4X7	1	51.474	11	5773	155.2
Q13137	0.996819	0.996625	0.911283	0.776679	0.553733	0.303696	0.177853	0.159823	0.139495	0.0944832	0.996819	1.02947	1.03947	0.867256	0.640908	0.357384	0.222056	0.181015	0.168867	0.119743	51.5943	-0.103697	0.10519	0.998746	52.39	-0.123823	0.146384	0.995549	Q13137	0.795756	-0.123823	0.731146	Yes	Yes	Yes	Yes	Yes	Yes	Yes	1221	52.2	10241	CALCOCO2	B2RBT0; B4DDC4; B4DDT4; B4DP36; B4E0C0; E7ENK0; E7ETP5; E9PBE5; hsa:10241; Q13137; Q53FQ5; Q53HB5; Q6IBN9; Q9BTF7	1	42.358	9	1221	52.2
P50440	0.996819	0.962754	0.934554	0.88882	0.533545	0.418132	0.180834	0.193809	0.0798723	0.0862673	0.996819	1.03358	0.961722	0.859425	0.746689	0.469446	0.217207	0.207455	0.147638	0.296709	52.3083	-0.100085	0.082275	0.987307	53.1565	-0.118225	0.195514	0.979654	P50440	0.848191	-0.118225	0.731146	Yes	Yes	Yes	Yes	Yes	Yes	Yes	4595	48.4	2628	GATM	B4DH99; B4DPI3; hsa:2628; P50440; Q53EQ4	1	16.308	6	4595	48.4
P04181	0.996819	0.973018	0.942	0.852478	0.716199	0.340008	0.168911	0.137779	0.0967467	0.0712047	0.996819	0.96686	0.937727	0.76154	0.511275	0.2746	0.162906	0.117965	0.102285	0.0646402	52.5913	-0.123175	0.0742754	0.995649	51.3073	-0.109521	0.0759815	0.999475	P04181	-1.28402	-0.123175	0.733826	Yes	Yes	Yes	Yes	Yes	Yes	Yes	6545	48.5	4942	OAT	D3DRF0; hsa:4942; P04181; Q16068; Q16069; Q68CS0; Q6IAV9; Q9UD03	1	97.282	15	6545	48.5
Q7Z3B1	0.996819	0.723605	0.713016	0.574203	0.485478	0.518264	0.411347	0.324239	0.380237	0.273864	0.996819	0.845746	0.82447	0.7958	0.648168	0.502761	0.420839	0.296946	0.249924	0.202398	51.6346	-0.041364	0.285678	0.939549	53.9098	-0.049336	0.147715	0.979855	Q7Z3B1	2.27514	-0.049336	0.733826	Yes	Yes	Yes	Yes	Yes	Yes	Yes	6744	38.7	257194	NEGR1	hsa:257194; Q5VT21; Q6UY06; Q7Z3B1; Q8N440; Q8NAQ3	1	13.271	3	6744	38.7
P51161	0.996819	1.19061	1.21194	1.0643	0.874821	0.415932	0.291122	0.258105	0.219367	0.175273	0.996819	0.92991	0.895495	0.809504	0.545498	0.29782	0.214298	0.157625	0.145708	0.117624	53.3384	-0.203866	0.228084	0.945644	51.6332	-0.102089	0.119123	0.99484	P51161	-1.70522	-0.203866	0.738952	Yes	Yes	Yes	Yes	Yes	Yes	Yes	644	14.4	2172	FABP6	hsa:2172; P51161; Q07DR7; Q8TBI3; Q9UGI7	1	2.169	1	644	14.4
Q9C037	0.996819	0.968913	0.841471	0.636503	0.335508	0.191461	0.139103	0.11849	0.0821222	0.0657274	0.996819	0.958649	0.849425	0.696937	0.435569	0.305897	0.223995	0.152541	0.129304	0.0794757	49.7941	-0.113462	0.0801673	0.998398	50.8477	-0.0854521	0.0941747	0.997381	Q9C037	1.0536	-0.113462	0.738952	Yes	Yes	Yes	Yes	Yes	Yes	Yes	1344	57.4	89122	TRIM4	A4D298; hsa:89122; Q75MK1; Q96F06; Q9C036; Q9C037	1	9.226	2	1344	57.4
Q7Z4H3	0.996819	1.03563	1.01181	0.936584	0.842135	0.733932	0.625963	0.474877	0.408361	0.132824	0.996819	1.01715	0.925249	0.899557	0.737355	0.614822	0.514898	0.403724	0.22773	0.0656999	58.5936	-0.0531448	0.0997874	0.989557	56.1569	-0.057361	0.0201506	0.994047	Q7Z4H3	-2.43674	-0.057361	0.741201	Yes	Yes	Yes	Yes	Yes	Yes	Yes	3906	23.4	51020	HDDC2	hsa:51020; Q5TDQ4; Q6NZ49; Q7Z4H3; Q9BTT2; Q9BV31; Q9Y3D1	1	29.238	5	3906	23.4
P07203	0.996819	0.988414	0.900113	0.770449	0.75946	0.59969	0.537533	0.465692	0.463484	0.123239	0.996819	1.07566	1.05194	0.906409	0.7498	0.589583	0.463505	0.403724	0.304926	0.0900725	57.8918	-0.0365139	0	0.974362	55.9663	-0.0627538	0.109672	0.975467	P07203	-1.92551	-0.0627538	0.741201	Yes	Yes	Yes	Yes	Yes	Yes	Yes	5772	22.1	2876	GPX1	E9PAS1; hsa:2876; P07203; Q7Z5H1; Q9BW12	1	22.702	6	5772	22.1
Q6ZMG9	0.996819	0.912461	0.955032	0.835865	0.721968	0.494056	0.319936	0.232387	0.13837	0.0999605	0.996819	0.969939	0.908933	0.806567	0.556906	0.334165	0.175511	0.158642	0.10711	0.0551031	53.738	-0.0795743	0.0808356	0.994409	51.8687	-0.0980035	0.0681761	0.998376	Q6ZMG9	-1.86925	-0.0980035	0.741201	Yes	Yes	Yes	Yes	Yes	Yes	Yes	158	44.9	253782	CERS6	hsa:253782; Q32M63; Q6ZMG9; Q8N617	1	5.805	2	158	44.9
Q92610	0.996819	0.92991	0.97551	0.927239	0.688321	0.720728	0.378558	0.259942	0.165369	0.128716	0.996819	0.884749	0.992435	0.874108	0.663724	0.472474	0.253085	0.152541	0.11676	0.0762967	55.0549	-0.0798896	0.0947688	0.970619	53.1879	-0.0957392	0.0676872	0.98883	Q92610	-1.86692	-0.0957392	0.741201	Yes	Yes	Yes	Yes	Yes	Yes	Yes	5942	137.4	9640	ZNF592	hsa:9640; Q2M1T2; Q504Y9; Q92610	1	1.496	1	5942	137.4
Q9UJJ9	0.996819	0.982256	0.999712	0.85767	0.726774	0.551274	0.446123	0.291172	0.204743	0.171165	0.996819	0.975071	0.815832	0.7958	0.640908	0.388681	0.334538	0.299997	0.184307	0.12928	54.6749	-0.0715995	0.153071	0.99388	52.9353	-0.0640857	0.120015	0.986923	Q9UJJ9	-1.7396	-0.0715995	0.741201	Yes	Yes	Yes	Yes	Yes	Yes	Yes	4834	34	84572	GNPTG	B2R556; hsa:84572; Q6XYD7; Q96L13; Q9UJJ9	1	5.729	1	4834	34
Q8IXI2	0.996819	1.04589	1.05277	0.842095	0.720045	0.435738	0.272244	0.207587	0.137245	0.143779	0.996819	1.0151	0.832148	0.735112	0.560017	0.354356	0.284115	0.151524	0.22387	0.201338	53.1914	-0.105394	0.136281	0.991116	51.6221	-0.083001	0.176389	0.986189	Q8IXI2	-1.56939	-0.105394	0.741201	Yes	Yes	Yes	Yes	Yes	Yes	Yes	6351	70.7	55288	RHOT1	A4FVB6; A6NFV0; B4DG48; hsa:55288; J9JIH9; Q6NUR3; Q6P9F8; Q6PJG1; Q6YMW8; Q86UB0; Q8IW28; Q8IXI2; Q8IXJ7; Q9H067; Q9H9N8; Q9NUZ2	1	15.223	3	6351	70.7
Q9H7B4	0.996819	1.02126	0.854502	0.577318	0.381653	0.268485	0.237468	0.185542	0.176619	0.130086	0.996819	0.936068	0.617153	0.462993	0.303861	0.219075	0.176481	0.114914	0.145708	0.0858337	49.7935	-0.107108	0.172648	0.9934	48.2243	-0.0914642	0.11673	0.988352	Q9H7B4	-1.56914	-0.107108	0.741201	Yes	Yes	Yes	Yes	Yes	Yes	Yes	4095	49.1	64754	SMYD3	A8K0P0; B1AN38; hsa:64754; Q86TL8; Q8N5Z6; Q96AI5; Q9H7B4	1	9.309	2	4095	49.1
Q86V48	0.996819	0.936068	0.833093	0.590816	0.328779	0.209066	0.132148	0.124001	0.107996	0.08079	0.996819	1.0305	0.885897	0.674423	0.452162	0.280658	0.195874	0.170846	0.137024	0.0964305	49.5515	-0.107576	0.092534	0.999046	50.7174	-0.0999354	0.121589	0.996176	Q86V48	1.16591	-0.107576	0.741201	Yes	Yes	Yes	Yes	Yes	Yes	Yes	1268	120.2	7798	LUZP1	hsa:7798; Q5TH93; Q86V48; Q8N4X3; Q8TEH1	1	124.245	24	1268	120.2
Q92764	0.996819	0.84164	0.760488	0.691535	0.510472	0.300395	0.119231	0.127675	0.0843721	0.0999605	0.996819	0.91862	0.809113	0.817335	0.649205	0.353346	0.138664	0.114914	0.0974606	0.0445064	50.6424	-0.0745283	0.0386541	0.978959	52.1435	-0.0918766	0.0231638	0.979922	Q92764	1.50116	-0.0918766	0.741201	Yes	Yes	Yes	Yes	Yes	Yes	Yes	2768	50.3	3886	KRT35	hsa:3886; O76012; Q92651; Q92764	1	10.401	1	2768	50.3
Q96FQ6	0.996819	0.845746	0.939208	0.824443	0.69505	0.618396	0.360674	0.307706	0.307114	0.165688	0.996819	0.875511	0.866701	0.859425	0.786098	0.675396	0.465444	0.41186	0.360894	0.22889	54.7622	-0.0563303	0.147571	0.966665	56.7886	-0.045121	0.17898	0.971658	Q96FQ6	2.02635	-0.0563303	0.741201	Yes	Yes	Yes	Yes	Yes	Yes	Yes	2366	11.8	140576	S100A16	A8K439; D3DV52; hsa:140576; Q5RHS6; Q96FQ6	1	20.93	3	2366	11.8
Q9BV19	0.996819	0.950438	1.05184	0.936584	0.59507	0.521565	0.279199	0.218609	0.289115	0.116392	0.996819	0.885775	0.924289	0.875086	0.701058	0.513866	0.408233	0.343725	0.202641	0.138818	53.2491	-0.0967675	0.182957	0.96652	54.5332	-0.0619128	0.115575	0.987603	Q9BV19	1.28407	-0.0967675	0.74195	Yes	Yes	Yes	Yes	Yes	Yes	Yes	1643	21.9	79078	C1orf50	hsa:79078; Q9BV19	1	14.48	2	1643	21.9
Q14644	0.996819	0.965833	0.827508	0.654155	0.473941	0.318001	0.183814	0.158905	0.130496	0.0958525	0.996819	0.944279	0.696816	0.520745	0.354677	0.219075	0.144482	0.115931	0.0936007	0.0667596	50.7821	-0.0820934	0.092256	0.998659	49.058	-0.0866054	0.0725105	0.995637	Q14644	-1.72405	-0.0866054	0.742657	Yes	Yes	Yes	Yes	Yes	Yes	Yes	3482	95.6	22821	RASA3	A6NL15; F8W6X8; hsa:22821; Q14644; Q8IUY2	1	12.255	4	3482	95.6
Q96RE7	0.996819	0.949411	0.753973	0.432988	0.23649	0.160651	0.0765065	0.101956	0.0641228	0.0931139	0.996819	0.884749	0.512534	0.358257	0.268601	0.189797	0.138664	0.111863	0.11097	0.0868934	48.318	-0.125086	0.0822223	0.99824	47.0443	-0.103172	0.116545	0.985891	Q96RE7	-1.27364	-0.125086	0.744569	Yes	Yes	Yes	Yes	Yes	Yes	Yes	6709	57.2	112939	NACC1	hsa:112939; Q96RE7	1	14.862	5	6709	57.2
P55263	0.996819	0.997652	0.915006	0.966696	0.810411	0.708624	0.576283	0.486818	0.330739	0.1205	0.996819	1.01099	0.998194	0.937732	0.838988	0.651167	0.492595	0.376267	0.191061	0.0868934	57.8819	-0.0537817	0.0742376	0.992827	56.1485	-0.0756709	0.0721673	0.998033	P55263	-1.73337	-0.0756709	0.744838	Yes	Yes	Yes	Yes	Yes	Yes	Yes	2711	40.5	132	ADK	B7Z783; B7Z800; hsa:132; O00741; O00742; P55263; Q16710; Q5JQ10; Q5JQ11; Q9BTN2	1	76.702	12	2711	40.5
P29373	0.996819	1.04589	0.901044	0.770449	0.475864	0.194762	0.149039	0.135023	0.166494	0.0753127	0.996819	0.999704	0.963641	0.850615	0.588018	0.287725	0.18036	0.14949	0.121584	0.0879531	50.8623	-0.133797	0.113489	0.992539	51.8677	-0.1275	0.108097	0.999302	P29373	1.00537	-0.133797	0.744838	Yes	Yes	Yes	Yes	Yes	Yes	Yes	741	15.7	1382	CRABP2	B2R4Z8; D3DVC5; F1T098; hsa:1382; P29373; Q6ICN6	1	30.002	4	741	15.7
Q8IXI1	0.996819	1.06129	0.928969	0.692573	0.400879	0.226672	0.137116	0.141453	0.0989966	0.08079	0.996819	1.02536	0.888777	0.717493	0.508163	0.342241	0.217207	0.228811	0.170797	0.104908	50.4104	-0.12887	0.103848	0.995061	51.4163	-0.0878158	0.136939	0.994595	Q8IXI1	1.00591	-0.12887	0.744838	Yes	Yes	Yes	Yes	Yes	Yes	Yes	2385	68.1	89941	RHOT2	A2IDC2; hsa:89941; Q8IXI1; Q8NF53; Q96C13; Q96S17; Q9BT60; Q9H7M8	1	26.852	4	2385	68.1
Q13637	0.996819	0.986361	0.955963	0.835865	0.70947	0.439039	0.242436	0.204831	0.155245	0.116392	0.996819	0.92991	0.862862	0.745879	0.537201	0.300849	0.170663	0.14949	0.126409	0.192861	53.1044	-0.0960759	0.115415	0.997954	51.2488	-0.0969729	0.129422	0.989837	Q13637	-1.8556	-0.0969729	0.749592	Yes	Yes	Yes	Yes	Yes	Yes	Yes	1200	25	10981	RAB32	hsa:10981; Q13637	1	55.245	7	1200	25
Q9UGI9	0.996819	1.03871	0.93083	0.875322	0.64506	0.396125	0.210641	0.191972	0.113621	0.08079	0.996819	0.985335	0.858063	0.703789	0.474977	0.319021	0.183269	0.152541	0.111935	0.039208	52.6916	-0.103642	0.0913206	0.996536	51.1349	-0.0852657	0.0578435	0.99796	Q9UGI9	-1.55666	-0.103642	0.749936	Yes	Yes	Yes	Yes	Yes	Yes	Yes	4016	54.2	53632	PRKAG3	hsa:53632; Q4QQG8; Q4V779; Q9NRL1; Q9UGI9	1	3	1	4016	54.2
O14777	0.996819	0.976097	0.752111	0.434027	0.27206	0.154049	0.103334	0.11206	0.0821222	0.0670968	0.996819	0.796479	0.561484	0.356299	0.242674	0.132252	0.107634	0.0844058	0.0858811	0.0540435	48.4294	-0.121316	0.0868951	0.997161	47.0513	-0.0942766	0.0675036	0.996387	O14777	-1.3781	-0.121316	0.749936	Yes	Yes	Yes	Yes	Yes	Yes	Yes	3946	73.9	10403	NDC80	hsa:10403; O14777; Q6PJX2	1	28.138	7	3946	73.9
Q8IZ73	0.996819	1.02023	0.926176	0.881552	0.725813	0.562278	0.348751	0.245246	0.175494	0.128716	0.996819	1.08182	0.999154	0.950457	0.822395	0.704673	0.453808	0.339657	0.146673	0.101729	54.2304	-0.0805945	0.113504	0.996812	55.9	-0.087717	0.0809541	0.99108	Q8IZ73	1.66956	-0.087717	0.749936	Yes	Yes	Yes	Yes	Yes	Yes	Yes	4409	61.3	27079	RPUSD2	B4DDD1; hsa:27079; Q7L989; Q8IZ73; Q92939; Q96IA7; Q96N50	1	42.082	7	4409	61.3
Q0PNE2	0.996819	0.964807	0.892666	0.770449	0.624872	0.452243	0.375578	0.293928	0.274491	0.136932	0.996819	1.03358	0.925249	0.879002	0.744615	0.595641	0.420839	0.373216	0.328085	0.176966	53.4071	-0.0601696	0.153149	0.995681	55.4147	-0.0610557	0.191275	0.992029	Q0PNE2	2.00757	-0.0610557	0.751575	Yes	Yes	Yes	Yes	Yes	Yes	Yes	5673	29.8	54859	ELP6	hsa:54859; Q0PNE2; Q9BW57; Q9NXJ3	1	14.451	4	5673	29.8
Q86WX3	0.996819	0.982256	0.948516	0.904395	0.754653	0.594188	0.308013	0.198401	0.146245	0.167057	0.996819	1.02023	0.957882	0.871171	0.640908	0.386662	0.248237	0.194235	0.184307	0.104908	54.1831	-0.0982744	0.127185	0.992489	52.6307	-0.104837	0.137574	0.997529	Q86WX3	-1.55232	-0.104837	0.755546	Yes	Yes	Yes	Yes	Yes	Yes	Yes	3195	15.4	91582	RPS19BP1	B0QY96; hsa:91582; Q5JZA1; Q86WX3	1	2.328	1	3195	15.4
P30038	0.996819	1.00278	0.939208	0.878437	0.593148	0.286091	0.158975	0.139616	0.103496	0.0670968	0.996819	1.03871	0.906053	0.678339	0.412753	0.210998	0.141573	0.107795	0.0916708	0.0582822	51.9298	-0.132157	0.0899917	0.998196	50.4046	-0.119948	0.0800384	0.997112	P30038	-1.52516	-0.132157	0.758423	Yes	Yes	Yes	Yes	Yes	Yes	Yes	5186	61.7	8659	ALDH4A1	A8K1Q7; B4DGE4; D2D4A3; hsa:8659; P30038; Q16882; Q53HU4; Q5JNV6; Q8IZ38; Q96IF0; Q9UDI6	1	58.475	12	5186	61.7
Q9HBI1	0.996819	0.969939	0.906629	0.808868	0.505666	0.261883	0.166923	0.121245	0.134995	0.0698354	0.996819	1.01921	0.82255	0.638206	0.348455	0.244314	0.142542	0.114914	0.088776	0.0646402	51.3203	-0.117323	0.094505	0.996835	49.9495	-0.105656	0.0809102	0.994757	Q9HBI1	-1.37082	-0.117323	0.761472	Yes	Yes	Yes	Yes	Yes	Yes	Yes	1498	41.7	29780	PARVB	B0QYM8; B0QYN1; B2R9X6; hsa:29780; Q5TGJ5; Q86X93; Q96PN1; Q9HBI1; Q9NSP7; Q9UGT3; Q9Y368; Q9Y3L6; Q9Y3L7	1	33.066	4	1498	41.7
P04114	0.996819	0.956596	0.945724	0.811983	0.700818	0.546873	0.405385	0.359143	0.341988	0.269756	0.996819	0.991493	0.917571	0.869213	0.76743	0.613813	0.491626	0.421012	0.390807	0.234188	54.5314	-0.0618649	0.272933	0.996875	56.5257	-0.0506275	0.23466	0.99482	P04114	1.99436	-0.0618649	0.761472	Yes	Yes	Yes	Yes	Yes	Yes	Yes	6622	515.3	338	APOB	hsa:338; O00502; P04114; P78479; P78480; P78481; Q13779; Q13785; Q13786; Q13787; Q13788; Q4ZG63; Q53QC8; Q7Z600; Q9UMN0	1	30.508	8	6622	515.3
Q96ND0	0.996819	0.967886	0.967133	0.872206	0.77388	0.644804	0.545482	0.468448	0.479234	0.168427	0.996819	1.00278	0.984757	0.924029	0.868026	0.722845	0.616714	0.543045	0.546165	0.267038	58.3088	-0.040745	0.116646	0.978827	60.5276	-0.040068	0.240767	0.978128	Q96ND0	2.21876	-0.040745	0.761472	Yes	Yes	Yes	Yes	Yes	Yes	Yes	1839	30.8	125228	FAM210A	D3DUJ4; hsa:125228; Q96ND0	1	12.138	3	1839	30.8
P49411	0.996819	0.967886	0.901975	0.754874	0.372039	0.172755	0.100353	0.103793	0.0764974	0.0547729	0.996819	0.969939	0.798555	0.469845	0.264452	0.145377	0.102786	0.0762703	0.0675469	0.0455661	50.3943	-0.144738	0.0717832	0.99729	48.7186	-0.124503	0.065699	0.998726	P49411	-1.67568	-0.144738	0.76345	Yes	Yes	Yes	Yes	Yes	Yes	Yes	1996	49.5	7284	TUFM	hsa:7284; O15276; P49411	1	220.038	24	1996	49.5
O43681	0.996819	1.00689	1.01647	0.928277	0.810411	0.624998	0.482885	0.419766	0.310489	0.0739434	0.996819	1.01613	0.977078	0.871171	0.761208	0.576459	0.399506	0.297963	0.205536	0.107027	56.5598	-0.0612942	0.0725381	0.98993	54.8514	-0.0740438	0.104616	0.998628	O43681	-1.70842	-0.0740438	0.765947	Yes	Yes	Yes	Yes	Yes	Yes	Yes	5958	38.8	439	GET3	A6NHP8; A8K740; hsa:439; O43681; Q53FC6; Q92849	1	56.018	8	5958	38.8
Q9BXI6	0.996819	1.17624	0.892666	0.836903	0.526815	0.422534	0.30702	0.300358	0.229492	0.269756	0.996819	1.03152	0.747686	0.560878	0.476014	0.318012	0.274418	0.227794	0.172727	0.172727	51.9821	-0.101808	0.26516	0.959502	50.2146	-0.0777817	0.181633	0.979956	Q9BXI6	-1.76757	-0.101808	0.766527	Yes	Yes	Yes	Yes	Yes	Yes	Yes	6438	57.1	83874	TBC1D10A	B3KXT8; hsa:83874; O76053; Q20WK7; Q543A2; Q9BXI6	1	11.355	3	6438	57.1
P55290	0.996819	0.938121	0.819131	0.660385	0.571998	0.418132	0.290129	0.246165	0.212618	0.194444	0.996819	0.997652	0.936767	0.839848	0.698984	0.509828	0.4189	0.340674	0.357034	0.313664	51.8389	-0.0633596	0.169735	0.995501	54.102	-0.0719748	0.315505	0.997468	P55290	2.26303	-0.0719748	0.766527	Yes	Yes	Yes	Yes	Yes	Yes	Yes	3147	78.2	1012	CDH13	A8W476; A8W477; B7Z590; C9JRI6; hsa:1012; J3KN62; P55290; Q6GTW4; Q8TBX3	1	13.628	4	3147	78.2
Q9HCP0	0.996819	1.04179	0.924315	0.881552	0.710431	0.532569	0.299071	0.210342	0.112496	0.0794206	0.996819	0.993546	1.05386	1.00331	0.788172	0.571411	0.458657	0.345759	0.272118	0.113385	53.8453	-0.0877243	0.0621728	0.995716	55.4944	-0.0781037	0.151544	0.981284	Q9HCP0	1.64906	-0.0877243	0.767697	Yes	Yes	Yes	Yes	Yes	Yes	Yes	6122	48.5	53944	CSNK1G1	hsa:53944; Q5JPH1; Q96AE9; Q9HCP0; Q9HCP1	1	12.422	2	6122	48.5
Q03111	0.996819	0.958649	0.796791	0.616775	0.40857	0.322402	0.189776	0.162579	0.107996	0.0561422	0.996819	0.96686	0.856143	0.684212	0.563128	0.406853	0.289933	0.214574	0.158253	0.0794757	50.3815	-0.0778128	0.0694835	0.996077	52.1093	-0.0658952	0.0741092	0.997864	Q03111	1.7278	-0.0778128	0.771747	Yes	Yes	Yes	Yes	Yes	Yes	Yes	2168	62	4298	MLLT1	hsa:4298; Q03111; Q14768	1	10.546	4	2168	62
Q8WVC0	0.996819	0.868326	0.648789	0.43818	0.327817	0.247578	0.192757	0.200238	0.217118	0.321791	0.996819	0.823165	0.688178	0.512914	0.427272	0.325078	0.256964	0.26237	0.22001	0.271277	47.8441	-0.0993387	0.230016	0.982633	49.0976	-0.0689218	0.234326	0.991178	Q8WVC0	1.25355	-0.0993387	0.77256	Yes	Yes	Yes	Yes	Yes	Yes	Yes	994	75.4	123169	LEO1	hsa:123169; Q8WVC0; Q96N99	1	39.252	7	994	75.4
O60232	0.996819	0.945306	1.02484	0.952159	0.649867	0.558977	0.449103	0.365573	0.385862	0.183489	0.996819	1.2019	0.862862	0.832996	0.7498	0.589583	0.500353	0.41186	0.493093	0.128221	55.016	-0.0659864	0.249974	0.960184	57.0409	-0.0448352	0.13496	0.89684	O60232	2.02482	-0.0659864	0.773185	Yes	Yes	Yes	Yes	Yes	Yes	Yes	6208	21.5	10534	ZNRD2	hsa:10534; O60232	1	18.977	3	6208	21.5
Q7Z4G4	0.996819	1.00586	1.2017	0.95112	0.870975	0.665711	0.408366	0.225039	0.14962	0.0465569	0.996819	0.950438	1.05578	0.869213	0.744615	0.499732	0.336477	0.148473	0.123514	0.0826547	55.3703	-0.110302	0.0640554	0.970378	53.8304	-0.0979078	0.0734624	0.989468	Q7Z4G4	-1.5399	-0.110302	0.77372	Yes	Yes	Yes	Yes	Yes	Yes	Yes	4919	53.4	60487	TRMT11	E1P570; hsa:60487; Q5JY11; Q6PGQ5; Q7Z4G4; Q9HC13	1	16.23	3	4919	53.4
O14744	0.996819	0.975071	0.955032	0.91374	0.791184	0.693219	0.43718	0.236061	0.181119	0.113654	0.996819	1.00997	0.96844	0.907388	0.773653	0.520933	0.27054	0.179998	0.148603	0.100669	55.3791	-0.0863911	0.0925158	0.990374	53.8446	-0.107557	0.101681	0.998728	O14744	-1.53448	-0.107557	0.77372	Yes	Yes	Yes	Yes	Yes	Yes	Yes	4699	72.6	10419	PRMT5	A8MTP3; A8MZ91; B4DX49; B4DY30; B5BU10; D3DS33; E2QRE7; hsa:10419; O14744; Q6IBR1; Q9UKH1	1	136.968	23	4699	72.6
Q9H0W9	0.996819	0.922725	0.873119	0.841056	0.726774	0.66351	0.488847	0.407825	0.28574	0.115023	0.996819	0.905276	0.87054	0.786012	0.687576	0.510838	0.378174	0.315251	0.146673	0.0964305	56.376	-0.0463032	0.0309467	0.993808	54.0027	-0.0575632	0.0422785	0.99304	Q9H0W9	-2.37322	-0.0575632	0.773872	Yes	Yes	Yes	Yes	Yes	Yes	Yes	2277	35.1	28970	C11orf54	A8K850; hsa:28970; Q6FI88; Q6XYB0; Q96EI3; Q96IX1; Q9H0W9; Q9Y6B4	1	19.489	2	2277	35.1
P55011	0.996819	0.999704	0.960617	0.916855	0.764267	0.540271	0.356699	0.225957	0.150745	0.0903752	0.996819	1.01202	0.940606	0.838869	0.648168	0.378585	0.222056	0.161693	0.143778	0.0688789	54.3272	-0.0895977	0.0877172	0.999342	52.5725	-0.100498	0.0886882	0.998334	P55011	-1.75473	-0.100498	0.773872	Yes	Yes	Yes	Yes	Yes	Yes	Yes	4308	131.4	6558	SLC12A2	hsa:6558; P55011; Q8N713; Q8WWH7	1	89.646	17	4308	131.4
Q5HYI8	0.996819	1.0151	0.96434	1.56686	0.65179	0.465447	0.163943	0.157986	0.0978716	0.0794206	0.996819	1.00484	0.918531	0.754689	0.510238	0.328107	0.241449	0.192201	0.134129	0.0943112	53.2343	-0.183299	0.111406	0.833531	51.5708	-0.092544	0.116713	0.997512	Q5HYI8	-1.6635	-0.183299	0.773872	Yes	Yes	Yes	Yes	Yes	Yes	Yes	6198	26.4	285282	RABL3	hsa:285282; Q5HYI8; Q8WUD3	1	14.073	3	6198	26.4
Q86XZ4	0.996819	1.00073	0.973649	0.828596	0.51624	0.291592	0.198718	0.204831	0.150745	0.106807	0.996819	1.13827	0.988596	0.889769	0.616018	0.339212	0.266661	0.18915	0.194921	0.13034	51.4809	-0.127132	0.148348	0.996981	52.2396	-0.12693	0.17312	0.982788	Q86XZ4	0.758764	-0.127132	0.773872	Yes	Yes	Yes	Yes	Yes	Yes	Yes	6554	59.5	65244	SPATS2	A8K8G9; hsa:65244; Q86XZ4; Q9H7D4; Q9H8Y7; Q9H8Z8	1	20.18	6	6554	59.5
Q56UQ5	0.996819	0.974045	0.86288	0.780832	0.632563	0.424734	0.221571	0.135942	0.100122	0.105438	0.996819	0.937095	0.988596	0.929902	0.730096	0.48257	0.23951	0.167795	0.137024	0.108087	52.4352	-0.0844134	0.0624749	0.992946	53.4491	-0.113953	0.10679	0.996324	Q56UQ5	1.01386	-0.113953	0.773872	Yes	Yes	Yes	Yes	Yes	Yes	Yes	4272	15.7				1	34.479	2	4272	15.7
Q5VTR2	0.996819	0.880643	0.618071	0.362381	0.25764	0.165052	0.115257	0.110223	0.0843721	0.0616195	0.996819	0.936068	0.705455	0.450268	0.332899	0.231189	0.169693	0.134236	0.122549	0.0847741	47.5306	-0.102846	0.0859424	0.996515	48.6243	-0.0925339	0.112217	0.994792	Q5VTR2	1.09369	-0.102846	0.773872	Yes	Yes	Yes	Yes	Yes	Yes	Yes	329	113.6	56254	RNF20	A7MCT5; hsa:56254; Q2TB34; Q5VTR2; Q69YL5; Q6P527; Q8N3J4; Q96JD3; Q9H9Y7; Q9HA51; Q9NUR4; Q9NWQ3; Q9NX83	1	128.746	20	329	113.6
P57088	0.996819	0.999704	1.00623	0.902318	0.766189	0.636001	0.536539	0.47947	0.350988	0.072574	0.996819	0.967886	0.906053	0.806567	0.697947	0.570402	0.454778	0.365081	0.172727	0.0656999	57.4321	-0.0502032	0.0169428	0.988251	55.0628	-0.0552538	0.00620694	0.995788	P57088	-2.36929	-0.0552538	0.774931	Yes	Yes	Yes	Yes	Yes	Yes	Yes	1606	28	55161	TMEM33	B3KSS8; hsa:55161; P57088; Q9H953	1	31.854	7	1606	28
P29083	0.996819	1.01818	0.910352	0.656232	0.45856	0.281689	0.185802	0.169927	0.172119	0.135563	0.996819	0.980203	0.723691	0.502147	0.34327	0.245323	0.162906	0.143388	0.125444	0.0625209	50.6025	-0.105678	0.149355	0.99679	49.0734	-0.0916426	0.102386	0.991866	P29083	-1.52908	-0.105678	0.774931	Yes	Yes	Yes	Yes	Yes	Yes	Yes	933	49.4	2960	GTF2E1	hsa:2960; P29083; Q16103	1	57.273	10	933	49.4
Q8IVL5	0.996819	0.991493	0.983888	0.874283	0.710431	0.439039	0.266282	0.191972	0.184494	0.18212	0.996819	1.03665	0.962681	0.899557	0.733207	0.541124	0.381083	0.303047	0.282732	0.190742	53.0897	-0.108497	0.167169	0.998801	54.3697	-0.0795793	0.212234	0.995965	Q8IVL5	1.28003	-0.108497	0.774931	Yes	Yes	Yes	Yes	Yes	Yes	Yes	6158	80.9	55214	P3H2	B3KPK0; B3KWI9; D3DNV8; hsa:55214; Q8IVL5; Q9NVI2	1	39.832	11	6158	80.9
Q9Y5Q8	0.996819	0.903224	0.713016	0.536822	0.373001	0.223371	0.164936	0.146045	0.110246	0.0999605	0.996819	0.928883	0.837907	0.628418	0.515423	0.317002	0.20848	0.148473	0.155358	0.100669	49.1739	-0.0824115	0.0939086	0.998232	50.8898	-0.0766876	0.0939066	0.996353	Q9Y5Q8	1.71591	-0.0824115	0.774931	Yes	Yes	Yes	Yes	Yes	Yes	Yes	6769	59.5	9328	GTF3C5	A6NI44; A6NJB9; hsa:9328; Q5T7U2; Q5T7U3; Q8N2U7; Q8N857; Q96GD9; Q9H4P2; Q9Y5Q8	1	28.547	6	6769	59.5
Q96EY8	0.996819	1.01202	0.954101	0.878437	0.776764	0.616195	0.473943	0.411499	0.317239	0.173904	0.996819	1.02742	1.00107	0.803631	0.666835	0.541124	0.374295	0.341691	0.237379	0.138818	56.1442	-0.0574773	0.17014	0.997517	54.275	-0.0662353	0.150424	0.988817	Q96EY8	-1.86925	-0.0662353	0.776418	Yes	Yes	Yes	Yes	Yes	Yes	Yes	4614	27.4	326625	MMAB	C5HU05; hsa:326625; Q96EY8; Q9BSH0	1	33.588	6	4614	27.4
O15254	0.996819	0.895013	0.960617	0.872206	0.724852	0.530368	0.259327	0.169927	0.143995	0.115023	0.996819	0.96686	0.96844	0.792863	0.742541	0.600688	0.423748	0.287793	0.154393	0.0667596	53.6259	-0.0959886	0.0939267	0.987793	54.8669	-0.0660198	0.0271262	0.992868	O15254	1.241	-0.0959886	0.780084	Yes	Yes	Yes	Yes	Yes	Yes	Yes	2140	77.6	8310	ACOX3	hsa:8310; O15254; Q96AJ8	1	20.805	3	2140	77.6
Q96AA3	0.996819	1.01921	1.05556	0.908548	0.865207	0.720728	0.585225	0.533663	0.491608	0.0794206	0.996819	0.923751	0.935807	0.825165	0.798542	0.627947	0.50714	0.413894	0.399492	0.100669	59.4642	-0.0468016	0	0.97044	57.1851	-0.0436788	0.0196349	0.985511	Q96AA3	-2.27909	-0.0468016	0.780619	Yes	Yes	Yes	Yes	Yes	Yes	Yes	3911	60.3	91869	RFT1	hsa:91869; Q96AA3; Q96J03	1	8.674	3	3911	60.3
Q8IW00	0.996819	1.09824	1.21939	1.00615	0.950767	0.801054	0.558398	0.471203	0.277865	0.0999605	0.996819	1.08592	1.00779	0.975907	0.725948	0.654195	0.466414	0.417961	0.170797	0.0964305	57.6172	-0.0870004	0.115298	0.948568	55.9592	-0.0712056	0.0758879	0.975786	Q8IW00	-1.65798	-0.0870004	0.781697	Yes	Yes	Yes	Yes	Yes	Yes	Yes	5204	36.1	196740	VSTM4	B4DNI6; hsa:196740; Q8IW00; Q96MX7	1	1.297	1	5204	36.1
Q9UKB1	0.996819	0.975071	0.917799	0.795369	0.59507	0.421433	0.252372	0.221364	0.192368	0.154733	0.996819	1.02639	0.752485	0.694979	0.482237	0.27662	0.169693	0.133219	0.0945657	0.0593419	52.4255	-0.0844666	0.152543	0.998908	50.7694	-0.0839582	0.0529123	0.986779	Q9UKB1	-1.65608	-0.0844666	0.781697	Yes	Yes	Yes	Yes	Yes	Yes	Yes	2917	62.1	23291	FBXW11	B2RC98; hsa:23291; Q9P2S8; Q9P2S9; Q9UKB1; Q9Y4C6	1	15.939	5	2917	62.1
P21580	0.996819	1.18445	1.39718	1.10376	0.894048	0.574382	0.278206	0.156149	0.143995	0.0890059	0.996819	0.911435	1.07306	0.787969	0.642982	0.358394	0.344235	0.182032	0.144743	0.101729	54.3467	-0.16511	0.119167	0.904267	52.699	-0.0917624	0.119515	0.972571	P21580	-1.64761	-0.16511	0.781697	Yes	Yes	Yes	Yes	Yes	Yes	Yes	4795	89.6	7128	TNFAIP3	B2R767; E1P588; hsa:7128; P21580; Q2HIX9; Q5VXQ7; Q9NSR6	1	2.714	1	4795	89.6
Q9H4M9	0.996819	0.956596	0.96434	0.865976	0.605645	0.266284	0.142084	0.124919	0.0944968	0.0629888	0.996819	0.957622	0.845586	0.663656	0.385789	0.255419	0.171633	0.151524	0.122549	0.081595	51.8877	-0.138696	0.08097	0.998076	50.2415	-0.0982067	0.101756	0.998154	Q9H4M9	-1.64619	-0.138696	0.781697	Yes	Yes	Yes	Yes	Yes	Yes	Yes	6155	60.6	10938	EHD1	hsa:10938; O14611; Q2M3Q4; Q9H4M9; Q9UNR3	1	176.751	15	6155	60.6
P12081	0.996819	0.999704	0.967133	0.911663	0.775803	0.466548	0.305033	0.22412	0.112496	0.0739434	0.996819	0.971992	0.942526	0.844742	0.646093	0.337193	0.186178	0.145422	0.117725	0.0731176	53.8484	-0.0991158	0.0805665	0.997728	52.3214	-0.112093	0.0842228	0.998482	P12081	-1.52701	-0.112093	0.781697	Yes	Yes	Yes	Yes	Yes	Yes	Yes	4449	57.4	3035	HARS1	B4DHQ1; B4DY73; D6REN6; hsa:3035; J3KNE5; P12081	1	145.448	17	4449	57.4
Q6IBW4	0.996819	0.983282	0.814477	0.684267	0.395111	0.267385	0.185802	0.138697	0.112496	0.0931139	0.996819	0.838561	0.716012	0.443416	0.405494	0.243304	0.157087	0.117965	0.125444	0.0709983	50.363	-0.0944189	0.0976406	0.995894	48.8665	-0.0745634	0.0741991	0.98989	Q6IBW4	-1.49654	-0.0944189	0.781697	Yes	Yes	Yes	Yes	Yes	Yes	Yes	4531	68.2	29781	NCAPH2	B7WPH1; hsa:29781; O43788; Q13391; Q6IBW4; Q96C14; Q96GJ0; Q9BQ71; Q9BUT3; Q9BVD1	1	8.142	2	4531	68.2
Q13813	0.996819	0.965833	0.88522	0.825481	0.650828	0.259682	0.140096	0.135942	0.112496	0.08079	0.996819	0.994572	0.941566	0.896621	0.704169	0.357384	0.201693	0.158642	0.144743	0.0900725	51.9334	-0.122874	0.081967	0.989515	52.6827	-0.126094	0.112227	0.997496	Q13813	0.749343	-0.126094	0.781697	Yes	Yes	Yes	Yes	Yes	Yes	Yes	3361	284.4	6709	SPTAN1	hsa:6709; Q13186; Q13813; Q15324; Q16606; Q59EF1; Q5VXV5; Q5VXV6; Q7Z6M5; Q9P0V0	1	1045.96	151	3361	284.4
Q5R372	0.996819	1.13724	0.88522	0.830673	0.568153	0.281689	0.128173	0.140534	0.123746	0.0985911	0.996819	1.07463	0.976119	0.917177	0.548609	0.376566	0.308357	0.192201	0.180447	0.0826547	51.6405	-0.126305	0.100328	0.981597	52.3903	-0.107192	0.148658	0.979745	Q5R372	0.749798	-0.126305	0.781697	Yes	Yes	Yes	Yes	Yes	Yes	Yes	4762	92.5	9910	RABGAP1L	O75059; Q3ZTR8; Q5R369; Q5R372; Q8IVV0; Q8N921; Q8WV78; Q9NSP8; Q9UQ19; Q9UQP5; Q9Y6Y5; Q9Y6Y6	1	11.846	2	4762	92.5
Q9Y3T9	0.996819	0.884749	0.865672	0.625081	0.373962	0.170554	0.0943912	0.115734	0.088872	0.0698354	0.996819	1.22243	0.988596	0.740006	0.435569	0.254409	0.170663	0.105762	0.110005	0.078416	49.8404	-0.109367	0.0663962	0.993663	50.8101	-0.138914	0.109504	0.966201	Q9Y3T9	0.969711	-0.138914	0.781697	Yes	Yes	Yes	Yes	Yes	Yes	Yes	4828	84.9	26155	NOC2L	hsa:26155; Q5SVA3; Q9BTN6; Q9Y3T9	1	11.734	3	4828	84.9
Q9H425	0.996819	1.19267	1.18122	0.966696	0.750808	0.584285	0.397437	0.297602	0.27899	0.306728	0.996819	0.874485	0.899335	0.9485	0.658538	0.607755	0.500353	0.377284	0.302996	0.335917	54.3953	-0.103925	0.287279	0.935168	55.515	-0.0573605	0.293451	0.948552	Q9H425	1.11972	-0.103925	0.781697	Yes	Yes	Yes	Yes	Yes	Yes	Yes	5018	36.3	84886	C1orf198	A8K8R8; B3KTW1; G5EA08; hsa:84886; Q9H425	1	14.02	5	5018	36.3
Q96LD4	0.996819	0.831376	0.666475	0.377956	0.214379	0.148547	0.112276	0.101038	0.247492	0.0136932	0.996819	0.871406	0.733289	0.472782	0.296601	0.263495	0.282176	0.193218	0.188166	0.101729	47.5185	-0.107095	0.105439	0.970766	48.6392	-0.0870356	0.168984	0.984478	Q96LD4	1.12069	-0.107095	0.781697	Yes	Yes	Yes	Yes	Yes	Yes	Yes	3914	69.5	91107	TRIM47	hsa:91107; Q96AD0; Q96GU5; Q96LD4; Q9BRN7	1	5.063	1	3914	69.5
Q96L14	0.996819	0.968913	0.889874	0.70088	0.438372	0.25198	0.153013	0.146045	0.115871	0.139671	0.996819	1.01921	0.932928	0.743921	0.552757	0.358394	0.225934	0.179998	0.11097	0.0996095	50.5815	-0.110348	0.119009	0.999148	51.8501	-0.0907618	0.0985201	0.997539	Q96L14	1.26854	-0.110348	0.781697	Yes	Yes	Yes	Yes	Yes	Yes	Yes	1610	32.6		CEP170P1	Q96L14	1	22.021	6	1610	32.6
O95235	0.996819	0.910408	0.669267	0.65104	0.391266	0.269585	0.154007	0.207587	0.280115	0.0753127	0.996819	1.18035	0.978998	0.762519	0.553794	0.546172	0.164845	0.197286	0.0849161	0.0105968	49.7259	-0.0728432	0.134531	0.959589	52.8251	-0.0860972	0.0165814	0.952095	O95235	3.0992	-0.0860972	0.781697	Yes	Yes	Yes	Yes	Yes	Yes	Yes	3426	100.2	10112	KIF20A	B4DL79; D3DQB6; hsa:10112; O95235	1	9.819	3	3426	100.2
P40939	0.996819	0.977124	0.89639	0.748644	0.364348	0.166153	0.10234	0.101038	0.0731225	0.0520342	0.996819	1.00278	0.965561	0.835933	0.526831	0.190807	0.123149	0.0935583	0.0762315	0.0540435	50.336	-0.144944	0.069683	0.997323	51.3017	-0.154511	0.0699908	0.999161	P40939	0.965733	-0.154511	0.788315	Yes	Yes	Yes	Yes	Yes	Yes	Yes	3555	82.9	3030	HADHA	B2R7L4; B4DYP2; hsa:3030; P40939; Q16679; Q53T69; Q53TA2; Q96GT7; Q9UQC5	1	241.745	32	3555	82.9
Q8N3F8	0.996819	1.03563	0.913145	0.740337	0.32974	0.168353	0.112276	0.147882	0.130496	0.142409	0.996819	0.981229	0.932928	0.734133	0.468755	0.324069	0.244358	0.233896	0.193956	0.174847	50.1026	-0.176122	0.129719	0.996358	51.067	-0.104993	0.195046	0.998498	Q8N3F8	0.964443	-0.176122	0.78987	Yes	Yes	Yes	Yes	Yes	Yes	Yes	2326	93.4	85377	MICALL1	hsa:85377; Q5TI16; Q7RTP5; Q8N3F8; Q8N3N8; Q9BVL9; Q9BY92; Q9UH43; Q9UH44; Q9UH45	1	16.168	4	2326	93.4
Q96A08	0.996819	1.03563	1.01181	0.991616	1.03344	0.792251	0.517661	0.564893	0.368987	0.154733	0.996819	0.99252	0.901254	0.879002	0.801654	0.659243	0.474171	0.397623	0.33484	0.0826547	58.3101	-0.0725619	0.175999	0.962563	56.645	-0.0529492	0.0451633	0.992298	Q96A08	-1.66507	-0.0725619	0.790376	Yes	Yes	Yes	Yes	Yes	Yes	Yes	2624	14.2	255626	H2BC1	B2R544; hsa:255626; Q6NZ98; Q6NZA0; Q6NZA1; Q96A08	1	37.373	3	2624	14.2
Q02338	0.996819	0.832403	0.723255	0.609506	0.238413	0.193661	0.0824681	0.0955265	0.0674977	0.0410796	0.996819	1.05821	1.01547	0.624502	0.326676	0.204941	0.126058	0.102711	0.0617572	0.0635806	48.9172	-0.0900604	0.0322679	0.981274	49.88	-0.159397	0.0951147	0.988565	Q02338	0.962774	-0.159397	0.790376	Yes	Yes	Yes	Yes	Yes	Yes	Yes	1506	38.1	622	BDH1	D3DXC0; hsa:622; Q02338; Q96ET1; Q9BRZ4	1	2.992	1	1506	38.1
Q9UH62	0.996819	0.962754	0.893597	0.511902	0.223031	0.160651	0.0993591	0.092771	0.0539982	0.0629888	0.996819	0.959675	0.801435	0.606883	0.37127	0.257438	0.18036	0.13932	0.102285	0.0688789	48.9549	-0.158416	0.0814345	0.997084	49.9178	-0.0899086	0.0853607	0.998032	Q9UH62	0.962897	-0.158416	0.790376	Yes	Yes	Yes	Yes	Yes	Yes	Yes	3474	42.5	51566	ARMCX3	hsa:51566; Q53HC6; Q7LCF5; Q9NPE4; Q9UH62	1	24.382	5	3474	42.5
Q9HB40	0.996819	0.935042	0.932692	0.813021	0.672939	0.452243	0.348751	0.292091	0.264366	0.0835286	0.996819	0.884749	0.827349	0.694	0.546535	0.411901	0.263752	0.219659	0.151498	0.0868934	53.7448	-0.0637793	0.107324	0.990647	51.9021	-0.0615981	0.0612679	0.99745	Q9HB40	-1.84271	-0.0637793	0.791158	Yes	Yes	Yes	Yes	Yes	Yes	Yes	1941	50.8	59342	SCPEP1	hsa:59342; Q96A94; Q9H3F0; Q9HB40	1	29.281	6	1941	50.8
Q9BVG9	0.996819	1.08387	0.768866	1.24186	0.946921	0.765842	0.356699	0.391291	0.170994	0.217722	0.996819	1.28094	1.27174	1.37821	0.93751	0.906585	0.512958	0.265421	0.264398	0.0105968	55.6157	-0.148114	0.222869	0.894872	56.5766	-0.162815	0.116602	0.846347	Q9BVG9	0.960827	-0.162815	0.791158	Yes	Yes	Yes	Yes	Yes	Yes	Yes	3038	56.2	81490	PTDSS2	hsa:81490; Q9BVG9	1	9.288	2	3038	56.2
Q8NBJ7	0.996819	1.03665	0.954101	0.896088	0.77388	0.489655	0.303045	0.251676	0.223867	0.206768	0.996819	1.00381	0.983797	0.912282	0.742541	0.542134	0.427627	0.341691	0.318435	0.200279	53.7031	-0.104779	0.202782	0.996706	54.8092	-0.0734457	0.233699	0.994418	Q8NBJ7	1.10614	-0.104779	0.791158	Yes	Yes	Yes	Yes	Yes	Yes	Yes	4320	33.8	25870	SUMF2	B4DU41; B4DWQ0; hsa:25870; Q14DW5; Q53ZE3; Q8NBJ7; Q96BH2; Q9BRN3; Q9BWI1; Q9Y405	1	56.118	9	4320	33.8
Q96EA4	0.996819	0.993546	0.657166	0.466215	0.327817	0.239876	0.151026	0.139616	0.14287	0.0848979	0.996819	0.965833	0.687218	0.535428	0.425198	0.307916	0.226904	0.171862	0.136059	0.0773563	48.5498	-0.0960977	0.122009	0.984749	49.773	-0.0707555	0.0965674	0.985983	Q96EA4	1.22325	-0.0960977	0.791158	Yes	Yes	Yes	Yes	Yes	Yes	Yes	3318	70.1	54908	SPDL1	B4E393; C9JS47; hsa:54908; Q8TEC8; Q96EA4; Q9HD44; Q9NX97	1	83.484	17	3318	70.1
Q9H0N0	0.996819	0.967886	1.0416	0.875322	0.916159	0.79115	0.664713	0.519885	0.58948	0.284819	0.996819	0.973018	0.880138	0.898579	0.770542	0.668329	0.615744	0.520672	0.439055	0.202398	61.4848	-0.0395111	0.252929	0.946098	59.2323	-0.0368197	0.0920356	0.991308	Q9H0N0	-2.25252	-0.0395111	0.791359	Yes	Yes	Yes	Yes	Yes	Yes	Yes	3096	28.3	84084	RAB6C	hsa:84084; Q53RU3; Q6FIF7; Q9H0N0; Q9P128	1	21.586	1	3096	28.3
O94832	0.996819	0.975071	0.749318	0.647925	0.451831	0.28389	0.171891	0.17452	0.132745	0.0575115	0.996819	0.92991	0.882058	0.712598	0.574536	0.396757	0.248237	0.219659	0.151498	0.072058	50.4427	-0.0774562	0.0723478	0.992248	52.1265	-0.06968	0.0689636	0.998378	O94832	1.68386	-0.0774562	0.793567	Yes	Yes	Yes	Yes	Yes	Yes	Yes	5675	116.1	4642	MYO1D	A6H8V3; hsa:4642; O94832; Q8NHP9	1	10.327	3	5675	116.1
Q8N884	0.996819	1.07258	1.04718	0.906472	0.768112	0.624998	0.481892	0.390373	0.262116	0.123239	0.996819	0.999704	1.00491	0.887811	0.728022	0.515885	0.396597	0.23898	0.182377	0.0868934	55.9964	-0.0668223	0.126407	0.984703	54.3059	-0.0805211	0.0942553	0.99536	Q8N884	-1.6905	-0.0805211	0.793974	Yes	Yes	Yes	Yes	Yes	Yes	Yes	975	58.8	115004	CGAS	hsa:115004; L0L2J9; Q14CV6; Q32NC9; Q5SWL0; Q5SWL1; Q8N884; Q96E45	1	30.805	8	975	58.8
P24468	0.996819	0.959675	0.861018	0.67596	0.610452	0.37962	0.298077	0.225957	0.179994	0.235523	0.996819	0.909382	0.72945	0.557941	0.495719	0.324069	0.202662	0.179998	0.10904	0.116564	51.8896	-0.0725646	0.184445	0.988402	50.234	-0.0670542	0.0851363	0.990883	P24468	-1.65551	-0.0725646	0.793974	Yes	Yes	Yes	Yes	Yes	Yes	Yes	1508	45.5	7026	NR2F2	B4DQJ2; B6ZGU1; hsa:7026; P24468; Q03754; Q3KQR7	1	17.018	5	1508	45.5
P46063	0.996819	0.987388	0.958755	0.881552	0.703702	0.518264	0.308013	0.193809	0.106871	0.0821593	0.996819	0.988414	0.9694	0.916198	0.789209	0.614822	0.446051	0.316268	0.168867	0.105968	53.7622	-0.0893244	0.063092	0.998785	55.3645	-0.0766214	0.0861385	0.998926	P46063	1.6023	-0.0893244	0.793974	Yes	Yes	Yes	Yes	Yes	Yes	Yes	5960	73.4	5965	RECQL	A8K6G2; hsa:5965; P46063	1	231.91	27	5960	73.4
P09543	0.996819	0.975071	0.895459	0.771487	0.50182	0.225571	0.119231	0.134105	0.0821222	0.0616195	0.996819	0.979177	0.837907	0.600031	0.361937	0.199893	0.11927	0.108812	0.10518	0.0540435	51.0894	-0.117386	0.0684132	0.997315	49.7544	-0.108446	0.0755167	0.998896	P09543	-1.33493	-0.117386	0.795273	Yes	Yes	Yes	Yes	Yes	Yes	Yes	3114	47.5	1267	CNP	hsa:1267; P09543	1	46.758	9	3114	47.5
O14543	0.996819	0.837535	0.909421	0.753836	0.670055	0.508361	0.380546	0.285661	0.174369	0.0602501	0.996819	0.957622	0.91949	0.758604	0.591129	0.349308	0.27054	0.181015	0.156323	0.0540435	53.8898	-0.0541314	0.00107762	0.986078	52.203	-0.080327	0.0756097	0.996599	O14543	-1.68674	-0.080327	0.797541	Yes	Yes	Yes	Yes	Yes	Yes	Yes	6565	24.8	9021	SOCS3	hsa:9021; O14509; O14543	1	1.18	1	6565	24.8
O95747	0.996819	0.956596	0.883358	0.690497	0.317243	0.19036	0.123205	0.128593	0.112496	0.0670968	0.996819	0.89296	0.684339	0.464951	0.306972	0.207969	0.152239	0.128134	0.102285	0.0688789	49.9518	-0.13583	0.0977267	0.995907	48.4774	-0.0887216	0.0880023	0.998175	O95747	-1.47447	-0.13583	0.797736	Yes	Yes	Yes	Yes	Yes	Yes	Yes	751	58	9943	OXSR1	hsa:9943; O95747; Q3LR53; Q7Z501; Q9UPQ1	1	120.276	12	751	58
O75934	0.996819	0.862168	0.7065	0.507749	0.317243	0.170554	0.112276	0.0918525	0.0787473	0.0520342	0.996819	0.872432	0.780319	0.636248	0.452162	0.266524	0.182299	0.133219	0.10325	0.0773563	48.695	-0.0877274	0.0470533	0.998362	50.2908	-0.075253	0.0558426	0.996509	O75934	1.59588	-0.0877274	0.797736	Yes	Yes	Yes	Yes	Yes	Yes	Yes	6695	26.1	10286	BCAS2	hsa:10286; O75934; Q6FGS0	1	67.275	9	6695	26.1
O43772	0.996819	0.959675	1.0174	0.93866	0.824831	0.689918	0.577277	0.507026	0.464609	0.106807	0.996819	0.985335	0.976119	0.885854	0.781949	0.680444	0.492595	0.41186	0.311681	0.127161	58.9695	-0.0453545	0.0262478	0.979042	56.6548	-0.057036	0.107108	0.997376	O43772	-2.31465	-0.057036	0.799728	Yes	Yes	Yes	Yes	Yes	Yes	Yes	4670	32.9	788	SLC25A20	B2R7F4; hsa:788; O43772; Q9UIQ2	1	19.274	7	4670	32.9
P52657	0.996819	0.883722	0.866603	0.853516	0.77388	0.710825	0.581251	0.580507	0.498358	0.102699	0.996819	0.999704	0.966521	0.832996	0.744615	0.614822	0.59926	0.430165	0.373438	0.108087	59.6772	-0.0344888	0	0.968966	57.4402	-0.0444633	0.0303709	0.984446	P52657	-2.23701	-0.0444633	0.799728	Yes	Yes	Yes	Yes	Yes	Yes	Yes	3232	12.4	2958	GTF2A2	A8MYQ7; hsa:2958; P52657; Q6FGB5	1	10.994	4	3232	12.4
Q6BAA4	0.996819	0.937095	0.983888	0.776679	0.691205	0.413731	0.270257	0.237898	0.231742	0.187597	0.996819	0.798532	0.893576	0.766435	0.502978	0.254409	0.0901798	0.0681348	0.0472828	0.0402677	52.8049	-0.0893258	0.186694	0.98928	51.0945	-0.102426	0.0108451	0.974388	Q6BAA4	-1.71039	-0.102426	0.799728	Yes	Yes	Yes	Yes	Yes	Yes	Yes	1108	46.9	127943	FCRLB	A2A3J5; A2A3J7; hsa:127943; Q5VXA6; Q6BAA0; Q6BAA1; Q6BAA2; Q6BAA3; Q6BAA4; Q8IXZ7	1	1.31	1	1108	46.9
Q9Y5X2	0.996819	0.956596	0.96434	0.908548	0.814256	0.618396	0.433206	0.315054	0.122621	0.072574	0.996819	0.914514	0.883978	0.800694	0.687576	0.498723	0.346174	0.248133	0.149568	0.0879531	55.3605	-0.0803121	0.0446616	0.996762	53.6774	-0.0652353	0.0513913	0.995549	Q9Y5X2	-1.6831	-0.0803121	0.799728	Yes	Yes	Yes	Yes	Yes	Yes	Yes	2479	52.5	29886	SNX8	A4D207; hsa:29886; Q96I67; Q9Y5X2	1	60.903	9	2479	52.5
Q96E29	0.996819	1.01202	0.711154	0.623005	0.383575	0.216769	0.188782	0.134105	0.109121	0.0958525	0.996819	0.998678	0.868621	0.674423	0.504015	0.330126	0.242419	0.230845	0.167902	0.081595	49.7182	-0.0898092	0.0958551	0.985398	51.308	-0.0787402	0.118581	0.994439	Q96E29	1.58984	-0.0898092	0.800513	Yes	Yes	Yes	Yes	Yes	Yes	Yes	3761	47.9	51001	MTERF3	B3KMG6; G3V130; hsa:51001; Q96E29; Q9Y301	1	8.364	3	3761	47.9
P17540	0.996819	0.956596	0.932692	0.802638	0.671978	0.50396	0.372597	0.283824	0.246367	0.0890059	0.996819	0.957622	0.918531	0.880959	0.70728	0.581507	0.467384	0.402707	0.32326	0.112326	54.0369	-0.0619178	0.0920978	0.996863	55.9477	-0.0502336	0.0854691	0.993624	P17540	1.91079	-0.0619178	0.800513	Yes	Yes	Yes	Yes	Yes	Yes	Yes	5248	47.5	1160	CKMT2	hsa:1160; P17540; Q6ICS8; Q8N1E1	1	14.012	3	5248	47.5
P78417	0.996819	0.956596	0.942931	0.879475	0.764267	0.60079	0.44811	0.327913	0.203618	0.0985911	0.996819	0.985335	0.980918	0.949479	0.840025	0.702654	0.553685	0.456605	0.275012	0.0911321	55.341	-0.0659697	0.0742262	0.998929	57.2999	-0.0632705	0.0638574	0.998773	P78417	1.9589	-0.0659697	0.800513	Yes	Yes	Yes	Yes	Yes	Yes	Yes	223	27.5	9446	GSTO1	D3DRA3; F5H7H0; hsa:9446; P78417; Q5TA03; Q7Z3T2	1	86.346	13	223	27.5
P01137	0.996819	1.13724	1.17936	1.09337	0.842135	0.691019	0.535546	0.411499	0.28799	0.280711	0.996819	0.948385	1.02891	0.961225	0.760171	0.618861	0.373325	0.296946	0.237379	0.125042	56.4413	-0.0885042	0.278942	0.934011	54.9538	-0.0855344	0.146654	0.990262	P01137	-1.4875	-0.0885042	0.801119	Yes	Yes	Yes	Yes	Yes	Yes	Yes	2928	44.3	7040	TGFB1	A8K792; hsa:7040; P01137; Q9UCG4	1	1.196	1	2928	44.3
Q96FZ2	0.996819	0.945306	0.87405	0.560704	0.339354	0.22007	0.149039	0.155231	0.161994	0.0876366	0.996819	0.780057	0.663223	0.44048	0.306972	0.226142	0.1503	0.133219	0.110005	0.0688789	49.5007	-0.116307	0.129726	0.996168	48.1199	-0.0760973	0.0781938	0.994106	Q96FZ2	-1.38075	-0.116307	0.801119	Yes	Yes	Yes	Yes	Yes	Yes	Yes	5388	40.5	56941	HMCES	A6NJR9; hsa:56941; Q96FZ2; Q96G34; Q9NRP3	1	13.784	4	5388	40.5
Q86VP1	0.996819	1.03768	0.860087	0.723724	0.389343	0.238776	0.124199	0.132268	0.121496	0.10133	0.996819	0.999704	0.87246	0.725323	0.494681	0.309935	0.221086	0.172879	0.161148	0.122922	50.4064	-0.121248	0.106304	0.994089	51.1789	-0.0926618	0.131832	0.998539	Q86VP1	0.772578	-0.121248	0.801119	Yes	Yes	Yes	Yes	Yes	Yes	Yes	1896	90.8	8887	TAX1BP1	A4D196; B4DKU7; E7ENV2; hsa:8887; O60398; O95770; Q13311; Q86VP1; Q9BQG5; Q9UI88	1	37.442	11	1896	90.8
Q9NYB9	0.996819	0.98944	0.97551	0.905433	0.66621	0.386222	0.259327	0.203912	0.134995	0.12187	0.996819	1.06231	0.972279	0.958288	0.731133	0.514876	0.333568	0.296946	0.251854	0.147295	52.8055	-0.1113	0.134244	0.998365	54.0431	-0.0938634	0.192262	0.989946	Q9NYB9	1.23758	-0.1113	0.801119	Yes	Yes	Yes	Yes	Yes	Yes	Yes	122	55.6	10152	ABI2	B4DSN1; hsa:10152; Q13147; Q13249; Q13801; Q9BV70; Q9NYB9	1	26.696	5	122	55.6
Q6PI26	0.996819	0.968913	0.769797	0.62612	0.377807	0.302596	0.174872	0.163497	0.0911219	0.0848979	0.996819	0.839587	0.813912	0.729239	0.544461	0.370509	0.347144	0.293895	0.390807	0.374066	50.086	-0.083031	0.0851878	0.993761	51.7537	-0.0639108	0.32384	0.953453	Q6PI26	1.66769	-0.083031	0.801119	Yes	Yes	Yes	Yes	Yes	Yes	Yes	2023	65.1	55164	SHQ1	B4DL05; hsa:55164; Q6MZJ4; Q6PI26; Q7Z748; Q9H7E5; Q9NVS8	1	3.965	1	2023	65.1
Q9Y5K8	0.996819	0.997652	0.961548	0.87013	0.724852	0.571081	0.443142	0.384862	0.282365	0.0958525	0.996819	0.987388	0.915651	0.88879	0.775727	0.637033	0.511019	0.479995	0.370543	0.101729	55.5396	-0.0575619	0.0900449	0.994953	57.4448	-0.0456764	0.0299907	0.993368	Q9Y5K8	1.90519	-0.0575619	0.801119	Yes	Yes	Yes	Yes	Yes	Yes	Yes	6693	28.2	51382	ATP6V1D	B2RE33; hsa:51382; Q9Y5K8; Q9Y688	1	54.661	12	6693	28.2
Q8N5A5	0.996819	0.92991	0.743734	0.645848	0.390305	0.269585	0.183814	0.178194	0.170994	0.113654	0.996819	1.00792	0.845586	0.769371	0.480163	0.283686	0.176481	0.169829	0.184307	0.0498048	49.9532	-0.0813963	0.122616	0.993044	51.1572	-0.097052	0.103889	0.988736	Q8N5A5	1.20397	-0.097052	0.801734	Yes	Yes	Yes	Yes	Yes	Yes	Yes	52	57.3	84619	ZGPAT	E1P5K1; hsa:84619; Q4VXN9; Q5JWI9; Q5JWJ0; Q8N5A5; Q8NC55; Q8WUV4; Q96JI0; Q96JU4; Q9H401	1	11.09	4	52	57.3
Q9H2A2	0.996819	0.627125	0.609694	0.602238	0.522008	0.367516	0.291122	0.236979	0.155245	0.0835286	0.996819	0.69384	0.704495	0.681275	0.546535	0.440168	0.306418	0.378301	0.264398	0.121863	50.1147	-0.0417155	0	0.932475	52.2267	-0.0373676	0.0376929	0.942957	Q9H2A2	2.11202	-0.0417155	0.801734	Yes	Yes	Yes	Yes	Yes	Yes	Yes	5453;5595	53.4	64577	ALDH8A1	B7Z521; hsa:64577; O60793; Q24JS9; Q53GT3; Q5TI80; Q9H2A2	2	1.284	0	5453;5595	53.4
Q9C002	0.996819	1.22243	1.06673	0.887782	0.837329	0.597489	0.480898	0.318728	0.43086	0.214983	0.996819	0.994572	0.926209	0.756646	0.644019	0.560306	0.316114	0.307115	0.303961	0.148355	55.5117	-0.0797542	0.287581	0.921209	53.8407	-0.0609482	0.164901	0.983474	Q9C002	-1.67102	-0.0797542	0.803199	Yes	Yes	Yes	Yes	Yes	Yes	Yes	1978	9.6	84419	NMES1	hsa:84419; Q9C002	1	17.376	3	1978	9.6
P47224	0.996819	1.04692	0.994127	0.83275	0.65179	0.476451	0.262308	0.249839	0.200243	0.119131	0.996819	0.874485	0.867661	0.711619	0.525794	0.360413	0.275388	0.251184	0.164043	0.136698	53.1688	-0.0885779	0.143709	0.992373	51.6848	-0.0680404	0.125828	0.993528	P47224	-1.48401	-0.0885779	0.803199	Yes	Yes	Yes	Yes	Yes	Yes	Yes	6576	13.8	5877	RABIF	B2R4P4; hsa:5877; P47224; Q92992	1	8.259	2	6576	13.8
Q14562	0.996819	0.951464	0.876842	0.686343	0.51624	0.355412	0.224552	0.245246	0.187869	0.106807	0.996819	0.934015	0.754404	0.548153	0.403419	0.285706	0.214298	0.170846	0.132199	0.0678193	51.4411	-0.0763156	0.1318	0.996273	49.8105	-0.0754091	0.0930767	0.995966	Q14562	-1.63051	-0.0763156	0.803914	Yes	Yes	Yes	Yes	Yes	Yes	Yes	6355	139.2	1659	DHX8	hsa:1659; Q14562	1	30.672	5	6355	139.2
Q8N8D1	0.996819	0.930936	0.838678	0.548244	0.232645	0.167253	0.0784937	0.101038	0.0629978	0.0328637	0.996819	0.999704	0.559565	0.370003	0.303861	0.172635	0.142542	0.110846	0.0936007	0.0561628	49.052	-0.128718	0.0606612	0.995943	47.5916	-0.110408	0.106234	0.971735	Q8N8D1	-1.46039	-0.128718	0.803914	Yes	Yes	Yes	Yes	Yes	Yes	Yes	2692	54.7	10081	PDCD7	hsa:10081; Q8N8D1; Q96AK8; Q9Y6D7	1	1.292	1	2692	54.7
Q9C0A1	0.996819	0.930936	0.838678	0.548244	0.232645	0.167253	0.0784937	0.101038	0.0629978	0.0328637	0.996819	0.999704	0.559565	0.370003	0.303861	0.172635	0.142542	0.110846	0.0936007	0.0561628	49.052	-0.128718	0.0606612	0.995943	47.5916	-0.110408	0.106234	0.971735	Q9C0A1	-1.46039	-0.128718	0.803914	Yes	Yes	Yes	Yes	Yes	Yes	Yes	2692	274	85446	ZFHX2	hsa:85446; Q9C0A1; Q9UPU6	1	1.292	1	2692	274
Q9BSW2	0.996819	0.987388	1.00809	0.801599	0.542197	0.292693	0.208654	0.173601	0.132745	0.104068	0.996819	1.0346	0.981877	0.785033	0.656464	0.356375	0.253085	0.205421	0.199746	0.144116	51.6054	-0.12077	0.130697	0.996788	52.3731	-0.101377	0.161456	0.993313	Q9BSW2	0.76771	-0.12077	0.803914	Yes	Yes	Yes	Yes	Yes	Yes	Yes	6483	83.1	84766	CRACR2A	B4E1X0; B9EK63; hsa:84766; Q9BSW2	1	5.742	2	6483	83.1
P46379	0.996819	0.95249	0.895459	0.723724	0.453753	0.249779	0.158975	0.144208	0.119246	0.0794206	0.996819	0.953517	0.892616	0.777202	0.573499	0.343251	0.204602	0.165761	0.131234	0.0932515	50.7971	-0.10617	0.0947205	0.998751	51.8808	-0.0900695	0.0899771	0.998651	P46379	1.0837	-0.10617	0.803914	Yes	Yes	Yes	Yes	Yes	Yes	Yes	6574	119.3	7917	BAG6	A2ADJ7; A3KQ42; A3KQ44; A6NGY6; A6PWF7; B0UX84; B4DZ12; B4E3V4; E7EMZ4; F8VXY4; hsa:7917; O95874; P46379; Q5HYL9; Q5SQ35; Q5SQ36; Q5SQ37; Q5SQ41; Q5SRP8; Q5SRP9; Q5STC1; Q5STX1; Q5STX3; Q96SA6; Q9BCN4	1	162.523	26	6574	119.3
P42356	0.996819	0.935042	0.872188	0.679075	0.495091	0.226672	0.138109	0.132268	0.0854971	0.0780513	0.996819	0.927857	0.927169	0.772308	0.609796	0.333155	0.17939	0.1261	0.157288	0.0921918	50.7225	-0.0979231	0.0660771	0.996548	51.9232	-0.0989076	0.0920281	0.993278	P42356	1.20065	-0.0989076	0.803914	Yes	Yes	Yes	Yes	Yes	Yes	Yes	3697	236.7	5297	PI4KA	hsa:5297; P42356; Q7Z625; Q9UPG2	1	5.456	2	3697	236.7
Q9H2H9	0.996819	0.963781	0.968994	0.910625	0.83156	0.705323	0.59218	0.526315	0.475859	0.179381	0.996819	0.98944	0.895495	0.899557	0.795431	0.68852	0.557563	0.446436	0.288522	0.105968	59.4629	-0.0411844	0.102369	0.990446	57.2458	-0.0525748	0.0437441	0.995821	Q9H2H9	-2.21712	-0.0525748	0.804007	Yes	Yes	Yes	Yes	Yes	Yes	Yes	641	54	81539	SLC38A1	hsa:81539; Q8NC61; Q8NCF8; Q96JX2; Q9H2H9; Q9H2Q2	1	27.801	7	641	54
Q9HAV4	0.996819	0.979177	0.942931	0.665577	0.314359	0.19036	0.121218	0.120327	0.0933718	0.0629888	0.996819	0.926831	0.692017	0.437543	0.286231	0.188788	0.141573	0.124066	0.10325	0.0688789	49.9069	-0.151023	0.0974886	0.997803	48.2958	-0.100808	0.0966351	0.997358	Q9HAV4	-1.61118	-0.151023	0.804007	Yes	Yes	Yes	Yes	Yes	Yes	Yes	3092	136.2	57510	XPO5	hsa:57510; Q5JTE6; Q96G48; Q96HN3; Q9BWM6; Q9BZV5; Q9H9M4; Q9HAV4; Q9NT89; Q9NW39; Q9ULC9	1	171.792	29	3092	136.2
Q13613	0.996819	0.925804	0.848917	0.65727	0.410493	0.310298	0.181827	0.156149	0.146245	0.0876366	0.996819	0.977124	0.7736	0.512914	0.309046	0.197874	0.14933	0.119999	0.119655	0.0709983	50.49	-0.0860229	0.102355	0.996957	49.0023	-0.107833	0.101848	0.997387	Q13613	-1.48763	-0.107833	0.804007	Yes	Yes	Yes	Yes	Yes	Yes	Yes	6084	74.6	8776	MTMR1	A0A024RC07; hsa:8776; Q13613; Q9UBX6; Q9UEM0; Q9UQD5	1	26.822	6	6084	74.6
O15391	0.996819	0.870379	0.57153	0.341614	0.229761	0.106734	0.0775001	0.0688893	0.0562481	0.0670968	0.996819	0.864221	0.665143	0.469845	0.309046	0.195855	0.156118	0.123049	0.0945657	0.0667596	47.1619	-0.109237	0.0607956	0.99629	48.389	-0.0843661	0.0779268	0.998153	O15391	1.2271	-0.109237	0.804874	Yes	Yes	Yes	Yes	Yes	Yes	Yes	5076	41.3	404281	YY2	B2RP10; hsa:404281; O15391; Q6Q1S4	1	7.577	1	5076	41.3
P11215	0.996819	0.997652	1.117	0.708149	0.533545	0.380721	0.247404	0.121245	0.310489	0.0629888	0.996819	0.891933	0.738088	0.611777	0.461495	0.296811	0.157087	0.121016	0.131234	0.0614612	51.6709	-0.107064	0.167072	0.944202	50.1916	-0.0716041	0.0475466	0.994282	P11215	-1.47931	-0.107064	0.806704	Yes	Yes	Yes	Yes	Yes	Yes	Yes	1203	127.1	3684	ITGAM	hsa:3684; P11215; Q4VAK0; Q4VAK1; Q4VAK2	1	1.158	1	1203	127.1
Q6ZT12	0.996819	0.848825	1.09186	0.617813	0.447985	0.240976	0.260321	0.170846	0.185619	0.109546	0.996819	1.05616	0.693937	0.703789	0.578684	0.364451	0.156118	0.170846	0.139919	0.116564	50.3998	-0.129771	0.174565	0.947692	51.3338	-0.0743265	0.0822331	0.957624	Q6ZT12	0.933991	-0.129771	0.806842	Yes	Yes	Yes	Yes	Yes	Yes	Yes	183	212.3	130507	UBR3	B4DZR7; hsa:130507; Q2KHN5; Q6ZR55; Q6ZSC2; Q6ZT12; Q8IVE7; Q8ND96	1	6.356	3	183	212.3
Q7Z2Z2	0.996819	0.979177	0.901975	0.754874	0.409532	0.234374	0.143077	0.124001	0.111371	0.0753127	0.996819	1.01818	0.894536	0.698894	0.537201	0.330126	0.248237	0.211523	0.202641	0.16213	50.6547	-0.124093	0.0959965	0.997794	51.3718	-0.0894905	0.172878	0.996543	Q7Z2Z2	0.717101	-0.124093	0.807077	Yes	Yes	Yes	Yes	Yes	Yes	Yes	4845	125.4	79631	EFL1	A6NKY5; B7Z6I0; hsa:79631; Q7Z2Z2; Q9H8Z6	1	36.042	9	4845	125.4
P0DMN0	0.996819	1.00689	0.881496	0.553436	0.307629	0.173855	0.101346	0.107467	0.0978716	0.076682	0.996819	0.979177	0.833108	0.616672	0.426235	0.277629	0.17939	0.155591	0.123514	0.0868934	49.3615	-0.135459	0.0928276	0.998235	50.2943	-0.0896275	0.100219	0.998453	P0DMN0	0.9328	-0.135459	0.807077	Yes	Yes	Yes	Yes	Yes	Yes	Yes	1164	34.2	445329; 6818	SULT1A4	B4DNV0; hsa:445329; hsa:6818; O95603; P0DMN0; P50224; Q1ET66; Q6ZWJ5	1	10.881	3	1164	34.2
P50402	0.996819	0.935042	0.963409	0.757989	0.565269	0.325703	0.212629	0.247083	0.362238	0.239631	0.996819	1.03358	0.959802	0.798737	0.618093	0.408872	0.283145	0.244065	0.206501	0.238427	51.4517	-0.11307	0.256819	0.976422	52.412	-0.0953748	0.214604	0.996443	P50402	0.960321	-0.11307	0.807077	Yes	Yes	Yes	Yes	Yes	Yes	Yes	1745	29	2010	EMD	hsa:2010; P50402; Q6FI02	1	36.935	8	1745	29
Q9HCU5	0.996819	0.973018	0.888943	0.850401	0.683514	0.50506	0.306026	0.206668	0.116996	0.0835286	0.996819	0.950438	0.931008	0.920113	0.775727	0.575449	0.458657	0.316268	0.171762	0.117624	53.5579	-0.0787032	0.0557643	0.996512	55.2063	-0.0719351	0.0919061	0.994121	Q9HCU5	1.64831	-0.0787032	0.807077	Yes	Yes	Yes	Yes	Yes	Yes	Yes	4439	45.4	10113	PREB	hsa:10113; Q53SZ8; Q9HCU5; Q9UH94	1	32.555	6	4439	45.4
Q9H999	0.996819	1.04692	0.979234	0.965657	0.779648	0.459946	0.244423	0.180949	0.127121	0.109546	0.996819	0.934015	0.864782	0.787969	0.596314	0.36849	0.191996	0.156608	0.121584	0.0731176	53.5234	-0.129614	0.118573	0.9978	52.0722	-0.0852354	0.0611302	0.995282	Q9H999	-1.45124	-0.129614	0.80797	Yes	Yes	Yes	Yes	Yes	Yes	Yes	6786	41.1	79646	PANK3	D3DQL1; hsa:79646; Q53FJ9; Q7RTX4; Q9H999	1	28.507	3	6786	41.1
Q8NBL1	0.996819	0.990467	0.857295	0.750721	0.628717	0.352111	0.239456	0.183705	0.164244	0.115023	0.996819	1.04897	0.986677	0.889769	0.709355	0.468436	0.325811	0.251184	0.242204	0.165309	52.1114	-0.0817864	0.107188	0.993562	53.5077	-0.0952368	0.192957	0.995536	Q8NBL1	1.39634	-0.0952368	0.80797	Yes	Yes	Yes	Yes	Yes	Yes	Yes	863	46.2	56983	POGLUT1	B2RD13; hsa:56983; Q53GJ4; Q8N2T1; Q8NBL1	1	41.929	7	863	46.2
P38919	0.996819	0.852931	0.778174	0.645848	0.545081	0.332305	0.209648	0.160742	0.0967467	0.0588808	0.996819	0.965833	0.892616	0.840827	0.657501	0.443197	0.302539	0.216608	0.171762	0.0847741	51.0344	-0.064418	0.0174478	0.992308	53.1892	-0.0768244	0.0865044	0.997595	P38919	2.15477	-0.0768244	0.80797	Yes	Yes	Yes	Yes	Yes	Yes	Yes	5316	46.8	9775	EIF4A3	hsa:9775; P38919; Q15033; Q6IBQ2; Q96A18	1	138.485	18	5316	46.8
P47712	0.996819	0.999704	0.937346	0.800561	0.497014	0.28279	0.16593	0.153394	0.110246	0.0848979	0.996819	0.961728	0.801435	0.650931	0.382678	0.221094	0.151269	0.13932	0.10711	0.0646402	51.3408	-0.117929	0.103305	0.998809	50.027	-0.0960291	0.0799205	0.997138	P47712	-1.31384	-0.117929	0.808565	Yes	Yes	Yes	Yes	Yes	Yes	Yes	2029	85.2	5321	PLA2G4A	B1AKG4; hsa:5321; P47712; Q29R80	1	25.279	4	2029	85.2
Q8N1Q1	0.996819	0.993546	0.988542	0.977079	0.699857	0.550174	0.316956	0.287498	0.210368	0.0780513	0.996819	0.987388	0.943485	0.841806	0.657501	0.401805	0.260843	0.226777	0.153428	0.107027	54.2792	-0.086896	0.117161	0.987488	52.8364	-0.0915837	0.119231	0.9989	Q8N1Q1	-1.44275	-0.0915837	0.811718	Yes	Yes	Yes	Yes	Yes	Yes	Yes	5478	29.4	377677	CA13	hsa:377677; Q8N1Q1	1	10.117	3	5478	29.4
P27797	0.996819	0.994572	0.963409	0.950082	0.793107	0.518264	0.33484	0.271883	0.218243	0.313575	0.996819	0.98944	0.979958	0.906409	0.782986	0.559297	0.411142	0.344742	0.331945	0.305187	53.8928	-0.116837	0.257935	0.993597	54.6497	-0.0853432	0.304921	0.999231	P27797	0.756932	-0.116837	0.811718	Yes	Yes	Yes	Yes	Yes	Yes	Yes	6583	48.1	811	CALR	hsa:811; P27797; Q6IAT4; Q9UDG2	1	386.579	31	6583	48.1
Q9BRX5	0.996819	1.04076	1.02205	0.834826	0.663326	0.502859	0.333847	0.277394	0.298115	0.162949	0.996819	0.866274	0.92141	0.844742	0.57661	0.341231	0.233692	0.188134	0.166937	0.100669	53.5551	-0.082404	0.210385	0.985964	52.1147	-0.0950335	0.119575	0.984285	Q9BRX5	-1.44038	-0.0950335	0.812386	Yes	Yes	Yes	Yes	Yes	Yes	Yes	720	24.5	64785	GINS3	B2RDP3; E9PB21; hsa:64785; Q9BRX5; Q9H870	1	36.433	6	720	24.5
Q9NVC6	0.996819	0.898092	0.693469	0.519171	0.239374	0.12544	0.0864425	0.0955265	0.0652478	0.034233	0.996819	0.953517	0.784158	0.525639	0.388901	0.226142	0.152239	0.134236	0.0916708	0.0678193	48.4588	-0.102074	0.043196	0.995023	49.4964	-0.0903821	0.079241	0.997099	Q9NVC6	1.03762	-0.102074	0.812386	Yes	Yes	Yes	Yes	Yes	Yes	Yes	5360	72.8	9440	MED17	B3KN07; hsa:9440; Q9HA81; Q9NVC6; Q9UNP7; Q9Y2W0; Q9Y660	1	16.442	4	5360	72.8
Q9UKU7	0.996819	0.909382	0.928969	0.789139	0.606607	0.523766	0.30702	0.246165	0.15187	0.204029	0.996819	1.04487	0.962681	0.915219	0.733207	0.590593	0.391749	0.280675	0.235449	0.133519	53.1078	-0.0713349	0.149958	0.984424	54.7471	-0.0777396	0.141779	0.994485	Q9UKU7	1.63925	-0.0777396	0.812386	Yes	Yes	Yes	Yes	Yes	Yes	Yes	2131	45	27034	ACAD8	B7Z5W4; hsa:27034; Q6ZWP6; Q9BUS8; Q9UKU7	1	24.7	5	2131	45
O14639	0.996819	0.884749	0.928038	0.810944	0.676784	0.596389	0.368622	0.371084	0.28574	0.291665	0.996819	0.974045	0.957882	0.880959	0.642982	0.472474	0.320963	0.32542	0.233519	0.29353	54.5434	-0.0579497	0.252867	0.977311	53.1072	-0.0925622	0.266613	0.994254	O14639	-1.43619	-0.0925622	0.814579	Yes	Yes	Yes	Yes	Yes	Yes	Yes	6586	87.6	3983	ABLIM1	A6NI16; A6NJ06; A8MXA9; B3KVH2; hsa:3983; O14639; Q15039; Q5JVV1; Q5JVV2; Q5T6N2; Q5T6N3; Q5T6N5; Q68CQ9; Q9BUP1	1	5.393	2	6586	87.6
[truncated: 7,017 more rows]
[truncated: 9 more columns]

## Sheet: passed QC
Protein_ID	norm_rel_fc_126_p2480_DMSO	norm_rel_fc_127L_p2480_DMSO	norm_rel_fc_127H_p2480_DMSO	norm_rel_fc_128L_p2480_DMSO	norm_rel_fc_128H_p2480_DMSO	norm_rel_fc_129L_p2480_DMSO	norm_rel_fc_129H_p2480_DMSO	norm_rel_fc_130L_p2480_DMSO	norm_rel_fc_130H_p2480_DMSO	norm_rel_fc_131L_p2480_DMSO	norm_rel_fc_126_p2480_comp_1	norm_rel_fc_127L_p2480_comp_1	norm_rel_fc_127H_p2480_comp_1	norm_rel_fc_128L_p2480_comp_1	norm_rel_fc_128H_p2480_comp_1	norm_rel_fc_129L_p2480_comp_1	norm_rel_fc_129H_p2480_comp_1	norm_rel_fc_130L_p2480_comp_1	norm_rel_fc_130H_p2480_comp_1	norm_rel_fc_131L_p2480_comp_1	meltPoint_p2480_DMSO	slope_p2480_DMSO	plateau_p2480_DMSO	R_sq_p2480_DMSO	meltPoint_p2480_comp_1	slope_p2480_comp_1	plateau_p2480_comp_1	R_sq_p2480_comp_1	meltcurve_plot	diff_meltP_p2480_comp_1_vs_p2480_DMSO	min_slope_p2480_comp_1_vs_p2480_DMSO	pVal_adj_p2480_comp_1_vs_p2480_DMSO	passed_filter_p2480_comp_1_vs_p2480_DMSO	protein_identified_in_p2480_DMSO	protein_identified_in_p2480_comp_1	model_converged_p2480_DMSO	sufficient_data_for_fit_p2480_DMSO	model_converged_p2480_comp_1	sufficient_data_for_fit_p2480_comp_1	Protein.Group.IDs_p2480_DMSO	MW.in.kDa_p2480_DMSO	Entrez.Gene.ID_p2480_DMSO	Gene.Symbol_p2480_DMSO	Gene.ID_p2480_DMSO	Number.of.Protein.Groups_p2480_DMSO	qssm_p2480_DMSO	qupm_p2480_DMSO	Protein.Group.IDs_p2480_comp_1	MW.in.kDa_p2480_comp_1
[truncated: 5,389 more rows]
[truncated: 14 more columns]

[truncated: 2 more sheets: p-value <0.05, p-value <0.01]
