# Supplementary material for: Discovery of a small molecule ligand of FRS2 that inhibits invasion and tumor growth
Source: Cell Oncol (Dordr). 2022 Dec 10;46(2):331–56. doi: 10.1007/s13402-022-00753-x (PMC10060354; doi:10.1007/s13402-022-00753-x)
Supplement: Supplementary file 7 — Supplementary file7 (XLSX 4368 KB) [file 13402_2022_753_MOESM7_ESM.xlsx]

## Sheet: Results
Protein_ID	norm_rel_fc_126_p2480_vehicle	norm_rel_fc_127L_p2480_vehicle	norm_rel_fc_127H_p2480_vehicle	norm_rel_fc_128L_p2480_vehicle	norm_rel_fc_128H_p2480_vehicle	norm_rel_fc_129L_p2480_vehicle	norm_rel_fc_129H_p2480_vehicle	norm_rel_fc_130L_p2480_vehicle	norm_rel_fc_130H_p2480_vehicle	norm_rel_fc_131L_p2480_vehicle	norm_rel_fc_126_p2480_drug_1	norm_rel_fc_127L_p2480_drug_1	norm_rel_fc_127H_p2480_drug_1	norm_rel_fc_128L_p2480_drug_1	norm_rel_fc_128H_p2480_drug_1	norm_rel_fc_129L_p2480_drug_1	norm_rel_fc_129H_p2480_drug_1	norm_rel_fc_130L_p2480_drug_1	norm_rel_fc_130H_p2480_drug_1	norm_rel_fc_131L_p2480_drug_1	meltPoint_p2480_vehicle	slope_p2480_vehicle	plateau_p2480_vehicle	R_sq_p2480_vehicle	meltPoint_p2480_drug_1	slope_p2480_drug_1	plateau_p2480_drug_1	R_sq_p2480_drug_1	meltcurve_plot	diff_meltP_p2480_drug_1_vs_p2480_vehicle	min_slope_p2480_drug_1_vs_p2480_vehicle	pVal_adj_p2480_drug_1_vs_p2480_vehicle	passed_filter_p2480_drug_1_vs_p2480_vehicle	protein_identified_in_p2480_vehicle	protein_identified_in_p2480_drug_1	model_converged_p2480_vehicle	sufficient_data_for_fit_p2480_vehicle	model_converged_p2480_drug_1	sufficient_data_for_fit_p2480_drug_1	Proteins.Unique.Sequence.ID_p2480_vehicle	MW.in.kDa_p2480_vehicle	Entrez.Gene.ID_p2480_vehicle	Gene.Symbol_p2480_vehicle	Gene.ID_p2480_vehicle	Number.of.Protein.Groups_p2480_vehicle	Sum.PEP.Score_p2480_vehicle	Number.of.Unique.Peptides_p2480_vehicle	Proteins.Unique.Sequence.ID_p2480_drug_1	MW.in.kDa_p2480_drug_1
Q92844	0.987755	1.16642	0.876847	0.874061	0.898716	0.799895	0.625876	0.658409	0.716299	0.378883	0.987755	1.22241	1.15006	1.04826	1.08587	0.885511	0.565773	0.433024	0.239957	0.0640108	66.5828	-0.0261868	0.274584	0.829725	57.4818	-0.118065	0.104389	0.936179	Q92844	-9.101	-0.118065	1.92004e-24	Yes	Yes	Yes	Yes	Yes	Yes	Yes	-5.82895e+18	47.8	10010	TANK	D3DPB5; hsa:10010; Q7Z4J6; Q92844; Q92885	1	8.369	2	-5.82895e+18	47.8
A6NDB9	0.987755	0.901912	0.934393	0.866897	0.833827	0.714261	0.571386	0.78313	0.519841	0.343674	0.987755	1.11818	1.09595	1.17325	0.983581	0.971828	0.864753	0.803334	1.05935	0.287812	64.2304	-0.0250776	0.117152	0.896755	73.2661	-0.427449	4.74436e-05	0.801673	A6NDB9	9.03569	-0.427449	2.62208e-15	Yes	Yes	Yes	Yes	Yes	Yes	Yes	3.43398e+17	71.7	342979	PALM3	A6NDB9; hsa:342979	1	9.171	2	3.43398e+17	71.7
P17677	0.987755	0.888984	0.875872	0.793206	0.842479	0.930291	0.600144	0.778779	0.633522	0.369698	0.987755	0.894707	0.957232	0.851342	0.800635	0.659056	0.433449	0.445716	0.426741	0.155048	67.9676	-0.0208226	0	0.813923	57.1437	-0.0450893	0.123353	0.965635	P17677	-10.824	-0.0450893	2.09271e-13	Yes	Yes	Yes	Yes	Yes	Yes	Yes	-8.12722e+18	24.8	2596	GAP43	A8K0Y4; hsa:2596; P17677	1	10.596	3	-8.12722e+18	24.8
P50542	0.987755	1.02223	1.00364	0.906813	0.700804	0.589704	0.46392	0.461177	0.208599	0.11864	0.987755	1.02395	1.08217	1.09896	1.06423	0.88348	0.62657	0.57637	0.770315	0.252724	55.8131	-0.0599584	0.0973956	0.978458	63.7499	-0.0414968	0.202118	0.813725	P50542	7.93681	-0.0599584	1.66448e-10	Yes	Yes	Yes	Yes	Yes	Yes	Yes	5.87451e+18	70.8	5830	PEX5	A8K891; B4DZ45; B7ZAD5; D3DUT8; hsa:5830; P50542; Q15115; Q15266; Q96FN7	1	4.879	2	5.87451e+18	70.8
Q96H35	0.987755	0.954614	1.029	0.907837	0.735411	0.542021	0.449541	0.329205	0.235087	0.0076542	0.987755	0.999771	1.08414	0.915016	0.916697	0.756543	0.577932	0.645803	0.64352	0.154574	55.3422	-0.0652231	0.00664536	0.985952	62.1582	-0.0381124	0	0.91722	Q96H35	6.81599	-0.0652231	1.71521e-10	Yes	Yes	Yes	Yes	Yes	Yes	Yes	-4.12662e+18	21.6	92400	RBM18	B3KQ89; hsa:92400; Q96H35	1	3.524	2	-4.12662e+18	21.6
Q96LZ7	0.987755	0.792529	0.689578	0.432937	0.36338	0.274417	0.202823	0.168228	0.0695329	0.0076542	0.987755	0.998937	1.15891	1.15792	0.971778	0.616405	0.487094	0.350899	0.222232	0.0578468	48.8196	-0.0630415	0.0195153	0.986063	56.1253	-0.102061	0.109717	0.943212	Q96LZ7	7.30574	-0.102061	7.72477e-10	Yes	Yes	Yes	Yes	Yes	Yes	Yes	6.92683e+18	47.4	151393	RMDN2	A9UMZ7; A9UN00; hsa:151393; Q4ZG33; Q6UXN4; Q8N657; Q8N9A2; Q8NCV6; Q8NHM0; Q96LZ7	1	6.169	2	6.92683e+18	47.4
Q9NWA0	0.987755	1.03118	1.15287	1.10025	1.03066	0.944888	0.588792	0.828087	0.533085	0.256416	0.987755	0.858019	1.04085	1.04236	1.09964	0.840829	0.439887	0.480806	0.48264	0.124703	62.1771	-0.0561832	0.238517	0.860649	56.2809	-0.153197	0.335684	0.883744	Q9NWA0	-5.89617	-0.153197	7.72477e-10	Yes	Yes	Yes	Yes	Yes	Yes	Yes	4.33622e+17	16.4	55090	MED9	hsa:55090; Q9NWA0	1	6.716	1	4.33622e+17	16.4
Q7L1V2	0.987755	0.963564	0.99194	0.883273	0.682418	0.552725	0.434405	0.321953	0.259369	0.0199009	0.987755	0.989765	1.02019	0.925628	0.822274	0.697644	0.589376	0.658495	0.783949	0.076813	55.1387	-0.0602775	0.0133394	0.988125	62.5696	-0.0351272	0	0.835732	Q7L1V2	7.43092	-0.0602775	2.46624e-09	Yes	Yes	Yes	Yes	Yes	Yes	Yes	1.17683e+18	59.2	22879	MON1B	B4DDZ0; hsa:22879; O94949; Q7L1V2	1	8.5	2	1.17683e+18	59.2
Q9H467	0.987755	1.06698	0.814424	0.923189	0.746226	0.666579	0.53733	0.403167	0.300205	0.0650607	0.987755	1.01311	1.03987	0.97751	0.923583	0.80224	0.630146	0.632364	0.834394	0.229016	56.8147	-0.0512586	0	0.969399	65.2997	-0.0321571	0	0.836983	Q9H467	8.485	-0.0512586	1.73926e-08	Yes	Yes	Yes	Yes	Yes	Yes	Yes	-3.33197e+18	32	79004	CUEDC2	D3DR88; hsa:79004; Q9BWG8; Q9H467	1	10.934	3	-3.33197e+18	32
O94885	0.987755	0.983451	1.06119	1.11765	0.967931	0.806707	0.603928	0.751225	0.529774	0.209725	0.987755	1.01812	0.994616	0.903224	0.721948	0.561568	0.504975	0.4054	0.335394	0.100521	61.6911	-0.0493651	0.166582	0.91204	56.1646	-0.0545062	0.100111	0.981386	O94885	-5.52652	-0.0545062	3.80247e-08	Yes	Yes	Yes	Yes	Yes	Yes	Yes	-7.15408e+18	136.6	23328	SASH1	hsa:23328; O94885; Q5TGN5; Q8TAI0; Q9H7R7	1	5.73	2	-7.15408e+18	136.6
P55957	0.987755	1.04809	1.04461	1.02349	0.93116	0.728858	0.538843	0.60185	0.382983	0.170689	0.987755	1.01311	1.03298	0.877283	0.98063	0.728109	0.698812	0.596528	0.751228	0.259362	58.6488	-0.0605081	0.171525	0.963523	64.851	-0.0305215	0	0.870984	P55957	6.20224	-0.0605081	2.80908e-06	Yes	Yes	Yes	Yes	Yes	Yes	Yes	-6.30716e+17	22	637	BID	hsa:637; P55957; Q549M7; Q71T04; Q7Z4M9; Q8IY86	1	34.48	4	-6.30716e+17	22
P34913	0.987755	0.930749	0.834907	0.71542	0.657544	0.520613	0.351156	0.284247	0.154517	0.0221972	0.987755	1.09399	1.11267	1.17914	1.13112	0.933239	0.688083	0.568904	0.409017	0.102891	53.5384	-0.0549969	0	0.994675	59.4241	-0.0889673	0.127984	0.920867	P34913	5.88575	-0.0889673	3.99995e-06	Yes	Yes	Yes	Yes	Yes	Yes	Yes	3.17034e+17	62.6	2053	EPHX2	B2Z3B1; B3KTU8; B3KUA0; G3V134; hsa:2053; J3KPH7; P34913; Q16764; Q9HBJ1; Q9HBJ2	1	9.156	2	3.17034e+17	62.6
Q9NSK0	0.987755	1.01925	0.876847	0.907837	0.652137	0.466119	0.389753	0.308901	0.230672	0.0727149	0.987755	1.24909	1.05463	1.05062	0.97768	0.860124	0.586515	0.518136	0.49082	0.129444	54.1188	-0.0652042	0.0897376	0.982554	59.296	-0.0652393	0.151864	0.9028	Q9NSK0	5.17714	-0.0652393	7.00609e-06	Yes	Yes	Yes	Yes	Yes	Yes	Yes	-8.20557e+18	68.6	89953	KLC4	B3KNY4; B3KPI3; B3KSQ3; B4DME9; hsa:89953; Q66K28; Q96EG6; Q9NSK0	1	37.342	3	-8.20557e+18	68.6
Q6UX15	0.987755	0.943676	0.859291	0.790135	0.790567	0.718154	0.511598	0.759926	0.530878	0.267897	0.987755	0.957245	0.970021	0.958644	0.893092	0.613358	0.61298	0.4054	0.415834	0.106685	62.6182	-0.0251732	0	0.887957	57.8264	-0.0537245	0.0879863	0.963796	Q6UX15	-4.79179	-0.0537245	7.57337e-06	Yes	Yes	Yes	Yes	Yes	Yes	Yes	-1.13148e+18	43.1	143903	LAYN	A6NJB0; B4DJU0; hsa:143903; Q6UX15; Q8TAY8; Q96NC5; Q96NF3	1	8.771	3	-1.13148e+18	43.1
Q9H2V7	0.987755	0.796506	0.867094	0.909884	0.7711	0.616951	0.506301	0.598949	0.501078	0.168392	0.987755	1.109	0.994616	1.07066	1.03374	0.840829	0.700957	0.784669	0.951646	0.184446	59.5554	-0.0304103	0	0.914409	67.0623	-0.0445675	0	0.803119	Q9H2V7	7.50692	-0.0445675	8.82412e-06	Yes	Yes	Yes	Yes	Yes	Yes	Yes	2.01597e+18	56.6	83985	SPNS1	B5MDM9; hsa:83985; Q6P182; Q71RB5; Q7L541; Q86VU7; Q8N953; Q8TCS5; Q9BRN5; Q9H2V7	1	7.945	2	2.01597e+18	56.6
A6NEN9	0.987755	0.942681	0.974383	0.821863	0.707293	0.499205	0.42835	0.48293	0.306828	0.0926159	0.987755	0.955577	0.766376	0.699232	0.499659	0.286369	0.271085	0.189635	0.128159	0.0436222	55.6795	-0.0481593	0.0664955	0.970309	51.1647	-0.0686587	0.0505797	0.990244	A6NEN9	-4.51473	-0.0686587	1.57923e-05	Yes	Yes	Yes	Yes	Yes	Yes	Yes	4.59599e+18	21.3	158830	CXorf65	A6NEN9; hsa:158830	1	1.274	1	4.59599e+18	21.3
Q9BVC5	0.987755	0.968536	0.965605	0.799347	0.759204	0.944888	0.423809	0.442323	0.295791	0.221972	0.987755	0.90388	0.765392	0.662679	0.533101	0.508763	0.324014	0.232937	0.186784	0.117116	57.238	-0.0593678	0.176776	0.882037	52.2522	-0.0514873	0.0708123	0.986915	Q9BVC5	-4.98579	-0.0593678	2.03411e-05	Yes	Yes	Yes	Yes	Yes	Yes	Yes	-3.3876e+18	25.8	79074	C2orf49	B3KXN3; B4E2G9; hsa:79074; Q9BVC5	1	4.975	2	-3.3876e+18	25.8
Q8IXQ4	0.987755	1.00135	0.978285	0.975387	0.779752	0.645171	0.522194	0.556892	0.363116	0.197478	0.987755	0.947239	0.973956	0.949211	0.987515	1.0815	0.643736	0.596528	0.734867	0.295398	57.7893	-0.0505751	0.184046	0.975139	64.6236	-0.038837	0.217996	0.80236	Q8IXQ4	6.83436	-0.0505751	2.65074e-05	Yes	Yes	Yes	Yes	Yes	Yes	Yes	2.3044e+18	38.1	55425	GPALPP1	A8K8X8; hsa:55425; Q05BX8; Q05D87; Q5T3Z3; Q5T3Z5; Q8IXQ4; Q9C0F9; Q9H2R0; Q9P0W6	1	21.728	5	2.3044e+18	38.1
Q96B36	0.987755	1.07195	1.09825	1.12072	1.01335	0.801841	0.661445	0.833888	0.575026	0.284736	0.987755	0.89971	0.932637	0.845446	0.733751	0.673273	0.453477	0.401667	0.353118	0.133711	63.3653	-0.0460693	0.240694	0.874723	56.5062	-0.0466875	0.0825388	0.985144	Q96B36	-6.85916	-0.0466875	2.65074e-05	Yes	Yes	Yes	Yes	Yes	Yes	Yes	-6.21581e+17	27.4	84335	AKT1S1	A8MTQ1; B2RE93; hsa:84335; J3KPM3; Q96B36; Q96BI4; Q96IK7; Q96NG2; Q9BWR5	1	17.034	3	-6.21581e+17	27.4
Q86X95	0.987755	0.991407	0.858316	0.747149	0.591574	0.443737	0.477542	0.365461	0.271509	0.231922	0.987755	1.01478	0.904107	0.786489	0.959975	0.660071	0.753887	0.536054	0.463552	0.218111	53.5787	-0.0541406	0.235208	0.982143	60.824	-0.0361982	0.0662236	0.916387	Q86X95	7.24528	-0.0541406	4.13277e-05	Yes	Yes	Yes	Yes	Yes	Yes	Yes	7.08018e+18	52.3	9541	CIR1	A6NFI6; A8K8M4; hsa:9541; O95367; Q12804; Q4G1B9; Q6PJI4; Q86X95; Q8IWI2	1	5.396	2	7.08018e+18	52.3
Q8IWD4	0.987755	1.10676	1.01242	1.14324	1.11285	0.845631	0.664473	0.839689	0.512115	0.303872	0.987755	1.07732	1.12349	0.915016	0.775062	0.73014	0.467782	0.494245	0.471733	0.199145	62.3161	-0.0572084	0.28996	0.859328	57.6808	-0.0549125	0.243143	0.929161	Q8IWD4	-4.6353	-0.0572084	4.13277e-05	Yes	Yes	Yes	Yes	Yes	Yes	Yes	-3.81891e+18	30.5	150275	CCDC117	A8K0F1; B7Z2V1; B7Z860; hsa:150275; Q6ICA7; Q8IWD4; Q8N278	1	3.136	1	-3.81891e+18	30.5
O95900	0.987755	1.10576	0.958777	1.08388	0.89439	0.606246	0.553979	0.440873	0.291376	0.0849617	0.987755	0.842176	0.867706	0.711024	0.490807	0.651947	0.319722	0.241896	0.226323	0.0730197	57.0036	-0.0714649	0.0988538	0.956337	53.2909	-0.0481377	0.00741466	0.938525	O95900	-3.71276	-0.0714649	8.5161e-05	Yes	Yes	Yes	Yes	Yes	Yes	Yes	-5.70339e+18	36.7	26995	TRUB2	B7Z7G5; hsa:26995; O95900	1	8.186	2	-5.70339e+18	36.7
Q8NDV7	0.987755	1.01826	1.0212	0.851545	0.78516	0.581919	0.435918	0.394465	0.279235	0.0750112	0.987755	1.18989	1.11661	1.03765	1.06817	0.878402	0.719554	0.645803	0.528995	0.197722	55.7706	-0.0614513	0.0772619	0.987255	61.1443	-0.0619087	0.191277	0.914815	Q8NDV7	5.37368	-0.0619087	8.5161e-05	Yes	Yes	Yes	Yes	Yes	Yes	Yes	-5.42892e+18	210.2	27327	TNRC6A	C9JAR8; hsa:27327; O15408; Q658L5; Q6NVB5; Q8NDV7; Q8NEZ0; Q8TBT8; Q8TCR0; Q9NV59; Q9P268	1	7.656	3	-5.42892e+18	210.2
Q9BZ23	0.987755	1.01726	0.932443	0.941612	0.758123	0.651009	0.448027	0.382864	0.227361	0.0466906	0.987755	0.692919	0.830322	0.547123	0.454414	0.52501	0.278952	0.30237	0.276768	0.0649591	55.9829	-0.0649123	0.0267158	0.993964	51.7202	-0.0398562	0.00192787	0.914022	Q9BZ23	-4.26269	-0.0649123	8.5161e-05	Yes	Yes	Yes	Yes	Yes	Yes	Yes	1.49237e+18	62.6	80025	PANK2	B1AK33; B2Z3X0; D3DVZ0; hsa:80025; Q5T7I2; Q5T7I4; Q7RTX5; Q8N7Q4; Q8TCR5; Q9BYW5; Q9BZ23; Q9HAF2	1	17.043	2	1.49237e+18	62.6
Q99717	0.987755	0.945665	0.949024	0.900672	0.922509	0.651009	0.534302	0.478579	0.315657	0.103332	0.987755	0.937233	0.838193	0.698053	0.558674	0.484391	0.352624	0.292665	0.16497	0.0474154	57.4661	-0.0575004	0.0717578	0.983289	53.0165	-0.0526344	0.00524579	0.995716	Q99717	-4.44957	-0.0575004	0.000109439	Yes	Yes	Yes	Yes	Yes	Yes	Yes	-8.48584e+18	52.2	4090	SMAD5	hsa:4090; O14688; Q15798; Q99717; Q9UQA1	1	16.469	4	-8.48584e+18	52.2
Q8WUA4	0.987755	0.89694	0.934393	0.710303	0.658626	0.587757	0.387483	0.330655	0.237295	0.0688878	0.987755	0.848846	0.858852	0.703949	0.759325	0.736233	0.519281	0.479313	0.661244	0.218111	54.519	-0.0494951	0.00906846	0.985018	60.9252	-0.0244753	0	0.84965	Q8WUA4	6.40628	-0.0494951	0.000119503	Yes	Yes	Yes	Yes	Yes	Yes	Yes	1.99839e+18	100.6	2976	GTF3C2	D6W557; hsa:2976; Q16632; Q8WUA4; Q9BWI7	1	9.554	2	1.99839e+18	100.6
Q9BT73	0.987755	1.06797	0.902207	0.991763	0.90196	0.722046	0.590306	0.532238	0.331109	0.0949121	0.987755	1.00227	1.05758	1.0683	0.960959	0.787008	0.698096	0.627138	0.758044	0.102891	58.3221	-0.059943	0.0599487	0.9806	63.3268	-0.0438352	0	0.892234	Q9BT73	5.00469	-0.059943	0.000119503	Yes	Yes	Yes	Yes	Yes	Yes	Yes	-7.68882e+17	13.1	84262	PSMG3	A4D216; A8MPW2; hsa:84262; Q9BT73	1	30.475	3	-7.68882e+17	13.1
Q9Y2U8	0.987755	0.922794	0.808572	0.739984	0.643485	0.537156	0.40943	0.416219	0.239502	0.112517	0.987755	0.800484	0.650288	0.555377	0.457365	0.300586	0.288251	0.239656	0.257681	0.070649	54.5975	-0.0430211	0.0324366	0.992133	49.9009	-0.0517358	0.103556	0.97661	Q9Y2U8	-4.69653	-0.0517358	0.000166723	Yes	Yes	Yes	Yes	Yes	Yes	Yes	-3.89981e+18	99.9	23592	LEMD3	hsa:23592; Q9NT47; Q9NYA5; Q9Y2U8	1	31.61	7	-3.89981e+18	99.9
Q9P0L2	0.987755	1.16244	1.18213	0.7799	1.10961	0.757078	0.656904	0.613452	0.233984	0.0076542	0.987755	0.866357	0.88935	0.871387	0.551789	0.680381	0.360492	0.344179	0.184058	0.00474154	58.6497	-0.0846893	0	0.892996	54.6016	-0.054707	0	0.948141	Q9P0L2	-4.04805	-0.0846893	0.000184266	Yes	Yes	Yes	Yes	Yes	Yes	Yes	-4.90835e+18	88.9	4139	MARK1	D3DTB0; D3DTB1; hsa:4139; Q2HIY1; Q5VTF9; Q5VTG0; Q96SW9; Q9P0L2; Q9P251	1	20.013	2	-4.90835e+18	88.9
Q04941	0.987755	0.975496	0.918788	0.84131	0.721352	0.499205	0.450297	0.488731	0.402849	0.187528	0.987755	1.09983	1.05463	0.790027	0.616705	0.307695	0.547176	0.459155	0.578077	0.203886	56.0407	-0.045807	0.203458	0.968084	52.0285	-0.126745	0.421743	0.852811	Q04941	-4.01213	-0.126745	0.000222001	Yes	Yes	Yes	Yes	Yes	Yes	Yes	5.70378e+18	16.7	5355	PLP2	A6NDT7; hsa:5355; Q04941; Q32MM8	1	4.445	1	5.70378e+18	16.7
Q9HD20	0.987755	1.10278	1.19969	1.14119	1.05445	0.69188	0.561547	0.616352	0.403953	0.0734804	0.987755	0.925559	0.882463	0.808893	0.746538	0.569692	0.406984	0.319542	0.257681	0.0739681	59.0047	-0.068408	0.0801441	0.88611	55.0011	-0.0539988	0.0326193	0.994297	Q9HD20	-4.00359	-0.068408	0.00026607	Yes	Yes	Yes	Yes	Yes	Yes	Yes	-1.24958e+18	132.9	57130	ATP13A1	B3KPJ2; B3KTA7; hsa:57130; Q6NT90; Q6ZMG7; Q9H6C6; Q9HD20	1	7.789	2	-1.24958e+18	132.9
Q9BSH4	0.987755	0.832304	0.712987	0.499464	0.375276	0.326964	0.181633	0.105868	0.0695329	0.0160738	0.987755	1.04897	0.911977	0.792385	0.585231	0.547351	0.325445	0.285199	0.197691	0.049312	49.3945	-0.0649153	0.00114526	0.991531	53.7113	-0.0633559	0.0503382	0.983885	Q9BSH4	4.31675	-0.0649153	0.000381801	Yes	Yes	Yes	Yes	Yes	Yes	Yes	4.36193e+18	32.5	51204	TACO1	B2RD21; hsa:51204; Q8N3N6; Q9BSH4; Q9UI60	1	20.428	3	4.36193e+18	32.5
Q9H477	0.987755	0.926771	1.18701	0.815722	1.15503	0.874824	0.687177	0.777329	0.527567	0.288563	0.987755	0.828834	0.871642	0.92327	0.753423	0.582894	0.450615	0.497978	0.523541	0.137031	62.3157	-0.0542885	0.268554	0.811181	58.2536	-0.0335413	0	0.909519	Q9H477	-4.06205	-0.0542885	0.000392817	Yes	Yes	Yes	Yes	Yes	Yes	Yes	1.79093e+18	34.1	64080	RBKS	A9UK04; B4DV96; hsa:64080; Q9H477	1	1.831	1	1.79093e+18	34.1
Q9BTL3	0.987755	0.939698	1.02315	0.959011	0.913857	0.595542	0.532789	0.556892	0.40616	0.267132	0.987755	0.902212	0.837209	0.841909	0.62064	0.464081	0.394825	0.254588	0.216779	0.0772871	57.7556	-0.0571833	0.29506	0.95271	53.6457	-0.0566101	0.050277	0.986763	Q9BTL3	-4.10991	-0.0571833	0.000598366	Yes	Yes	Yes	Yes	Yes	Yes	Yes	1.72714e+18	14.4	83640	RAMAC	hsa:83640; Q2M1J8; Q9BTL3	1	5.261	2	1.72714e+18	14.4
Q9P206	0.987755	1.07394	1.07192	1.01326	0.913857	0.705503	0.589549	0.636656	0.476797	0.258712	0.987755	0.898043	0.985762	1.06123	0.917681	0.742326	0.405554	0.344926	0.194965	0.0440963	59.884	-0.0503265	0.265421	0.945645	56.0812	-0.105181	0.0812443	0.978774	Q9P206	-3.80283	-0.105181	0.000662022	Yes	Yes	Yes	Yes	Yes	Yes	Yes	-2.77392e+18	107	57648	KIAA1522	B4DQU8; B5MDY0; C9JH84; hsa:57648; Q8TCQ0; Q9P206	1	9.711	2	-2.77392e+18	107
Q9NUL7	0.987755	0.979474	1.03486	0.604883	0.466121	0.361023	0.227798	0.198683	0.128029	0.029086	0.987755	1.01895	0.976908	0.762906	0.751456	0.559537	0.473504	0.394948	0.361298	0.118539	51.2506	-0.0868568	0.0903551	0.965759	55.9288	-0.0492998	0.108678	0.976237	Q9NUL7	4.67817	-0.0868568	0.000745146	Yes	Yes	Yes	Yes	Yes	Yes	Yes	7.67975e+18	59.5	55794	DDX28	hsa:55794; Q9NUL7	1	6.51	2	7.67975e+18	59.5
O95197	0.987755	0.962569	0.961704	0.934447	0.791649	0.662687	0.525221	0.555442	0.358701	0.146195	0.987755	0.918889	0.91788	0.904404	0.998335	0.827628	0.630862	0.643563	0.73214	0.205309	58.0437	-0.0470408	0.090745	0.985248	64.2417	-0.0330318	0	0.881561	O95197	6.19792	-0.0470408	0.000763636	Yes	Yes	Yes	Yes	Yes	Yes	Yes	3.42786e+18	112.5	10313	RTN3	B3KQS2; B7Z308; B7Z4M0; F5H774; hsa:10313; O95197; Q147U9; Q496K2; Q53GN3; Q59EP0; Q5UEP2; Q6T930; Q7RTM7; Q7RTM8; Q7RTN3	1	20.965	2	3.42786e+18	112.5
P55201	0.987755	1.02323	1.23675	1.05931	0.880331	0.932238	0.511598	0.767177	0.312346	0.0918504	0.987755	1.01645	0.734894	0.884358	0.803586	0.701706	0.466351	0.328501	0.244047	0.0630625	59.4783	-0.072968	0.0652876	0.870845	56.0622	-0.0560258	0	0.946255	P55201	-3.41617	-0.072968	0.000821063	Yes	Yes	Yes	Yes	Yes	Yes	Yes	6.79446e+18	137.4	7862	BRPF1	B4DEZ6; hsa:7862; P55201; Q7Z6E0; Q8TCM6; Q9UHI0	1	3.643	2	6.79446e+18	137.4
P05089	0.987755	0.932738	1.3499	1.14631	1.03066	0.794056	0.947517	0.651158	0.407264	0.161504	0.987755	1.13235	1.02216	1.14731	1.01899	0.701706	0.444178	0.422572	0.392656	0.0611659	60.4564	-0.0920865	0.155885	0.830589	56.7303	-0.0922011	0.174989	0.919279	P05089	-3.72609	-0.0922011	0.000924091	Yes	Yes	Yes	Yes	Yes	Yes	Yes	1.50067e+18	34.7	383	ARG1	A6NEA0; hsa:383; P05089; Q5JWT5; Q5JWT6; Q8TE72; Q9BS50	1	4.289	1	1.50067e+18	34.7
Q6MZP7	0.987755	1.04908	0.986087	0.923189	0.777589	0.633493	0.526734	0.41912	0.32559	0.120936	0.987755	0.868025	0.760473	0.657962	0.544904	0.472205	0.357631	0.333727	0.214052	0.0654333	56.7405	-0.0575896	0.113026	0.989794	52.7671	-0.0437178	0	0.9935	Q6MZP7	-3.97345	-0.0575896	0.00109059	Yes	Yes	Yes	Yes	Yes	Yes	Yes	6.53575e+18	79.4	132660	LIN54	hsa:132660; Q32M68; Q32M69; Q6MZP7; Q6N071; Q76B60	1	17.327	6	6.53575e+18	79.4
Q9NS93	0.987755	0.900917	0.831981	0.832098	0.848967	0.741508	0.563818	0.649708	0.463552	0.285502	0.987755	1.12068	1.0743	0.984585	0.930468	0.891604	0.560051	0.465874	0.48673	0.188239	61.7865	-0.0273197	0.0297304	0.950175	58.5525	-0.0706339	0.240486	0.937576	Q9NS93	-3.23394	-0.0706339	0.00167788	Yes	Yes	Yes	Yes	Yes	Yes	Yes	-7.18332e+18	64.1	51768	TM7SF3	B3KMZ3; hsa:51768; Q9NS93; Q9NUS4	1	10.694	3	-7.18332e+18	64.1
Q71SY5	0.987755	1.05505	0.968531	0.898625	0.841397	0.750266	0.503274	0.478579	0.405056	0.221972	0.987755	0.974756	0.909026	0.832476	0.659983	0.505716	0.401262	0.311329	0.145883	0.0393548	57.7733	-0.055208	0.223681	0.982466	54.2355	-0.061823	0.00695731	0.996744	Q71SY5	-3.53775	-0.061823	0.00238078	Yes	Yes	Yes	Yes	Yes	Yes	Yes	-8.71338e+18	78.1	81857	MED25	A8K095; B9TX30; hsa:81857; O95783; Q6P143; Q6QMH5; Q707U4; Q71SY5; Q8TB55; Q9H0L5; Q9HB34	1	9.109	3	-8.71338e+18	78.1
Q9BQI0	0.987755	1.02621	1.00267	1.06648	1.12367	1.01884	0.749991	1.06448	0.544122	0.208194	0.987755	0.992266	0.986745	1.16382	1.138	1.07033	0.921258	0.859329	0.80849	0.155997	61.7592	-0.781986	0.208194	0.887224	66.1456	-0.0682146	0.0436156	0.917867	Q9BQI0	4.38639	-0.781986	0.00238078	Yes	Yes	Yes	Yes	Yes	Yes	Yes	5.47521e+18	17.1	83543	AIF1L	B2RBC4; hsa:83543; Q6ZR40; Q8NAX7; Q8WU47; Q9BQI0; Q9H9G0	1	4.911	1	5.47521e+18	17.1
Q5T653	0.987755	0.860147	0.796868	0.492299	0.351483	0.284148	0.196769	0.155176	0.0949179	0.0321477	0.987755	0.87136	0.887382	0.655604	0.55769	0.629606	0.311139	0.256828	0.189511	0.0403031	49.4376	-0.0744298	0.0588016	0.98895	53.2851	-0.0509649	0	0.958911	Q5T653	3.84743	-0.0744298	0.00244834	Yes	Yes	Yes	Yes	Yes	Yes	Yes	-1.36042e+18	33.3	51069	MRPL2	B2RC56; hsa:51069; Q5T653; Q8WUL1; Q96Q56; Q9Y311	1	14.026	4	-1.36042e+18	33.3
Q9NPH0	0.987755	1.24498	1.04851	1.30495	0.940894	0.846604	0.6342	0.714969	0.431545	0.123998	0.987755	1.03146	0.875577	0.965719	0.936369	0.908867	0.453477	0.380763	0.175877	0.0317683	60.3171	-0.0679904	0.108143	0.839825	56.8021	-0.118052	0.0603508	0.970634	Q9NPH0	-3.51495	-0.118052	0.0025871	Yes	Yes	Yes	Yes	Yes	Yes	Yes	-1.82291e+18	48.9	51205	ACP6	hsa:51205; Q59G61; Q5T490; Q6IAQ3; Q7LG81; Q9NPH0; Q9UIG6; X5D289	1	10.529	2	-1.82291e+18	48.9
Q9NW75	0.987755	1.18631	1.0768	0.921142	0.747308	0.727885	0.546411	0.478579	0.294687	0.294687	0.987755	0.853016	0.818517	0.601363	0.598017	0.590002	0.416283	0.319542	0.234503	0.181127	57.0803	-0.0630871	0.271109	0.931965	53.5766	-0.0413238	0.104028	0.962983	Q9NW75	-3.50371	-0.0630871	0.00270536	Yes	Yes	Yes	Yes	Yes	Yes	Yes	-7.84196e+18	58.9	55105	GPATCH2	hsa:55105; Q5VYK7; Q5VYK8; Q86YE7; Q9NW75	1	2.651	1	-7.84196e+18	58.9
P51790	0.987755	0.977485	1.02023	0.874061	0.815441	1.02371	0.535059	0.445224	0.482315	0.091085	0.987755	0.873028	0.858852	0.869029	0.763259	0.492515	0.417713	0.323275	0.216779	0.0630625	59.2498	-0.0547482	0.0472442	0.885646	54.7708	-0.056459	0.0207437	0.978634	P51790	-4.4791	-0.056459	0.00271709	Yes	Yes	Yes	Yes	Yes	Yes	Yes	2.18812e+18	90.9	1182	CLCN3	B7Z932; B9EGJ9; D3DP34; E9PB97; hsa:1182; O14918; P51790; Q86Z21	1	5.015	3	2.18812e+18	90.9
Q12840	0.987755	1.10377	1.09923	1.06852	0.963605	0.973108	0.53733	0.594599	0.391812	0.139307	0.987755	0.943904	0.81163	0.956286	0.712113	0.659056	0.423435	0.328501	0.291765	0.0540536	58.9567	-0.0792658	0.162328	0.931777	55.7523	-0.0547611	0.0110735	0.963386	Q12840	-3.20433	-0.0792658	0.00271709	Yes	Yes	Yes	Yes	Yes	Yes	Yes	-8.00563e+18	117.3	3798	KIF5A	A6H8M5; hsa:3798; Q12840; Q4LE26	1	107.463	2	-8.00563e+18	117.3
Q643R3	0.987755	0.842248	0.824178	0.65094	0.579677	0.458334	0.334507	0.268295	0.181006	0.0535794	0.987755	1.18905	0.997567	0.932703	0.866535	0.647885	0.429873	0.406147	0.368115	0.0687524	52.5553	-0.0491165	0	0.993739	56.5039	-0.0671036	0.11177	0.944866	Q643R3	3.94867	-0.0671036	0.00271709	Yes	Yes	Yes	Yes	Yes	Yes	Yes	4.59902e+17	57.2	254531	LPCAT4	A8K2K8; hsa:254531; O43412; Q643R3; Q7Z4P4; Q8IUL7; Q8TB38	1	24.085	6	4.59902e+17	57.2
Q6ZQX7	0.987755	1.15349	1.24358	1.09514	0.913857	0.693826	0.622848	0.472778	0.395123	0.159973	0.987755	0.93223	0.960183	0.883179	0.876371	0.738264	0.534301	0.617433	0.599891	0.220008	58.0232	-0.0714974	0.195244	0.897402	61.949	-0.0313972	0	0.938168	Q6ZQX7	3.92579	-0.0714974	0.00271709	Yes	Yes	Yes	Yes	Yes	Yes	Yes	-3.6167e+18	49.6	400566	LIAT1	A5D8T6; hsa:400566; Q6NSI2; Q6PFW9; Q6ZQX7	1	3.847	1	-3.6167e+18	49.6
Q9H2W6	0.987755	1.11571	0.949999	0.709279	0.724596	0.618897	0.382942	0.517736	0.369738	0.159973	0.987755	0.928061	0.880496	0.624946	0.511462	0.40112	0.305417	0.23443	0.178604	0.0497862	56.1413	-0.0463601	0.161851	0.922073	51.8429	-0.0605273	0.0608519	0.990006	Q9H2W6	-4.2984	-0.0605273	0.00271709	Yes	Yes	Yes	Yes	Yes	Yes	Yes	8.25015e+18	31.7	26589	MRPL46	B2RD75; hsa:26589; Q9H2W6; Q9HBU8	1	19.535	4	8.25015e+18	31.7
Q9UK73	0.987755	1.04311	1.06509	1.04908	0.992805	0.771675	0.536573	0.867244	0.226258	0.0926159	0.987755	0.967251	0.911977	0.841909	0.758341	0.58594	0.494962	0.385242	0.323123	0.0753905	59.42	-0.0733397	0.0451517	0.867997	56.2251	-0.0489654	0.0202644	0.995763	Q9UK73	-3.19493	-0.0733397	0.00271709	Yes	Yes	Yes	Yes	Yes	Yes	Yes	7.17271e+17	70.2	10116	FEM1B	hsa:10116; O43146; Q9UK73	1	11.377	4	7.17271e+17	70.2
Q9P2X0	0.987755	0.808439	0.779311	0.729749	0.679174	0.57608	0.387483	0.407518	0.199769	0.0757766	0.987755	0.974756	0.980843	0.880821	1.06915	0.779899	0.560051	0.487525	0.314943	0.0606917	54.3898	-0.0415085	0	0.968449	58.0131	-0.0763814	0.0630054	0.963025	Q9P2X0	3.62325	-0.0763814	0.00308234	Yes	Yes	Yes	Yes	Yes	Yes	Yes	-2.331e+18	10.1	54344	DPM3	hsa:54344; Q5SR62; Q5SR63; Q9BXN4; Q9BXN5; Q9P2X0	1	5.01	1	-2.331e+18	10.1
B3EWG6	0.987755	0.980468	0.83003	0.801394	0.742982	0.658794	0.460136	0.384314	0.271509	0.0941467	0.987755	1.01561	0.86869	0.719278	0.547855	0.346283	0.386957	0.262054	0.114525	0.0346133	55.9927	-0.0472353	0.00911599	0.987513	52.4666	-0.0637111	0.0365641	0.978487	B3EWG6	-3.52616	-0.0637111	0.00310224	Yes	Yes	Yes	Yes	Yes	Yes	Yes	6.17647e+18	9.3	100133093; 643161; 644054	FAM25G	B2RV02; B3EWG6; hsa:100133093; hsa:643161; hsa:644054; Q5VTM1	1	1.712	1	6.17647e+18	9.3
Q7Z3B1	0.987755	1.02919	1.04949	0.911931	0.857619	0.724966	0.625119	0.495982	0.373049	0.180639	0.987755	0.992266	1.01036	1.03175	1.04751	0.797163	0.64016	0.660735	0.663971	0.200567	58.4025	-0.0555967	0.159116	0.988773	63.1573	-0.041237	0.070496	0.9122	Q7Z3B1	4.75476	-0.0555967	0.00313388	Yes	Yes	Yes	Yes	Yes	Yes	Yes	9.05292e+18	38.7	257194	NEGR1	hsa:257194; Q5VT21; Q6UY06; Q7Z3B1; Q8N440; Q8NAQ3	1	11.131	4	9.05292e+18	38.7
Q8N7R7	0.987755	1.10974	1.11679	1.14222	1.20153	0.827142	0.721233	0.523537	0.288065	0.0681224	0.987755	0.900544	0.829338	0.798281	0.706211	0.514856	0.441317	0.375536	0.306763	0.0820287	58.6361	-0.10555	0.0852453	0.923292	55.1978	-0.0432872	0	0.99131	Q8N7R7	-3.43827	-0.10555	0.00313388	Yes	Yes	Yes	Yes	Yes	Yes	Yes	7.88457e+18	40.7	151195	CCNYL1	hsa:151195; Q6NX60; Q8N7R7	1	7.736	2	7.88457e+18	40.7
Q96K58	0.987755	1.10874	1.20359	0.933424	0.829501	0.832981	0.495706	0.442323	0.310139	0.0926159	0.987755	1.2174	1.11956	0.883179	0.909812	0.967766	0.723131	0.545013	0.539902	0.144143	57.3469	-0.0756912	0.106313	0.935746	60.9501	-0.0563723	0.106882	0.889281	Q96K58	3.6032	-0.0756912	0.00315112	Yes	Yes	Yes	Yes	Yes	Yes	Yes	1.47102e+18	67.8	79759	ZNF668	C9JHH8; F5H7E7; hsa:79759; Q59EV1; Q8N669; Q96K58; Q9H8L4	1	3.738	1	1.47102e+18	67.8
Q8N302	0.987755	0.870091	0.811498	0.675504	0.56021	0.336695	0.240663	0.197233	0.0938142	0.0244935	0.987755	0.877197	0.950345	0.847805	0.742604	0.573754	0.414852	0.34194	0.268588	0.0739681	51.5193	-0.0636594	0	0.995348	55.2665	-0.0560062	0.0463502	0.987729	Q8N302	3.7472	-0.0636594	0.00346962	Yes	Yes	Yes	Yes	Yes	Yes	Yes	7.131e+17	80.9	55109	AGGF1	hsa:55109; O00581; Q53YS3; Q8N302; Q9BU84; Q9NW66	1	10.762	3	7.131e+17	80.9
Q9Y3Q8	0.987755	1.01826	0.97926	0.980505	0.895471	0.702584	0.564575	0.558343	0.381879	0.120936	0.987755	0.978091	0.962151	0.992839	0.88719	0.832705	0.589376	0.550986	0.747137	0.312468	58.5984	-0.0546717	0.0885264	0.985092	64.2509	-0.0307089	0.22329	0.849807	Q9Y3Q8	5.6525	-0.0546717	0.00349435	Yes	Yes	Yes	Yes	Yes	Yes	Yes	-7.10178e+18	41	81628	TSC22D4	A4D2C3; A8MWR6; D6W5V9; hsa:81628; Q9Y3Q8	1	44.167	4	-7.10178e+18	41
Q96GD0	0.987755	1.1167	0.886601	0.97334	0.918183	0.933211	0.634957	1.02677	0.657803	0.12706	0.987755	0.978925	1.00839	0.892612	0.861617	0.774822	0.590807	0.565918	0.590348	0.108581	64.7566	-0.0512818	0	0.820426	60.8346	-0.0399126	0	0.957171	Q96GD0	-3.92193	-0.0512818	0.00357329	Yes	Yes	Yes	Yes	Yes	Yes	Yes	5.39692e+18	31.7	57026	PDXP	hsa:57026; Q96GD0; Q9UGY2	1	17.073	3	5.39692e+18	31.7
Q86SQ9	0.987755	0.762697	0.704209	0.694951	0.627263	0.485581	0.341318	0.249441	0.118095	0.0076542	0.987755	0.906381	0.885415	0.880821	0.874403	0.628591	0.470643	0.347912	0.218142	0.0483637	52.2871	-0.0475518	0	0.957954	56.0143	-0.0650828	0.0143023	0.981998	Q86SQ9	3.7272	-0.0650828	0.00361703	Yes	Yes	Yes	Yes	Yes	Yes	Yes	8.59566e+17	38.6	79947	DHDDS	B7Z4B9; B7ZB20; D3DPK7; D3DPK8; D3DPK9; E9KL43; hsa:79947; Q5T0A4; Q86SQ9; Q8NE90; Q9BTG5; Q9BTK3; Q9H905	1	20.098	4	8.59566e+17	38.6
Q7Z6B7	0.987755	0.974502	0.913911	0.900672	0.823012	0.623762	0.429107	0.327754	0.23288	0.0627645	0.987755	1.01561	1.08119	0.996377	0.99145	0.88348	0.600105	0.526348	0.527632	0.126125	55.6299	-0.0688693	0.0537878	0.99532	59.9308	-0.0591418	0.122415	0.945873	Q7Z6B7	4.30096	-0.0688693	0.00389663	Yes	Yes	Yes	Yes	Yes	Yes	Yes	8.1312e+18	124.2	57522	SRGAP1	hsa:57522; Q7Z6B7; Q9H8A3; Q9P2P2	1	16.576	1	8.1312e+18	124.2
Q96RQ3	0.987755	0.975496	0.984137	0.794229	0.670522	0.490447	0.349643	0.369811	0.169969	0.067357	0.987755	0.889704	0.8195	0.565989	0.417038	0.396043	0.253918	0.200087	0.134976	0.0355616	54.1248	-0.0634452	0.0621644	0.986832	50.757	-0.0612564	0.0427385	0.986472	Q96RQ3	-3.36774	-0.0634452	0.00423164	Yes	Yes	Yes	Yes	Yes	Yes	Yes	3.67821e+18	80.4	56922	MCCC1	hsa:56922; Q59ES4; Q96RQ3; Q9H959; Q9NS97	1	23.271	4	3.67821e+18	80.4
P62072	0.987755	1.06101	1.10216	1.00916	0.991724	0.819357	0.624362	0.923803	0.620277	0.34597	0.987755	0.784641	0.884431	0.933882	0.876371	0.662102	0.522857	0.532321	0.471733	0.118064	65.7819	-0.0361038	0.254123	0.825704	59.0926	-0.0376084	0	0.915428	P62072	-6.68927	-0.0376084	0.00438466	Yes	Yes	Yes	Yes	Yes	Yes	Yes	7.84333e+17	10.3	26519	TIMM10	A8K136; hsa:26519; P62072; Q9WV99; Q9WVA0; Q9Y5J8	1	24.488	5	7.84333e+17	10.3
Q8WUN7	0.987755	0.891968	1.14117	1.11458	1.03715	0.844658	0.517653	0.654059	0.453619	0.184466	0.987755	0.827167	0.834257	0.790027	0.770144	0.507747	0.510698	0.456168	0.32994	0.0730197	59.4822	-0.0662953	0.209065	0.884096	56.1685	-0.0386462	0	0.96324	Q8WUN7	-3.31371	-0.0662953	0.00447226	Yes	Yes	Yes	Yes	Yes	Yes	Yes	-4.14733e+18	26.2	92181	UBTD2	hsa:92181; Q8TDQ3; Q8WUN7	1	9.917	2	-4.14733e+18	26.2
P43355	0.987755	1.23205	1.12849	1.05829	0.897634	0.582892	0.49949	0.517736	0.275924	0.0489869	0.987755	0.963082	0.86082	0.75819	0.631459	0.396043	0.456338	0.356125	0.284948	0.0734939	57.0535	-0.0718551	0.0689625	0.908936	54.0555	-0.0484014	0.061236	0.974272	P43355	-2.99798	-0.0718551	0.00485209	Yes	Yes	Yes	Yes	Yes	Yes	Yes	-6.94782e+18	34.3	4100	MAGEA1	B2RC81; hsa:4100; O00346; P43355	1	12.991	1	-6.94782e+18	34.3
P62873	0.987755	0.723916	0.738346	0.667316	0.738656	0.561483	0.445757	0.292949	0.169969	0.0443944	0.987755	1.31496	1.03102	0.877283	1.07407	0.849969	0.650174	0.421825	0.250864	0.0592693	53.7027	-0.0411125	0	0.915665	57.8127	-0.105515	0.0779836	0.909672	P62873	4.11	-0.105515	0.00485209	Yes	Yes	Yes	Yes	Yes	Yes	Yes	-1.66551e+18	37.4	2782	GNB1	B1AJZ7; hsa:2782; P04697; P04901; P62873; Q1RMY8	1	44.806	2	-1.66551e+18	37.4
Q8TCD5	0.987755	1.064	0.882699	1.01837	0.965768	1.25239	0.697772	0.72077	0.584959	0.0482215	0.987755	0.998103	0.970021	0.884358	0.892108	0.725063	0.560051	0.474833	0.511271	0.0640108	62.1498	-0.0743752	0.00363752	0.855659	59.0992	-0.0457715	0	0.965029	Q8TCD5	-3.0506	-0.0743752	0.00485209	Yes	Yes	Yes	Yes	Yes	Yes	Yes	-2.92893e+18	23.4	30833	NT5C	hsa:30833; Q8TCD5; Q96HS6; Q9NP82	1	20.847	5	-2.92893e+18	23.4
Q6RW13	0.987755	1.01129	0.962679	0.960035	0.863027	0.651009	0.468461	0.571395	0.345457	0.124764	0.987755	0.963916	0.956248	1.03765	0.858666	0.769745	0.610834	0.580103	0.702145	0.213369	57.7108	-0.0539998	0.103456	0.96734	63.1478	-0.0330442	0	0.895145	Q6RW13	5.43699	-0.0539998	0.00571031	Yes	Yes	Yes	Yes	Yes	Yes	Yes	1.97026e+18	17.4	57085	AGTRAP	A8MVQ5; hsa:57085; Q5SNV4; Q5SNV5; Q6RW13; Q96AC0; Q96PL4; Q9NRW9	1	13.241	1	1.97026e+18	17.4
O00411	0.987755	1.01229	1.03388	0.480017	0.394743	0.315287	0.250502	0.126171	0.128029	0.0359748	0.987755	0.938067	0.835241	0.769981	0.641295	0.537196	0.371221	0.288185	0.207235	0.0440963	49.9105	-0.115654	0.136977	0.945287	53.9528	-0.0529094	0	0.997417	O00411	4.04236	-0.115654	0.00622481	Yes	Yes	Yes	Yes	Yes	Yes	Yes	-5.02282e+17	138.5	5442	POLRMT	hsa:5442; O00411; O60370	1	15.723	5	-5.02282e+17	138.5
Q9Y5Y5	0.987755	1.10278	0.980235	0.847451	0.762448	0.719127	0.46619	0.339356	0.317864	0.0704187	0.987755	0.848846	0.805727	0.761727	0.754407	0.427523	0.240328	0.202327	0.147246	0.0317683	56.3117	-0.0610168	0.0615991	0.970823	52.9684	-0.0648203	0	0.962914	Q9Y5Y5	-3.34333	-0.0648203	0.00622481	Yes	Yes	Yes	Yes	Yes	Yes	Yes	5.47859e+17	38.6	9409	PEX16	hsa:9409; Q9BWB9; Q9Y5Y5	1	6.584	2	5.47859e+17	38.6
P11274	0.987755	1.19725	1.21042	0.944682	0.845723	0.826169	0.581981	0.598949	0.297998	0.101801	0.987755	0.83217	0.947394	0.850163	0.654081	0.630622	0.419144	0.354632	0.2495	0.0938825	58.5761	-0.0688065	0.0785807	0.911049	55.2619	-0.0510906	0.0363171	0.971181	P11274	-3.31424	-0.0688065	0.00655463	Yes	Yes	Yes	Yes	Yes	Yes	Yes	5.49573e+17	142.7	613	BCR	hsa:613; P11274; P78501; Q12842; Q4LE80; Q6NZI3	1	18.518	3	5.49573e+17	142.7
Q8IY33	0.987755	0.929754	1.04168	0.951847	0.971176	0.774594	0.70534	0.552542	0.443686	0.117875	0.987755	1.01728	1.0989	0.92327	0.85965	0.75045	0.471358	0.434517	0.290402	0.095305	59.9026	-0.0563101	0.0715798	0.979431	56.9272	-0.0725424	0.104231	0.979324	Q8IY33	-2.97545	-0.0725424	0.00700721	Yes	Yes	Yes	Yes	Yes	Yes	Yes	-2.45407e+18	97.4	79778	MICALL2	D3YTD2; hsa:79778; Q7RTP4; Q7Z655; Q8IY33; Q8TEQ4; Q9H5F9	1	6.741	3	-2.45407e+18	97.4
Q9BW60	0.987755	0.775624	0.764681	0.594648	0.438002	0.363942	0.215689	0.145024	0.0838809	0.0214318	0.987755	0.881366	0.960183	0.841909	0.688507	0.491499	0.303271	0.219498	0.140429	0.0388806	50.2958	-0.0593059	0	0.987413	53.6429	-0.0761962	0.0315362	0.991004	Q9BW60	3.34715	-0.0761962	0.00783314	Yes	Yes	Yes	Yes	Yes	Yes	Yes	-2.37374e+18	32.6	64834	ELOVL1	B4DP24; hsa:64834; Q53HT2; Q5JUY3; Q8WXU3; Q9BW60; Q9NVD9; Q9Y396	1	9.609	1	-2.37374e+18	32.6
O95456	0.987755	1.05206	0.949024	1.05522	0.933323	0.646144	0.697015	0.791831	0.422716	0.0688878	0.987755	0.990599	0.947394	0.893791	0.82129	0.496577	0.581509	0.453929	0.372205	0.0516828	60.8627	-0.0514835	0	0.911615	57.1903	-0.0474878	0	0.958578	O95456	-3.67239	-0.0514835	0.0085806	Yes	Yes	Yes	Yes	Yes	Yes	Yes	-5.37993e+18	32.8	8624	PSMG1	B5BUN2; hsa:8624; O95456; Q6FHA3; Q6FHD3; Q6S713	1	57.146	10	-5.37993e+18	32.8
P28290	0.987755	0.965552	0.921714	0.90579	0.933323	0.82325	0.675825	0.78603	0.652284	0.398784	0.987755	0.881366	0.871642	0.819505	0.737686	0.619451	0.482087	0.4054	0.568533	0.15979	68.3474	-0.0236046	0.0649085	0.946054	58.2183	-0.0317557	0.00178844	0.922835	P28290	-10.1291	-0.0317557	0.00898402	Yes	Yes	Yes	Yes	Yes	Yes	Yes	-6.31713e+18	138.3	6744	ITPRID2	A8K6T0; hsa:6744; P28290; Q68DA6; Q7Z7L2; Q8N1L3; Q8N263; Q8N7H2; Q8NEN5; Q96E36; Q96PW1	1	10.884	3	-6.31713e+18	138.3
P01034	0.987755	0.892962	0.982186	0.810605	0.746226	0.754159	0.383699	0.304551	0.209702	0.0581719	0.987755	0.880532	0.95428	0.897329	0.923583	0.700691	0.50426	0.519629	0.484003	0.0881927	55.5485	-0.0651583	0.0199097	0.962398	59.0116	-0.0435854	0	0.946221	P01034	3.4631	-0.0651583	0.00928031	Yes	Yes	Yes	Yes	Yes	Yes	Yes	4.4872e+18	15.8	1471	CST3	B2R5J9; D3DW42; hsa:1471; P01034; Q6FGW9	1	7.63	2	4.4872e+18	15.8
Q7Z7F7	0.987755	0.852192	0.835882	0.635588	0.61104	0.471958	0.357211	0.259593	0.160036	0.038271	0.987755	0.798816	0.618806	0.536511	0.408186	0.316834	0.213148	0.161264	0.0954373	0.0298717	52.7285	-0.0502908	0	0.98893	49.3348	-0.056587	0.00747344	0.989257	Q7Z7F7	-3.39375	-0.056587	0.010852	Yes	Yes	Yes	Yes	Yes	Yes	Yes	-4.89906e+18	15.1	128308	MRPL55	hsa:128308; Q5TBY3; Q5TBY6; Q6UWI8; Q7Z7F7	1	10.626	2	-4.89906e+18	15.1
Q8WXF7	0.987755	0.780596	0.746149	0.51584	0.295246	0.274417	0.198282	0.152275	0.0706366	0.0214318	0.987755	0.923058	0.865739	0.711024	0.60982	0.481344	0.32759	0.23219	0.139066	0.0265526	49.0372	-0.0679611	0.0297161	0.983457	52.9771	-0.0591671	0	0.997802	Q8WXF7	3.93998	-0.0679611	0.0118162	Yes	Yes	Yes	Yes	Yes	Yes	Yes	-2.18751e+18	63.5	51062	ATL1	A6NND5; A8K2C0; G5E9T1; hsa:51062; O95890; Q69YH7; Q8WXF7; Q96FK0	1	16.088	3	-2.18751e+18	63.5
Q96PZ2	0.987755	1.01328	1.19384	0.913978	0.802464	0.829088	0.527491	0.448124	0.291376	0.0880233	0.987755	1.06314	1.07037	0.883179	0.877354	1.1008	0.620133	0.607727	0.518088	0.155997	57.4695	-0.0715635	0.0818376	0.945872	60.8662	-0.0590753	0.129092	0.881432	Q96PZ2	3.39667	-0.0715635	0.0150161	Yes	Yes	Yes	Yes	Yes	Yes	Yes	9.09244e+18	70.2	63901	FAM111A	A8K5Y8; hsa:63901; Q5RKS9; Q5XKM2; Q68DK9; Q6IPR7; Q96PZ2; Q9H5Y1	1	18.19	5	9.09244e+18	70.2
Q8NF64	0.987755	1.05107	0.935369	0.979481	0.919264	0.745401	0.535059	0.636656	0.33442	0.0681224	0.987755	0.796315	0.987729	0.801818	0.665884	0.588987	0.42129	0.377776	0.32994	0.0545277	58.82	-0.05754	0.0102094	0.966383	55.5134	-0.045147	0	0.954222	Q8NF64	-3.30666	-0.05754	0.0157032	Yes	Yes	Yes	Yes	Yes	Yes	Yes	-8.33437e+18	96.5	83637	ZMIZ2	A4D2K7; D3DVL1; hsa:83637; O94790; Q0VGB4; Q659A8; Q6JKL5; Q8NF64; Q8WTX8; Q96Q01; Q9BQH7	1	22.255	3	-8.33437e+18	96.5
A2RU37	0.987755	0.748775	0.875872	0.758407	0.727841	0.53229	0.346616	0.294399	0.204184	0.0796037	0.987755	0.969753	1.02708	1.00581	0.976696	0.700691	0.494962	0.430784	0.361298	0.0924601	54.0396	-0.0491768	0	0.95035	57.182	-0.0755037	0.136171	0.970957	A2RU37	3.14244	-0.0755037	0.0170103	Yes	Yes	Yes	Yes	Yes	Yes	Yes	-7.8053e+18	13.4		LINC02872	A2RU37	1	1.314	1	-7.8053e+18	13.4
Q32P44	0.987755	1.01129	1.05144	0.92933	0.918183	0.680203	0.553979	0.471328	0.324487	0.0581719	0.987755	1.00144	0.849998	0.837192	0.706211	0.530088	0.386242	0.317302	0.211325	0.0450446	57.6511	-0.0637298	0.0426854	0.985217	54.5472	-0.0584403	0.0167268	0.99389	Q32P44	-3.10384	-0.0637298	0.0170103	Yes	Yes	Yes	Yes	Yes	Yes	Yes	-1.90132e+18	95.1	256364	EML3	hsa:256364; Q32P44; Q6ZQW7; Q8NA55	1	17.088	3	-1.90132e+18	95.1
Q6NTF9	0.987755	0.979474	0.963654	0.939565	0.832745	0.597488	0.465433	0.440873	0.263783	0.101035	0.987755	0.930562	0.818517	0.857238	0.761292	0.403151	0.267508	0.185902	0.175877	0.0440963	56.2943	-0.0632838	0.0946228	0.990215	53.2781	-0.080902	0.0516403	0.9719	Q6NTF9	-3.01619	-0.080902	0.0170103	Yes	Yes	Yes	Yes	Yes	Yes	Yes	1.60311e+18	39.2	57414	RHBDD2	hsa:57414; Q6NTF9; Q7L534; Q9H5W6; Q9HBK7; Q9UDT2	1	5.325	2	1.60311e+18	39.2
Q8IYR2	0.987755	0.99439	0.975359	0.879179	0.925753	0.739562	0.468461	0.513385	0.290272	0.0880233	0.987755	0.939735	0.857868	0.685083	0.664901	0.505716	0.424866	0.330741	0.310853	0.0739681	57.4589	-0.063416	0.0661639	0.977626	54.4154	-0.0443786	0.0211372	0.987265	Q8IYR2	-3.04347	-0.063416	0.0170103	Yes	Yes	Yes	Yes	Yes	Yes	Yes	9.05335e+18	89.2	114826	SMYD4	hsa:114826; Q8IYR2; Q8N1P2; Q8NAT0; Q96LV4; Q96PV2	1	22.007	4	9.05335e+18	89.2
Q9UL18	0.987755	0.999362	0.96658	0.907837	0.86519	0.667552	0.498733	0.517736	0.360909	0.0972084	0.987755	1.0423	1.1107	1.16617	1.1144	1.01346	0.691659	0.662228	0.522178	0.0986241	57.7664	-0.0521388	0.0561678	0.985955	61.0278	-0.0745356	0.0910308	0.90922	Q9UL18	3.26147	-0.0745356	0.0170103	Yes	Yes	Yes	Yes	Yes	Yes	Yes	-5.62866e+18	97.2	26523	AGO1	hsa:26523; Q5TA57; Q6P4S0; Q9UL18	1	34.396	3	-5.62866e+18	97.2
Q99871	0.987755	0.931743	0.829055	0.700068	0.619692	0.51964	0.397321	0.288598	0.200873	0.061999	0.987755	1.16404	0.999535	1.00345	0.829159	0.745373	0.473504	0.404653	0.268588	0.0384065	53.6596	-0.0492098	0	0.99598	56.7886	-0.0758094	0.048806	0.967785	Q99871	3.12901	-0.0758094	0.0170737	Yes	Yes	Yes	Yes	Yes	Yes	Yes	-5.96937e+18	40.8	55559	HAUS7	B4DUH6; D3DWT9; Q96HS8; Q99871; Q9NP54; Q9UFH9	1	9.994	2	-5.96937e+18	40.8
Q8IYS1	0.987755	0.972513	0.837833	0.862803	0.824093	0.478769	0.446513	0.365461	0.192043	0.0558757	0.987755	1.07815	1.23761	0.970436	0.849814	0.821535	0.555759	0.363591	0.64352	0.159316	55.1382	-0.058979	0.0160442	0.97205	58.7306	-0.0571523	0.241001	0.820781	Q8IYS1	3.59235	-0.058979	0.0174303	Yes	Yes	Yes	Yes	Yes	Yes	Yes	-2.90413e+18	47.7	135293	PM20D2	B4DYJ2; hsa:135293; Q5T7J9; Q6MZV2; Q86XD9; Q8IYS1	1	4.402	1	-2.90413e+18	47.7
O14561	0.987755	0.795512	0.84271	0.773759	0.733248	0.630574	0.441216	0.390115	0.213013	0.0344439	0.987755	1.08649	1.00741	0.966898	0.982597	0.852	0.560051	0.529335	0.365388	0.0692265	55.2738	-0.0459304	0	0.962405	58.5909	-0.0718243	0.0683794	0.975415	O14561	3.31712	-0.0718243	0.0184149	Yes	Yes	Yes	Yes	Yes	Yes	Yes	-1.75974e+18	17.4	4706	NDUFAB1	B2R4M1; hsa:4706; O14561; Q9UNV1	1	24.953	3	-1.75974e+18	17.4
Q9NUQ2	0.987755	0.747781	0.833932	0.631494	0.516951	0.302637	0.18693	0.136323	0.0938142	0.0283206	0.987755	0.946405	0.93854	0.89615	0.796701	0.500639	0.346187	0.261308	0.184058	0.0526311	50.6843	-0.0645336	0	0.973264	54.366	-0.0815181	0.0692171	0.992675	Q9NUQ2	3.6817	-0.0815181	0.0199958	Yes	Yes	Yes	Yes	Yes	Yes	Yes	6.86492e+17	42	55326	AGPAT5	hsa:55326; Q8IZ47; Q9BQG4; Q9NUQ2	1	7.437	2	6.86492e+17	42
Q6P0N0	0.987755	0.703034	0.995841	0.595672	0.542907	0.566349	0.265638	0.0145024	0.133547	0.0076542	0.987755	0.941402	1.00052	0.786489	0.71408	0.505716	0.466351	0.37255	0.257681	0.0682782	51.9402	-0.0635603	0	0.875753	55.1699	-0.0536596	0.0427355	0.982803	Q6P0N0	3.22977	-0.0635603	0.0208463	Yes	Yes	Yes	Yes	Yes	Yes	Yes	-6.83207e+18	129	55320	MIS18BP1	D3DSA7; hsa:55320; Q6P0N0; Q86V14; Q96PY4; Q9NUR5; Q9Y4X9	1	3.078	2	-6.83207e+18	129
P49675	0.987755	1.17736	1.03876	1.15347	0.934405	0.808653	0.531275	0.54094	0.249435	0.144664	0.987755	0.985596	0.916896	0.935061	0.818339	0.555475	0.364069	0.257575	0.115888	0.0279751	57.6996	-0.0882876	0.148924	0.936754	54.7458	-0.0882238	0.0246791	0.995747	P49675	-2.95382	-0.0882876	0.0211009	Yes	Yes	Yes	Yes	Yes	Yes	Yes	-3.39693e+18	31.9	6770	STAR	hsa:6770; P49675; Q16396	1	2.206	1	-3.39693e+18	31.9
Q9NSY1	0.987755	0.930749	0.868069	0.687786	0.702967	0.51964	0.364779	0.350958	0.209702	0.0918504	0.987755	0.984762	1.07234	0.774698	0.969811	0.813411	0.46206	0.406893	0.48264	0.160738	54.0838	-0.050077	0.037657	0.987627	57.7835	-0.0606329	0.195105	0.891983	Q9NSY1	3.6997	-0.0606329	0.0240537	Yes	Yes	Yes	Yes	Yes	Yes	Yes	-1.65582e+18	129.1	55589	BMP2K	hsa:55589; O94791; Q4W5H2; Q8IYF2; Q8N2G7; Q8NHG9; Q9NSY1; Q9NTG8	1	3.869	1	-1.65582e+18	129.1
Q96M27	0.987755	1.063	0.935369	1.01633	0.994968	0.803787	0.72426	1.01227	0.783624	0.0734804	0.987755	1.01395	1.01134	0.971615	0.881289	0.753497	0.630146	0.600261	0.756681	0.070649	65.3973	-0.0643737	0	0.865	62.3875	-0.0396762	0	0.881333	Q96M27	-3.00979	-0.0643737	0.0243409	Yes	Yes	Yes	Yes	Yes	Yes	Yes	-3.56482e+18	46.7	133619	PRRC1	hsa:133619; Q69YM8; Q7L2U7; Q86Y42; Q8IVJ4; Q8IVL4; Q8NEZ7; Q96AJ3; Q96M27	1	59.654	10	-3.56482e+18	46.7
Q6PK18	0.987755	0.879041	0.91001	0.828004	0.672685	0.627655	0.382185	0.424921	0.256057	0.117875	0.987755	0.916387	1.09988	1.0235	0.843912	0.948471	0.519281	0.57413	0.308126	0.116168	55.3929	-0.0483435	0.0585745	0.979321	58.4042	-0.0772354	0.112779	0.935294	Q6PK18	3.01124	-0.0772354	0.0252207	Yes	Yes	Yes	Yes	Yes	Yes	Yes	5.72972e+18	35.6	79701	OGFOD3	C9JDC8; hsa:79701; Q6PK18; Q8IZ37; Q9H6J2	1	9.297	3	5.72972e+18	35.6
Q9BRY0	0.987755	1.00433	0.973408	0.856662	0.744063	0.639332	0.503274	0.436522	0.291376	0.11864	0.987755	1.03813	0.970021	1.01524	0.964893	0.96675	0.602251	0.518136	0.57944	0.171644	56.5242	-0.0528161	0.0826447	0.995699	60.5076	-0.0558282	0.171411	0.917485	Q9BRY0	3.98349	-0.0558282	0.0252207	Yes	Yes	Yes	Yes	Yes	Yes	Yes	6.7576e+18	33.6	29985	SLC39A3	B3KMJ3; hsa:29985; Q8WUG1; Q9BRY0	1	2.806	1	6.7576e+18	33.6
O00308	0.987755	0.927766	0.854414	0.769665	0.674848	0.584838	0.40716	0.323404	0.219636	0.0681224	0.987755	1.31663	0.973956	1.16146	0.950139	0.723032	0.587231	0.467367	0.473096	0.149359	54.6398	-0.0501397	0	0.996473	58.3008	-0.0684699	0.205994	0.85507	O00308	3.66098	-0.0684699	0.0252768	Yes	Yes	Yes	Yes	Yes	Yes	Yes	-8.65618e+18	98.9	11060	WWP2	A6NEP1; B2R706; B4DTL5; F5H213; H3BRF3; hsa:11060; I3RSG8; O00308; Q6ZTQ5; Q96CZ2; Q9BWN6	1	30.07	7	-8.65618e+18	98.9
O14763	0.987755	1.00533	1.0095	1.02144	0.813278	0.557591	0.488138	0.491632	0.41499	0.142368	0.987755	1.06064	1.08611	0.999914	0.910796	0.665149	0.5858	0.533068	0.685785	0.139401	56.9815	-0.0569676	0.185172	0.946996	61.3392	-0.0396134	0.0147417	0.866903	O14763	4.35766	-0.0569676	0.0252768	Yes	Yes	Yes	Yes	Yes	Yes	Yes	7.36917e+18	47.8	8795	TNFRSF10B	hsa:8795; O14720; O14763; O15508; O15517; O15531; Q6UXM8; Q7Z360; Q9BVE0	1	1.414	1	7.36917e+18	47.8
Q9UDX5	0.987755	0.852192	0.93927	0.851545	0.802464	0.727885	0.619064	0.746874	0.499974	0.238811	0.987755	0.908049	0.940507	0.919732	0.934402	0.633668	0.559335	0.449449	0.413107	0.0772871	62.602	-0.0282103	0	0.931101	58.0807	-0.0500526	0.0166916	0.962195	Q9UDX5	-4.52133	-0.0500526	0.0257936	Yes	Yes	Yes	Yes	Yes	Yes	Yes	-7.80752e+18	18	51537	MTFP1	A6NFQ5; hsa:51537; Q9H3K1; Q9P0N6; Q9UDX5	1	8.528	2	-7.80752e+18	18
O75394	0.987755	0.670219	0.831005	0.419631	0.284431	0.361023	0.193741	0.127621	0.0772587	0.023728	0.987755	0.883867	0.871642	0.709845	0.503593	0.508763	0.302556	0.257575	0.151336	0.0853478	48.8618	-0.0614287	0.0139893	0.921649	52.5197	-0.0568487	0.050021	0.984836	O75394	3.65792	-0.0614287	0.0258408	Yes	Yes	Yes	Yes	Yes	Yes	Yes	-5.98213e+18	7.6	9553	MRPL33	hsa:9553; O75394; Q53RZ6; Q5FVE3; Q96Q50	1	4.038	1	-5.98213e+18	7.6
O95870	0.987755	0.744798	0.779311	0.599766	0.365543	0.22868	0.199039	0.131972	0.076155	0.0153084	0.987755	0.890538	0.83229	0.740502	0.585231	0.49353	0.293258	0.226218	0.148609	0.0426739	49.5958	-0.0663764	9.88478e-05	0.978159	52.803	-0.0578868	0	0.994757	O95870	3.20714	-0.0663764	0.027796	Yes	Yes	Yes	Yes	Yes	Yes	Yes	2.76334e+17	63.2	7920	ABHD16A	A2BEY3; B7Z4R6; hsa:7920; O95870; Q5SRR1; Q5SRR2; Q8WYH0; Q9NW33	1	24.311	7	2.76334e+17	63.2
Q9UGU0	0.987755	0.782585	0.867094	0.589531	0.588329	0.518667	0.368563	0.23929	0.198665	0.061999	0.987755	0.928061	1.02315	0.792385	0.83506	0.619451	0.469928	0.394201	0.242683	0.0550019	52.6965	-0.0457928	0	0.96117	56.1229	-0.0588219	0.0158437	0.980188	Q9UGU0	3.4264	-0.0588219	0.027796	Yes	Yes	Yes	Yes	Yes	Yes	Yes	-6.13368e+18	211.6	6942	TCF20	A9JX12; hsa:6942; O14528; Q13078; Q4V353; Q9H4M0; Q9UGU0	1	6.566	2	-6.13368e+18	211.6
Q8NEC7	0.987755	0.996379	0.903182	0.947753	1.0047	0.664633	0.62966	0.42057	0.460241	0.117875	0.987755	0.900544	0.927718	1.01996	0.718998	0.536181	0.505691	0.371057	0.215416	0.0673299	58.5591	-0.0546761	0.102282	0.937689	55.6594	-0.0627908	0.0474295	0.962036	Q8NEC7	-2.89962	-0.0627908	0.0283015	Yes	Yes	Yes	Yes	Yes	Yes	Yes	6.96205e+18	71	79807	GSTCD	A8K8J0; A8MVD3; H9KV97; hsa:79807; Q8NEC7; Q9H8S3	1	6.601	2	6.96205e+18	71
Q9ULH7	0.987755	0.964558	0.946098	0.947753	0.907368	0.715235	0.619064	0.733822	0.580544	0.184466	0.987755	0.968919	0.941491	0.996377	0.84588	0.629606	0.555044	0.474087	0.459462	0.124228	62.6235	-0.0350338	0	0.947981	58.2964	-0.0477054	0.0911743	0.963343	Q9ULH7	-4.32717	-0.0477054	0.0283015	Yes	Yes	Yes	Yes	Yes	Yes	Yes	2.67982e+18	118.1	57496	MRTFB	A6ND53; B4DGT8; hsa:57496; Q68CT1; Q6UB16; Q86WW2; Q8N226; Q9ULH7	1	24.188	5	2.67982e+18	118.1
Q9Y5Y0	0.987755	0.924782	0.962679	0.892484	0.838153	0.705503	0.548682	0.641006	0.382983	0.133183	0.987755	1.05314	1.01626	1.0235	1.04751	0.905821	0.668771	0.701051	0.749864	0.136556	59.3504	-0.0416201	0	0.972838	64.1408	-0.0460237	0	0.908498	Q9Y5Y0	4.79039	-0.0460237	0.0283015	Yes	Yes	Yes	Yes	Yes	Yes	Yes	-7.74845e+18	59.8	28982	FLVCR1	hsa:28982; Q1HE16; Q86XY9; Q9NVR9; Q9Y5Y0	1	22.509	4	-7.74845e+18	59.8
Q9NSC5	0.987755	1.06201	0.934393	1.002	0.877086	1.26407	0.501003	0.60475	0.363116	0.102566	0.987755	0.963082	0.980843	0.900866	0.791783	0.650932	0.453477	0.377776	0.256317	0.0853478	58.8679	-0.101585	0.14535	0.823294	56.0436	-0.0643755	0.0727984	0.997707	Q9NSC5	-2.82428	-0.101585	0.0329589	Yes	Yes	Yes	Yes	Yes	Yes	Yes	3.62725e+18	39.8	9454	HOMER3	B2RA10; E9PCW9; hsa:9454; O14580; O95350; Q9NSB9; Q9NSC0; Q9NSC1; Q9NSC5	1	28.415	7	3.62725e+18	39.8
Q5ST30	0.987755	0.836282	0.828079	0.58646	0.417454	0.238412	0.124872	0.0739623	0.0695329	0.0122467	0.987755	0.875529	0.904107	0.690978	0.658999	0.507747	0.309709	0.285945	0.214052	0.0659074	49.9498	-0.0807258	0.00110624	0.992687	53.4389	-0.0539177	0.0295858	0.985591	Q5ST30	3.48918	-0.0807258	0.0341506	Yes	Yes	Yes	Yes	Yes	Yes	Yes	-3.7158e+18	118.4	57176	VARS2	A2ABL7; B4DET4; B4E3P5; F5GXJ0; F5H323; hsa:57176; Q2M2A0; Q59FI1; Q5SQ96; Q5SS98; Q5ST30; Q6DKJ5; Q6ZV24; Q96GN2; Q96H77; Q96Q02; Q9H6R2; Q9UFH7	1	8.403	3	-3.7158e+18	118.4
O14524	0.987755	0.800484	0.824178	0.685739	0.630507	0.40384	0.294396	0.261043	0.13134	0.0336785	0.987755	0.927227	0.941491	0.854879	0.915714	0.541258	0.424866	0.359858	0.388566	0.0516828	52.3381	-0.0538177	0	0.981469	56.1733	-0.0558832	0.0543902	0.943056	O14524	3.83517	-0.0558832	0.0347977	Yes	Yes	Yes	Yes	Yes	Yes	Yes	-3.43435e+18	50.6	23306	NEMP1	hsa:23306; O14524; Q17R72; Q68DH0; Q6IQ25	1	11.021	3	-3.43435e+18	50.6
Q15843	0.987755	1.11372	1.13727	1.16678	1.0923	0.852443	0.720476	0.967311	0.619174	0.234984	0.987755	0.733777	0.942475	1.04118	0.867518	0.688505	0.573641	0.565171	0.573987	0.139401	64.3894	-0.0549824	0.168148	0.824442	60.7413	-0.0361324	0	0.841643	Q15843	-3.6481	-0.0549824	0.0347977	Yes	Yes	Yes	Yes	Yes	Yes	Yes	7.6558e+17	9.1	4738	NEDD8	hsa:4738; Q15843; Q3SXN8; Q6LES6	1	22.044	6	7.6558e+17	9.1
Q5U5Q3	0.987755	0.911855	0.888552	0.789112	0.660789	0.524505	0.398835	0.308901	0.177695	0.0505177	0.987755	1.14236	0.986745	0.932703	0.84588	0.79107	0.419859	0.455422	0.527632	0.137031	54.2083	-0.0550499	0	0.998291	58.0355	-0.053848	0.172514	0.902454	Q5U5Q3	3.82726	-0.0550499	0.0347977	Yes	Yes	Yes	Yes	Yes	Yes	Yes	3.1164e+18	69.3	51320	MEX3C	A1L022; hsa:51320; Q5U5Q3; Q9NZE3	1	7.405	1	3.1164e+18	69.3
Q92845	0.987755	0.98544	0.953901	0.806511	0.757041	0.693826	0.48511	0.424921	0.249435	0.0497523	0.987755	0.883034	0.743748	0.679187	0.545887	0.620467	0.373367	0.320288	0.215416	0.0507345	56.4576	-0.0537607	0	0.991605	53.4756	-0.042844	0	0.965846	Q92845	-2.98197	-0.0537607	0.0347977	Yes	Yes	Yes	Yes	Yes	Yes	Yes	-8.19334e+18	91.1	22920	KIFAP3	B1AKU4; B1AKU5; B2RDL1; B7Z8A3; F5H591; hsa:22920; Q8NHU7; Q92845; Q9H416	1	31.883	5	-8.19334e+18	91.1
Q9HCN4	0.987755	0.999362	0.930492	0.974364	0.913857	0.752213	0.618308	0.652608	0.359805	0.0665916	0.987755	1.00978	0.896236	0.837192	0.697359	0.536181	0.494962	0.414359	0.290402	0.0474154	59.4793	-0.0550521	0	0.980753	55.8205	-0.0485208	0	0.988718	Q9HCN4	-3.65876	-0.0550521	0.0347977	Yes	Yes	Yes	Yes	Yes	Yes	Yes	-1.40378e+17	41.7	11321	GPN1	B4DQJ5; B4DQM4; B4DXU4; B5MBZ5; hsa:11321; O76004; Q9HCN4	1	34.959	6	-1.40378e+17	41.7
Q9Y2Q5	0.987755	0.940693	0.919763	0.913978	0.773263	0.63252	0.481326	0.597499	0.261576	0.0665916	0.987755	1.00227	0.923783	0.992839	0.973745	0.540243	0.680215	0.57413	0.692602	0.112849	57.3254	-0.0486431	0	0.963478	61.7502	-0.0367035	0	0.830232	Q9Y2Q5	4.4248	-0.0486431	0.0347977	Yes	Yes	Yes	Yes	Yes	Yes	Yes	4.56255e+18	13.5	28956	LAMTOR2	hsa:28956; Q5VY97; Q5VY98; Q5VY99; Q9Y2Q5	1	18.133	3	4.56255e+18	13.5
Q68DK2	0.987755	0.948648	0.909034	0.90886	0.780834	0.570241	0.468461	0.388665	0.589374	0.101801	0.987755	1.0448	0.844095	0.781773	0.66195	0.506732	0.467782	0.345673	0.197691	0.0426739	57.8447	-0.0384676	0.0285012	0.894969	54.6244	-0.0526609	0	0.98289	Q68DK2	-3.22033	-0.0526609	0.0350798	Yes	Yes	Yes	Yes	Yes	Yes	Yes	-4.58634e+17	284.4	23503	ZFYVE26	B1B5Y3; B4E2U3; hsa:23503; O15035; Q68DK2; Q68DT9; Q6AW90; Q6ZR50; Q7Z3A4; Q7Z3I1; Q8N4W7; Q96H43	1	11.01	3	-4.58634e+17	284.4
Q9Y575	0.987755	1.06698	1.03583	0.921142	0.820849	0.644198	0.466947	0.408968	0.235087	0.0321477	0.987755	0.898877	0.924766	0.643813	0.585231	0.538212	0.379804	0.263547	0.218142	0.0360357	56.3252	-0.0691877	0.0261904	0.988039	53.4561	-0.0506952	0	0.977389	Q9Y575	-2.86918	-0.0691877	0.037711	Yes	Yes	Yes	Yes	Yes	Yes	Yes	2.28017e+18	57.7	100302652; 51130	ASB3	B3KPA3; D6W5B4; D6W5B5; G8JLA9; hsa:100302652; hsa:51130; Q2TAI4; Q53TN0; Q53TN8; Q9NVZ2; Q9Y575	1	7.636	1	2.28017e+18	57.7
P54802	0.987755	1.04013	0.974383	1.05624	0.92359	0.76389	0.581224	0.53949	0.348768	0.0995046	0.987755	0.949741	0.905091	0.883179	0.783914	0.549382	0.46349	0.362098	0.267224	0.0649591	58.4441	-0.0667807	0.0905222	0.981895	55.656	-0.0566637	0.036588	0.992367	P54802	-2.78814	-0.0667807	0.039449	Yes	Yes	Yes	Yes	Yes	Yes	Yes	2.95062e+18	82.2	4669	NAGLU	hsa:4669; P54802	1	17.863	4	2.95062e+18	82.2
Q9NWU5	0.987755	0.816394	0.763706	0.471829	0.356891	0.285121	0.216445	0.172579	0.115888	0.0344439	0.987755	0.886369	0.792938	0.673291	0.555723	0.448848	0.322583	0.23443	0.163607	0.0412514	49.2393	-0.067483	0.0614407	0.986225	52.3081	-0.0526214	0	0.99786	Q9NWU5	3.06883	-0.067483	0.0402347	Yes	Yes	Yes	Yes	Yes	Yes	Yes	4.87814e+18	23.6	29093	MRPL22	A6NGJ8; hsa:29093; Q5H9Q1; Q96Q51; Q9NWU5; Q9P006	1	30.066	6	4.87814e+18	23.6
O15013	0.987755	0.992401	0.844661	1.05727	0.605633	0.509909	0.411701	0.276996	0.207495	0.0459252	0.987755	0.801318	0.656191	0.734607	0.594083	0.386903	0.290397	0.247122	0.209962	0.0469413	54.414	-0.0701552	0.0600045	0.942059	51.8844	-0.0465713	0	0.961573	O15013	-2.5296	-0.0701552	0.0417007	Yes	Yes	Yes	Yes	Yes	Yes	Yes	7.51683e+18	151.5	9639	ARHGEF10	hsa:9639; O14665; O15013; Q2KHR8; Q68D55; Q8IWD9; Q8IY77	1	7.213	2	7.51683e+18	151.5
O75569	0.987755	0.916827	0.904157	0.758407	0.682418	0.533263	0.527491	0.413319	0.326694	0.0796037	0.987755	0.947239	0.780149	0.655604	0.559658	0.491499	0.388388	0.272506	0.130885	0.0360357	55.9256	-0.0411692	0	0.988368	52.7641	-0.0510202	0	0.985784	O75569	-3.16153	-0.0510202	0.0417007	Yes	Yes	Yes	Yes	Yes	Yes	Yes	2.89034e+18	34.4	8575	PRKRA	A8K3I6; hsa:8575; O75569; Q53G24; Q6X7T5; Q8NDK4	1	5.313	2	2.89034e+18	34.4
Q7Z7H8	0.987755	0.824349	0.818326	0.557803	0.416373	0.30069	0.244447	0.198683	0.145688	0.052814	0.987755	0.898877	0.802776	0.681545	0.593099	0.52501	0.333312	0.301624	0.190875	0.0526311	50.1754	-0.0644503	0.0686713	0.987952	53.1615	-0.0485571	0	0.993389	Q7Z7H8	2.98614	-0.0644503	0.0417007	Yes	Yes	Yes	Yes	Yes	Yes	Yes	4.62449e+18	29.3	124995	MRPL10	A6NGJ4; hsa:124995; Q7Z7H8; Q96B80; Q96Q55	1	13.893	3	4.62449e+18	29.3
Q96Q83	0.987755	0.97848	0.960728	1.0153	0.738656	0.575107	0.529005	0.42202	0.295791	0.0803691	0.987755	1.08732	0.956248	1.07656	0.961942	1.0287	0.600105	0.476326	0.533085	0.136082	56.4834	-0.0582918	0.0679351	0.971751	59.4994	-0.0714941	0.17869	0.898714	Q96Q83	3.016	-0.0714941	0.0417007	Yes	Yes	Yes	Yes	Yes	Yes	Yes	-7.60538e+18	33.4	221120	ALKBH3	A6NDJ1; hsa:221120; Q3SYI0; Q6NX57; Q96BU8; Q96Q83	1	8.116	2	-7.60538e+18	33.4
O75113	0.987755	1.00831	0.956827	0.957988	0.911694	0.678256	0.586522	0.646807	0.39402	0.211256	0.987755	0.978091	0.949361	0.940957	0.783914	0.575785	0.492816	0.346419	0.324487	0.0758647	59.4518	-0.0475732	0.168474	0.966066	56.0328	-0.0601285	0.0796403	0.985264	O75113	-3.41903	-0.0601285	0.0418625	Yes	Yes	Yes	Yes	Yes	Yes	Yes	8.87533e+18	100.3	9683	N4BP1	A7MD49; hsa:9683; O75113; Q2YDX1	1	24.143	5	8.87533e+18	100.3
Q7L311	0.987755	0.921799	0.890502	0.741008	0.584003	0.49142	0.348129	0.256693	0.160036	0.0443944	0.987755	0.851348	0.825403	0.545944	0.431792	0.339175	0.252488	0.177689	0.113161	0.0341391	53.2228	-0.0579344	0.011229	0.997163	50.4493	-0.0629323	0.0341204	0.988766	Q7L311	-2.77349	-0.0629323	0.0431538	Yes	Yes	Yes	Yes	Yes	Yes	Yes	7.80486e+18	65.6	9823	ARMCX2	hsa:9823; O60267; Q5H9D9; Q7L311	1	16.676	3	7.80486e+18	65.6
Q86X52	0.987755	0.824349	1.04851	0.768642	0.656463	0.410652	0.737126	0.352408	0.217428	0.0459252	0.987755	1.12818	1.08906	1.1308	1.02391	0.732171	0.613695	0.546506	0.364025	0.126599	55.6164	-0.0463811	0	0.847769	58.531	-0.0749551	0.143738	0.935378	Q86X52	2.91464	-0.0749551	0.0442476	Yes	Yes	Yes	Yes	Yes	Yes	Yes	9.32855e+16	91.7	22856	CHSY1	hsa:22856; Q6UX38; Q7LFU5; Q86X52; Q9Y2J5	1	11.653	3	9.32855e+16	91.7
Q14207	0.987755	0.843243	0.806622	0.615118	0.549396	0.485581	0.438945	0.29875	0.302413	0.109455	0.987755	1.01645	1.01724	0.662679	0.746538	0.496577	0.565773	0.461395	0.327213	0.581313	53.1539	-0.0404181	0.0588385	0.978296	56.175	-0.0658554	0.471002	0.859267	Q14207	3.02117	-0.0658554	0.0443084	Yes	Yes	Yes	Yes	Yes	Yes	Yes	6.21906e+16	154.2	4863	NPAT	A8K1V5; A8K6M2; hsa:4863; Q13632; Q14207; Q14967; Q16580; Q86W55; Q8IWE9	1	5.917	2	6.21906e+16	154.2
Q9UL54	0.987755	0.910861	0.972432	0.848474	0.807871	0.600408	0.517653	0.35966	0.233984	0.0451598	0.987755	0.987263	0.655207	0.667396	0.603919	0.532119	0.404839	0.276239	0.134976	0.0464671	56.0798	-0.0585816	0	0.990106	52.9718	-0.0475577	0	0.949561	Q9UL54	-3.108	-0.0585816	0.0443084	Yes	Yes	Yes	Yes	Yes	Yes	Yes	-8.9709e+18	138.2	9344	TAOK2	A5PKY1; A7MCZ2; B2RN35; B7ZM88; hsa:9344; O94957; Q6UW73; Q7LC09; Q9NSW2; Q9UL54	1	7.295	1	-8.9709e+18	138.2
Q99704	0.987755	1.14653	0.967556	1.00814	0.860864	0.73567	0.50403	0.443774	0.272613	0.0972084	0.987755	1.00311	0.910993	0.824222	0.666868	0.552429	0.427012	0.303863	0.134976	0.045993	57.0424	-0.0743183	0.101252	0.973422	54.5081	-0.0621889	0.00246322	0.994512	Q99704	-2.53428	-0.0743183	0.0452951	Yes	Yes	Yes	Yes	Yes	Yes	Yes	-1.13051e+18	52.4	1796	DOK1	hsa:1796; O43204; Q53TY2; Q99704; Q9UHG6	1	22.832	5	-1.13051e+18	52.4
Q9BW66	0.987755	0.982457	1.03778	0.960035	0.899797	0.784325	0.572143	0.48438	0.342146	0.105628	0.987755	0.981426	0.997567	0.885537	0.781947	0.466112	0.468497	0.388228	0.250864	0.0687524	58.0801	-0.0665305	0.0972999	0.993454	55.3416	-0.0619418	0.0754299	0.975632	Q9BW66	-2.73846	-0.0665305	0.0452951	Yes	Yes	Yes	Yes	Yes	Yes	Yes	-9.04533e+18	24.3	51550	CINP	F5H7P3; F5H8A7; hsa:51550; Q9BW66; Q9NPF9	1	7.065	2	-9.04533e+18	24.3
Q9Y2C4	0.987755	0.932738	0.96463	0.775806	0.664033	0.610139	0.384456	0.355309	0.189836	0.0642953	0.987755	0.958079	0.885415	0.864313	0.822274	0.725063	0.515704	0.516642	0.421287	0.0900893	54.7819	-0.0561797	0.0180087	0.987634	58.4692	-0.042258	0	0.984699	Q9Y2C4	3.68736	-0.0561797	0.0464195	Yes	Yes	Yes	Yes	Yes	Yes	Yes	6.94934e+18	41.1	9941	EXOG	A8K242; B4DVG2; hsa:9941; Q3SXM9; Q9Y2C4; Q9Y2C8	1	8.358	2	6.94934e+18	41.1
Q9P0P8	0.987755	0.975496	0.95195	0.967199	0.827338	0.621816	0.469974	0.485831	0.316761	0.142368	0.987755	0.891372	0.855901	0.713382	0.63441	0.668195	0.290397	0.258321	0.136339	0.0436222	56.7947	-0.0587972	0.140468	0.983501	53.7137	-0.0564295	0	0.958159	Q9P0P8	-3.08102	-0.0587972	0.0474976	Yes	Yes	Yes	Yes	Yes	Yes	Yes	-9.11918e+18	27.9	51250	MTRES1	B3KRG9; hsa:51250; Q9P0P8	1	13.198	2	-9.11918e+18	27.9
O94923	0.987755	0.775624	0.80272	0.724632	0.641322	0.376593	0.398078	0.291498	0.195354	0.0566411	0.987755	0.900544	0.896236	0.830117	0.856699	0.779899	0.46206	0.40988	0.269951	0.0440963	52.9088	-0.0462302	0	0.9671	56.8989	-0.0581142	0	0.966528	O94923	3.99011	-0.0581142	0.0524985	Yes	Yes	Yes	Yes	Yes	Yes	Yes	2.42872e+18	70.1	26035	GLCE	hsa:26035; O94923; Q6GUQ2	1	5.905	2	2.42872e+18	70.1
Q9BSK2	0.987755	0.948648	0.946098	0.808558	0.808952	0.628628	0.439702	0.410418	0.222947	0.0512832	0.987755	0.922224	0.856885	0.8537	0.913747	0.741311	0.559335	0.50619	0.550809	0.110952	55.9633	-0.0567679	0	0.991312	59.9546	-0.0373078	0	0.937019	Q9BSK2	3.99138	-0.0567679	0.0524985	Yes	Yes	Yes	Yes	Yes	Yes	Yes	2.02729e+18	35.4	84275	SLC25A33	hsa:84275; Q9BSK2	1	7.22	2	2.02729e+18	35.4
P09016	0.987755	0.918816	0.834907	0.713373	0.553721	0.478769	0.370833	0.282797	0.141273	0.0512832	0.987755	0.839674	0.905091	0.795922	0.773095	0.881449	0.432019	0.456915	0.294492	0.0943567	52.9894	-0.0529207	0	0.994891	57.351	-0.0468589	0	0.902787	P09016	4.36155	-0.0529207	0.054206	Yes	Yes	Yes	Yes	Yes	Yes	Yes	-8.10607e+18	27.9	3233	HOXD4	B2R9R3; hsa:3233; P09016; Q96AU0	1	5.366	1	-8.10607e+18	27.9
Q8ND76	0.987755	0.787557	0.862217	0.549615	0.455306	0.314314	0.234609	0.213185	0.105955	0.0420981	0.987755	0.894707	0.859836	0.731069	0.63441	0.498608	0.369791	0.326261	0.23314	0.0659074	50.489	-0.0614821	0.0318334	0.975348	53.8342	-0.0488543	0.0154096	0.997749	Q8ND76	3.34522	-0.0614821	0.054333	Yes	Yes	Yes	Yes	Yes	Yes	Yes	-3.81891e+18	39.3	219771	CCNY	B7ZKX9; D3DRY9; hsa:219771; Q2M3V4; Q2TU96; Q6NT86; Q7Z4U7; Q8ND76; Q8TEX2; Q8TEX3; Q96M99; Q96P45	1	16.498	3	-3.81891e+18	39.3
Q96GF1	0.987755	0.963564	1.029	0.939565	0.904123	0.742482	0.544898	0.668561	0.491145	0.263305	0.987755	0.856351	0.809663	0.727532	0.791783	0.560553	0.390533	0.382256	0.366752	0.0483637	60.5591	-0.042614	0.234078	0.950275	55.4246	-0.0406077	0	0.95397	Q96GF1	-5.13449	-0.042614	0.0557828	Yes	Yes	Yes	Yes	Yes	Yes	Yes	-4.46903e+17	20.4	91445	RNF185	A8K5C1; A9X3T8; hsa:91445; Q8N900; Q96GF1	1	8.393	2	-4.46903e+17	20.4
Q96I45	0.987755	0.990412	1.01535	0.657081	0.564536	0.38827	0.424566	0.308901	0.193147	0.0313822	0.987755	0.948073	0.852949	0.846625	0.752439	0.579847	0.471358	0.413613	0.335394	0.0981499	53.1265	-0.0592706	0.0558486	0.951939	56.266	-0.0446692	0.023651	0.992296	Q96I45	3.13956	-0.0592706	0.0560683	Yes	Yes	Yes	Yes	Yes	Yes	Yes	-1.34806e+17	11.9	85014	TMEM141	A6NIZ7; hsa:85014; Q5T5R5; Q96I45	1	3.904	2	-1.34806e+17	11.9
Q9H4I9	0.987755	0.952625	0.912936	0.968223	0.917101	0.69188	0.486624	0.529338	0.243917	0.0665916	0.987755	1.02145	0.963134	0.679187	0.646213	0.447833	0.427012	0.391961	0.387203	0.0602176	57.3342	-0.0656626	0.0372344	0.974262	54.6639	-0.0468823	0.081357	0.938764	Q9H4I9	-2.67028	-0.0656626	0.0581678	Yes	Yes	Yes	Yes	Yes	Yes	Yes	-1.96954e+18	11.4	91689	SMDT1	B2R5D1; hsa:91689; Q8TAB9; Q9H4I9	1	9.619	2	-1.96954e+18	11.4
P29034	0.987755	1.19028	1.08167	1.15552	1.01984	0.904991	0.62966	0.736722	0.430441	0.10869	0.987755	0.769632	0.932637	0.890254	0.829159	0.619451	0.537162	0.502457	0.41447	0.0739681	60.4827	-0.0714308	0.0901192	0.904102	58.0414	-0.0404397	0	0.933762	P29034	-2.44132	-0.0714308	0.0581814	Yes	Yes	Yes	Yes	Yes	Yes	Yes	6.5459e+18	11.1	6273	S100A2	hsa:6273; O00266; P29034; Q3KRB9; Q5RHS8; Q9BU83	1	12.189	3	6.5459e+18	11.1
Q8WUJ0	0.987755	1.19028	1.20067	1.12175	0.990642	0.753186	0.581981	0.548191	0.192043	0.052814	0.987755	0.774635	0.777197	0.944494	0.608837	0.702722	0.433449	0.297144	0.250864	0.0587951	57.8368	-0.0926527	0.0445111	0.92195	55.209	-0.0467587	0	0.89604	Q8WUJ0	-2.62775	-0.0926527	0.0586552	Yes	Yes	Yes	Yes	Yes	Yes	Yes	-2.6852e+17	25.5	6815	STYX	B9EJG0; hsa:6815; Q8WUJ0; Q99850	1	8.765	1	-2.6852e+17	25.5
Q14571	0.987755	0.814405	0.793942	0.560873	0.490995	0.334749	0.293639	0.227688	0.150103	0.0597028	0.987755	0.956411	0.878528	0.775877	0.729817	0.510794	0.374798	0.257575	0.147246	0.039829	50.7828	-0.054723	0.0442005	0.988305	54.0548	-0.0628496	0	0.995154	Q14571	3.27207	-0.0628496	0.0599367	Yes	Yes	Yes	Yes	Yes	Yes	Yes	-3.45523e+17	307.9	3709	ITPR2	hsa:3709; O94773; Q14571	1	20.776	3	-3.45523e+17	307.9
Q9H4E7	0.987755	0.996379	0.949999	0.815722	0.75596	0.637386	0.532789	0.519186	0.326694	0.114048	0.987755	1.04647	1.0625	0.642634	0.585231	0.665149	0.336173	0.3397	0.293129	0.00474154	57.4693	-0.0438005	0.0197474	0.99013	54.6678	-0.0534981	0	0.911853	Q9H4E7	-2.80148	-0.0534981	0.0599367	Yes	Yes	Yes	Yes	Yes	Yes	Yes	-8.81811e+18	73.9	50619	DEF6	hsa:50619; Q86VF4; Q9H4E7	1	11.203	3	-8.81811e+18	73.9
Q9BQ24	0.987755	0.904895	0.825153	0.731796	0.596981	0.368808	0.39051	0.269745	0.165554	0.0344439	0.987755	0.929729	0.914928	0.79946	0.667851	0.919022	0.405554	0.441237	0.312216	0.0801321	52.8145	-0.0538742	0	0.988539	57.0999	-0.0467528	0	0.88846	Q9BQ24	4.28541	-0.0538742	0.0611111	Yes	Yes	Yes	Yes	Yes	Yes	Yes	4.25299e+18	26.5	79038	ZFYVE21	A8K3A4; hsa:79038; Q86T05; Q96LT1; Q9BQ24	1	4.672	2	4.25299e+18	26.5
Q05932	0.987755	0.908872	0.847587	0.796276	0.646729	0.512828	0.392024	0.36111	0.225154	0.0635299	0.987755	0.998103	0.973956	0.916195	0.812438	0.794116	0.493531	0.447956	0.338121	0.119961	54.3651	-0.0489375	0.00335009	0.996452	57.457	-0.0597152	0.101272	0.984972	Q05932	3.09191	-0.0597152	0.0624745	Yes	Yes	Yes	Yes	Yes	Yes	Yes	-5.10239e+18	64.6	2356	FPGS	B3KPW4; B7Z2Z3; F5H0K6; hsa:2356; Q05932; Q5JU19; Q5JU22; Q6P2P6	1	13.587	4	-5.10239e+18	64.6
Q96DT5	0.987755	1.06002	1.01632	0.964129	0.935486	0.930291	0.57744	0.655509	0.552952	0.187528	0.987755	1.03813	0.956248	0.97751	0.952106	0.699675	0.575786	0.53904	0.358571	0.0730197	61.4256	-0.0481203	0.132907	0.93915	58.4453	-0.0598507	0.0411024	0.980986	Q96DT5	-2.98027	-0.0598507	0.0635804	Yes	Yes	Yes	Yes	Yes	Yes	Yes	3783128297487644	520	8701	DNAH11	hsa:8701; Q96DT5; Q9UJ82	1	2.429	2	3783128297487644	520
Q9Y4B4	0.987755	1.09681	0.829055	0.977434	0.857619	0.723993	0.581981	0.330655	0.268198	0.0734804	0.987755	1.05981	1.15497	0.976331	1.06128	1.02057	0.594383	0.502457	0.509908	0.0734939	56.8717	-0.0724369	0.0605349	0.959636	59.6445	-0.0736779	0.0970827	0.899583	Q9Y4B4	2.77273	-0.0736779	0.0635804	Yes	Yes	Yes	Yes	Yes	Yes	Yes	5.66139e+18	162.7	23132	RAD54L2	hsa:23132; Q8TB57; Q9BV54; Q9Y4B4	1	9.671	2	5.66139e+18	162.7
Q8NA31	0.987755	1.15349	1.0251	1.09718	0.984153	0.808653	0.631173	0.743973	0.392916	0.226564	0.987755	1.04897	0.912961	0.831297	0.722932	0.821535	0.457053	0.441237	0.403563	0.155523	60.2521	-0.0628467	0.208352	0.916268	57.6125	-0.0456565	0.104824	0.940101	Q8NA31	-2.63959	-0.0628467	0.0657545	Yes	Yes	Yes	Yes	Yes	Yes	Yes	1.70159e+18	83	283847	TERB1	A0AUW1; hsa:283847; Q8NA31	1	1.224	1	1.70159e+18	83
Q92793	0.987755	1.02024	1.0768	0.92626	0.830582	0.574134	0.473002	0.340807	0.233984	0.0551103	0.987755	1.07231	1.00445	1.18976	1.21079	1.11197	0.713832	0.559198	0.368115	0.129918	55.7307	-0.0750592	0.071965	0.983673	58.9372	-0.122737	0.187041	0.895584	Q92793	3.20645	-0.122737	0.0657545	Yes	Yes	Yes	Yes	Yes	Yes	Yes	4.67995e+17	265.2	1387	CREBBP	D3DUC9; hsa:1387; O00147; Q16376; Q4LE28; Q92793	1	51.059	3	4.67995e+17	265.2
Q92925	0.987755	0.947653	0.95195	0.837216	0.779752	0.639332	0.497219	0.417669	0.277028	0.0949121	0.987755	0.95391	0.795889	0.68862	0.613755	0.547351	0.376228	0.294904	0.159517	0.039829	56.4576	-0.052301	0.0408987	0.997947	53.4773	-0.0507433	0	0.9879	Q92925	-2.98029	-0.052301	0.0657545	Yes	Yes	Yes	Yes	Yes	Yes	Yes	-2.29259e+18	58.9	6603	SMARCD2	A5PLL5; A6NNQ7; B4DV56; B4E1R6; hsa:6603; Q7L2I6; Q92925; Q9UHZ1	1	44.44	6	-2.29259e+18	58.9
Q9H6V9	0.987755	0.869097	0.872946	0.806511	0.753797	0.687014	0.374617	0.317603	0.192043	0.052814	0.987755	0.938901	0.93854	0.924449	0.80752	0.592033	0.551468	0.513656	0.509908	0.143669	55.1688	-0.0573688	0	0.97009	59.026	-0.0374624	0.0252005	0.956681	Q9H6V9	3.85726	-0.0573688	0.0664133	Yes	Yes	Yes	Yes	Yes	Yes	Yes	8.01318e+18	37.3	60526	LDAH	B7ZA47; B7ZAJ5; D6W530; E7ESN0; hsa:60526; Q53T37; Q53T58; Q9H6V9	1	17.008	3	8.01318e+18	37.3
Q5T0D9	0.987755	0.900917	0.855389	0.778877	0.638077	0.525478	0.344345	0.237839	0.168866	0.029086	0.987755	0.931396	0.919847	0.830117	0.745554	0.921053	0.398401	0.351645	0.186784	0.0474154	53.5614	-0.0583976	0	0.995193	56.3652	-0.0718387	0.00297604	0.918021	Q5T0D9	2.80375	-0.0718387	0.0702869	Yes	Yes	Yes	Yes	Yes	Yes	Yes	3.86701e+18	30.2	127262	TPRG1L	A8K1K4; hsa:127262; Q5T0D9; Q8WV04	1	15.455	3	3.86701e+18	30.2
Q5T7V8	0.987755	1.10477	0.998767	1.002	0.830582	0.709396	0.511598	0.465527	0.229569	0.106393	0.987755	0.998937	1.00347	0.939778	0.883256	0.705768	0.526433	0.505444	0.564443	0.102891	56.9295	-0.0727418	0.0945	0.980648	59.6625	-0.0426965	0.00203079	0.941468	Q5T7V8	2.73294	-0.0727418	0.0703581	Yes	Yes	Yes	Yes	Yes	Yes	Yes	-7.12466e+18	42.2	92344	GORAB	hsa:92344; Q49A22; Q5T7V8; Q6P1P9; Q9HAE6; Q9Y350	1	6.82	1	-7.12466e+18	42.2
O60783	0.987755	0.79054	0.821252	0.590554	0.505055	0.453468	0.295153	0.262494	0.169969	0.0398019	0.987755	0.875529	0.736862	0.505853	0.349171	0.258951	0.25821	0.197101	0.143156	0.0350874	51.6935	-0.0484054	0	0.980735	49.3133	-0.0708735	0.0931025	0.986636	O60783	-2.38014	-0.0708735	0.0717262	Yes	Yes	Yes	Yes	Yes	Yes	Yes	-1.34043e+18	15.1	63931	MRPS14	hsa:63931; O60783; Q5R358	1	14.151	2	-1.34043e+18	15.1
P17568	0.987755	0.807444	0.792967	0.746125	0.631589	0.590677	0.300451	0.279896	0.116992	0.0512832	0.987755	0.936399	0.890334	0.900866	0.891124	0.661087	0.446324	0.332981	0.230413	0.055476	53.2837	-0.0518666	0	0.960555	56.0056	-0.0729981	0.0468544	0.984151	P17568	2.72193	-0.0729981	0.0717262	Yes	Yes	Yes	Yes	Yes	Yes	Yes	-1.87236e+18	16.4	4713	NDUFB7	hsa:4713; P17568; Q6ICN9; Q9UI16	1	8.093	2	-1.87236e+18	16.4
Q9H081	0.987755	1.06996	1.15092	0.971293	0.944138	0.759024	0.61074	0.458276	0.272613	0.171454	0.987755	0.922224	0.914928	0.774698	0.716047	0.588987	0.434164	0.324021	0.235866	0.0720714	57.5983	-0.0831891	0.16792	0.970235	55.0426	-0.0524677	0.0158658	0.9957	Q9H081	-2.55569	-0.0831891	0.0717262	Yes	Yes	Yes	Yes	Yes	Yes	Yes	-4.5355e+18	24.1	79003	MIS12	hsa:79003; Q96N24; Q9H081	1	6.486	2	-4.5355e+18	24.1
Q96LA8	0.987755	1.07692	0.92464	0.910907	0.780834	0.677283	0.479056	0.398816	0.26268	0.0773075	0.987755	0.913886	0.918864	0.749936	0.598017	0.505716	0.386242	0.333727	0.144519	0.0516828	56.3928	-0.0619491	0.05525	0.988982	53.7896	-0.0546384	0.00161898	0.990769	Q96LA8	-2.60317	-0.0619491	0.0729762	Yes	Yes	Yes	Yes	Yes	Yes	Yes	6.83677e+18	41.9	55170	PRMT6	A3KME1; B4DID8; hsa:55170; Q5T5Y5; Q6DKI4; Q96LA8; Q9NVR8	1	6.932	2	6.83677e+18	41.9
Q9NVZ3	0.987755	1.03814	0.915862	1.02554	0.93116	0.760971	0.61528	0.728021	0.382983	0.107159	0.987755	0.958079	0.96707	0.93624	0.88719	0.716939	0.541454	0.462888	0.309489	0.0649591	60.1778	-0.0536063	0.0247113	0.951318	57.5778	-0.0618016	0.0354251	0.995839	Q9NVZ3	-2.60003	-0.0618016	0.073498	Yes	Yes	Yes	Yes	Yes	Yes	Yes	-3.37205e+18	28.3	55707	NECAP2	B4DY19; E9PGQ8; hsa:55707; Q5VSU4; Q5VSU5; Q9H7L1; Q9H8L1; Q9NVZ3	1	55.963	10	-3.37205e+18	28.3
Q8WUM9	0.987755	0.797501	0.838808	0.789112	0.723515	0.629601	0.484354	0.530788	0.346561	0.133183	0.987755	0.958913	0.968053	0.933882	1.03178	0.825597	0.619417	0.627138	0.670788	0.187291	57.1769	-0.0337242	0	0.963774	63.1723	-0.0378844	0	0.912221	Q8WUM9	5.99542	-0.0378844	0.076262	Yes	Yes	Yes	Yes	Yes	Yes	Yes	9.14294e+18	73.7	6574	SLC20A1	hsa:6574; Q08344; Q6DHX8; Q8WUM9; Q9UQ82	1	18.946	5	9.14294e+18	73.7
Q86SR1	0.987755	0.84722	0.796868	0.758407	0.615366	0.515747	0.360995	0.262494	0.204184	0.0711841	0.987755	0.972254	0.996583	0.93742	0.943254	0.728109	0.472073	0.371057	0.227686	0.0573727	53.4087	-0.0486734	0	0.989017	56.5258	-0.0875098	0.0721138	0.993496	Q86SR1	3.11702	-0.0875098	0.0827174	Yes	Yes	Yes	Yes	Yes	Yes	Yes	3.72433e+18	68.9	55568	GALNT10	B3KXC9; hsa:55568; Q6IN56; Q86SR1; Q86VP8; Q8IXJ2; Q8TEJ2; Q96IV2; Q9H8E1; Q9Y4M4	1	20.009	4	3.72433e+18	68.9
O60318	0.987755	0.871085	0.838808	0.804464	0.521277	0.345453	0.423053	0.337906	0.247228	0.0665916	0.987755	1.11651	0.973956	0.958644	0.788832	0.605234	0.450615	0.350899	0.293129	0.0919859	53.0344	-0.0498486	0.0619601	0.956129	55.7514	-0.0710005	0.120944	0.977783	O60318	2.71702	-0.0710005	0.0870775	Yes	Yes	Yes	Yes	Yes	Yes	Yes	-3.46203e+18	218.3	8888	MCM3AP	C9JL56; hsa:8888; O60318; Q2M3C1; Q6PJP6; Q9BSY5; Q9UMT4	1	5.809	2	-3.46203e+18	218.3
Q5T2E6	0.987755	1.05306	1.0329	0.990739	0.963605	0.854389	0.621335	0.635205	0.401745	0.0711841	0.987755	1.02645	1.0261	0.90912	0.860633	0.821535	0.512128	0.437504	0.295855	0.0753905	59.7604	-0.0642636	0.0330945	0.981903	57.4303	-0.0708975	0.067383	0.985579	Q5T2E6	-2.33008	-0.0708975	0.0870775	Yes	Yes	Yes	Yes	Yes	Yes	Yes	6.35467e+18	78.7	79591	ARMH3	hsa:79591; Q2TB87; Q5T2E6; Q9H8Z9	1	22.666	7	6.35467e+18	78.7
Q9P0P0	0.987755	1.09482	1.20067	1.08285	0.98199	0.716208	0.619064	0.854192	0.604825	0.261008	0.987755	0.794647	0.97494	0.918553	0.750472	0.56563	0.51642	0.526348	0.537175	0.130392	63.6735	-0.0411221	0.179864	0.804174	58.8782	-0.0337563	0	0.893143	Q9P0P0	-4.79531	-0.0411221	0.0870775	Yes	Yes	Yes	Yes	Yes	Yes	Yes	3.06535e+18	17.9	51255	RNF181	hsa:51255; Q53H81; Q9P0P0	1	15.947	4	3.06535e+18	17.9
Q9UI09	0.987755	0.771646	0.785164	0.535286	0.292002	0.191702	0.138495	0.107318	0.0662218	0.0229626	0.987755	0.883867	0.876561	0.687441	0.496708	0.469158	0.241759	0.206806	0.179967	0.0346133	48.9378	-0.0803156	0.0249992	0.98314	52.0369	-0.0607756	0.028085	0.985653	Q9UI09	3.0991	-0.0803156	0.0870775	Yes	Yes	Yes	Yes	Yes	Yes	Yes	8.4169e+18	17.1	55967	NDUFA12	F8VQS7; hsa:55967; Q53XX0; Q9BRV6; Q9UI09	1	18.459	4	8.4169e+18	17.1
Q8TB36	0.987755	0.797501	0.810523	0.767618	0.692152	0.528398	0.363265	0.252342	0.0938142	0.0336785	0.987755	0.887203	0.904107	0.856059	0.942271	0.644839	0.479226	0.332981	0.167697	0.049312	53.4865	-0.0559137	0	0.964345	56.0276	-0.0778474	0.0251111	0.968408	Q8TB36	2.5411	-0.0778474	0.0887982	Yes	Yes	Yes	Yes	Yes	Yes	Yes	4.81512e+17	41.3	54332	GDAP1	A8K957; E7FJF3; E7FJF4; hsa:54332; Q8TB36	1	40.545	12	4.81512e+17	41.3
Q16540	0.987755	0.817388	0.813449	0.557803	0.47261	0.297771	0.268665	0.205934	0.13134	0.0359748	0.987755	0.848846	0.629628	0.417417	0.317697	0.2163	0.19026	0.146332	0.0818034	0.0218111	50.5336	-0.0592142	0.0323459	0.986521	48.1779	-0.0760928	0.0642705	0.990259	Q16540	-2.35565	-0.0760928	0.0901795	Yes	Yes	Yes	Yes	Yes	Yes	Yes	3.08138e+18	17.8	6150	MRPL23	A8MT29; hsa:6150; Q16540; Q96Q71	1	14.273	2	3.08138e+18	17.8
Q9HD47	0.987755	1.05903	1.00169	1.02963	0.977664	0.787245	0.639498	0.849841	0.459138	0.195182	0.987755	0.908883	1.00839	1.04001	0.976696	0.856062	0.696666	0.705531	0.837121	0.20199	61.8828	-0.0499639	0.119903	0.911923	65.8226	-0.0376356	0	0.863173	Q9HD47	3.93984	-0.0499639	0.0918593	Yes	Yes	Yes	Yes	Yes	Yes	Yes	8.20416e+18	20.4	29098	RANGRF	D3DTR6; hsa:29098; Q68DI3; Q9BR68; Q9HD47; Q9HD48; Q9NRU9; Q9P001; Q9P0P2	1	5.873	2	8.20416e+18	20.4
Q9HC98	0.987755	0.989418	1.02413	0.880202	0.817604	0.649063	0.479813	0.36401	0.280339	0.076542	0.987755	1.0006	0.764408	0.650888	0.574411	0.62656	0.396971	0.30909	0.16088	0.0502603	56.2231	-0.0651275	0.0723592	0.993255	53.6597	-0.0477008	0	0.954498	Q9HC98	-2.56345	-0.0651275	0.0967568	Yes	Yes	Yes	Yes	Yes	Yes	Yes	3.98165e+18	35.7	10783	NEK6	B7Z2D9; hsa:10783; Q5TBG3; Q5TBG9; Q6FG86; Q6IAR3; Q96E83; Q9HC98; Q9ULX2	1	12.45	3	3.98165e+18	35.7
Q5TC82	0.987755	1.00931	1.03876	1.1371	0.975501	0.906937	0.597117	0.613452	0.493352	0.0834308	0.987755	1.10233	1.19334	1.17443	1.02292	0.807318	0.547176	0.486779	0.338121	0.100995	60.2429	-0.0633933	0.0611807	0.93965	57.7963	-0.0910798	0.149707	0.919895	Q5TC82	-2.44663	-0.0910798	0.10174	Yes	Yes	Yes	Yes	Yes	Yes	Yes	-5.53923e+18	125.7	149041	RC3H1	B3KVK1; hsa:149041; Q5TC82; Q5W180; Q5W181; Q8IVE6; Q8N9V1	1	11.837	3	-5.53923e+18	125.7
Q9NPF5	0.987755	0.946659	0.928541	0.731796	0.726759	0.667552	0.533546	0.459726	0.307931	0.133949	0.987755	0.927227	0.778181	0.639096	0.59605	0.559537	0.387672	0.320288	0.16497	0.0440963	56.9807	-0.0406295	0.0155658	0.983829	53.3484	-0.0465698	0	0.979363	Q9NPF5	-3.63227	-0.0465698	0.105846	Yes	Yes	Yes	Yes	Yes	Yes	Yes	-3.26499e+18	53	55929	DMAP1	A8K001; D3DPY8; hsa:55929; Q0JSM4; Q5TG41; Q7Z3H7; Q9H0S8; Q9NPF5; Q9P2C2	1	12.506	6	-3.26499e+18	53
Q9NSV4	0.987755	1.01826	1.00267	0.881226	0.920346	0.775567	0.477542	0.449575	0.257161	0.0696533	0.987755	0.900544	0.7831	0.755831	0.64818	0.662102	0.424151	0.351645	0.209962	0.0611659	57.1168	-0.0741985	0.0628678	0.985293	54.8159	-0.0451499	0	0.972741	Q9NSV4	-2.30089	-0.0741985	0.105846	Yes	Yes	Yes	Yes	Yes	Yes	Yes	-6.2966e+18	136.8	81624	DIAPH3	A2A3B8; A2A3B9; A2A3C0; hsa:81624; Q18P99; Q18PA0; Q18PA1; Q2KPB6; Q3ZK23; Q5JTP8; Q5T2S7; Q5XKF6; Q6MZF0; Q6NUP0; Q86VS4; Q8NAV4; Q9NSV4	1	23.13	7	-6.2966e+18	136.8
O60673	0.987755	1.13162	0.976334	1.1545	1.07284	0.959485	0.697015	0.823737	0.348768	0.038271	0.987755	0.901378	0.909026	0.922091	0.899977	0.768729	0.562196	0.476326	0.32176	0.0384065	60.4207	-0.099469	0.0215299	0.926269	58.0024	-0.0594486	0	0.983037	O60673	-2.41831	-0.099469	0.111655	Yes	Yes	Yes	Yes	Yes	Yes	Yes	6.88874e+18	352.6	5980	REV3L	hsa:5980; O43214; O60673; Q5TC33	1	1.635	1	6.88874e+18	352.6
P43361	0.987755	0.932738	0.898305	0.822887	0.721352	0.601381	0.452568	0.451025	0.296894	0.0857271	0.987755	0.840508	0.894269	0.830117	0.816372	0.564615	0.547176	0.530828	0.657154	0.150307	56.197	-0.0450568	0	0.995893	60.2888	-0.0283812	0	0.862341	P43361	4.09174	-0.0450568	0.114189	Yes	Yes	Yes	Yes	Yes	Yes	Yes	-5.12546e+18	35.2	4107	MAGEA8	hsa:4107; P43361; Q9BUN9	1	14.805	2	-5.12546e+18	35.2
Q9BVV7	0.987755	0.833299	0.862217	0.778877	0.652137	0.487527	0.351156	0.368361	0.221843	0.0589374	0.987755	0.931396	0.933621	0.882	0.738669	0.679366	0.459914	0.450942	0.49082	0.148884	54.0203	-0.0479004	0	0.984073	57.8617	-0.0398468	0.0868825	0.958894	Q9BVV7	3.84144	-0.0479004	0.114189	Yes	Yes	Yes	Yes	Yes	Yes	Yes	3.245e+17	28.2	29090	TIMM21	hsa:29090; Q9BVV7; Q9P010	1	16.051	4	3.245e+17	28.2
Q9HB20	0.987755	1.07494	1.06509	1.05113	0.898716	0.752213	0.504787	0.459726	0.312346	0.0443944	0.987755	0.909716	0.804744	0.800639	0.658999	0.676319	0.418429	0.382256	0.199055	0.058321	57.4417	-0.0755052	0.0616008	0.973396	55.1653	-0.0476079	0	0.972619	Q9HB20	-2.27639	-0.0755052	0.123196	Yes	Yes	Yes	Yes	Yes	Yes	Yes	-2.07462e+18	33.8	65977	PLEKHA3	hsa:65977; Q4ZG69; Q86TQ1; Q9HB20; Q9NXT3	1	4.923	1	-2.07462e+18	33.8
Q9UKI2	0.987755	1.12465	1.16263	1.06136	1.00578	0.86412	0.593333	0.635205	0.362012	0.114048	0.987755	0.876363	0.944442	0.939778	0.77998	0.656009	0.469212	0.434517	0.347664	0.0753905	59.2192	-0.0757391	0.113455	0.935761	56.9435	-0.0508151	0.0245001	0.976866	Q9UKI2	-2.2757	-0.0757391	0.123196	Yes	Yes	Yes	Yes	Yes	Yes	Yes	-3.05435e+18	27.7	10602	CDC42EP3	B2R8S0; hsa:10602; O95353; Q9UKI2; Q9UQJ0	1	21.679	2	-3.05435e+18	27.7
Q7Z2W9	0.987755	0.686129	0.697381	0.416561	0.259557	0.2316	0.156658	0.129071	0.0783624	0.0130121	0.987755	0.887203	0.732927	0.604901	0.466217	0.3605	0.273946	0.217259	0.148609	0.0426739	47.8871	-0.0689501	0.0302474	0.972295	50.852	-0.0564224	0.0344689	0.996124	Q7Z2W9	2.96489	-0.0689501	0.124037	Yes	Yes	Yes	Yes	Yes	Yes	Yes	-8.84342e+18	22.8	219927	MRPL21	A6NKU0; C9JPR2; hsa:219927; Q7Z2W9	1	14.683	4	-8.84342e+18	22.8
Q8TAE6	0.987755	1.04709	1.03486	1.04805	0.97442	0.85147	0.693988	0.868694	0.575026	0.297749	0.987755	1.01478	0.966086	0.925628	0.897026	0.623513	0.556474	0.530081	0.557626	0.188239	64.1997	-0.0431387	0.22546	0.91994	59.6511	-0.040261	0.146621	0.937527	Q8TAE6	-4.54866	-0.0431387	0.124037	Yes	Yes	Yes	Yes	Yes	Yes	Yes	-8.82413e+18	17.8	81706	PPP1R14C	hsa:81706; Q5VY83; Q8TAE6; Q96BB1; Q9H277	1	4.488	2	-8.82413e+18	17.8
Q9Y5J9	0.987755	0.998367	0.97926	1.05113	0.953872	0.82033	0.65085	0.816486	0.555159	0.203602	0.987755	0.78881	0.915912	0.976331	0.789816	0.627575	0.522857	0.507683	0.471733	0.11759	63.1641	-0.0428744	0.0632414	0.936151	58.6438	-0.0377235	0	0.917183	Q9Y5J9	-4.52028	-0.0428744	0.129511	Yes	Yes	Yes	Yes	Yes	Yes	Yes	6.63656e+18	9.3	26521	TIMM8B	B0YJA5; hsa:26521; Q3KQS9; Q9UN04; Q9Y5J9	1	6.63	2	6.63656e+18	9.3
Q9H0J9	0.987755	1.02621	1.04558	0.922166	0.970094	0.827142	0.507058	0.48293	0.320072	0.0803691	0.987755	0.999771	0.863771	0.859596	0.721948	0.657025	0.423435	0.338953	0.242683	0.0692265	57.7683	-0.0767616	0.0926906	0.977504	55.5131	-0.056786	0.0263082	0.989491	Q9H0J9	-2.25523	-0.0767616	0.132171	Yes	Yes	Yes	Yes	Yes	Yes	Yes	-2.402e+18	79	64761	PARP12	hsa:64761; Q9H0J9; Q9H610; Q9NP36; Q9NTI3	1	10.227	3	-2.402e+18	79
Q13393	0.987755	0.902906	0.903182	0.857686	0.754878	0.593596	0.440459	0.36256	0.251643	0.0773075	0.987755	1.02979	1.1658	0.969256	1.16358	1.0358	0.738151	0.493498	0.31767	0.0986241	55.5633	-0.0541643	0.0295971	0.994288	58.4807	-0.134106	0.155112	0.938449	Q13393	2.91741	-0.134106	0.137436	Yes	Yes	Yes	Yes	Yes	Yes	Yes	3.02281e+18	124.1	5337	PLD1	hsa:5337; Q13393	1	23.565	4	3.02281e+18	124.1
O14618	0.987755	1.05405	0.994866	1.00814	0.928998	0.753186	0.572143	0.626504	0.431545	0.146195	0.987755	0.895541	0.929685	0.910299	0.853748	0.579847	0.507121	0.375536	0.331304	0.0843994	59.5762	-0.0534441	0.112866	0.96959	56.4925	-0.0554148	0.0601848	0.974998	O14618	-3.08374	-0.0554148	0.144893	Yes	Yes	Yes	Yes	Yes	Yes	Yes	-4.99695e+18	29	9973	CCS	hsa:9973; O14618; Q2M366; Q8NEV0	1	27.226	5	-4.99695e+18	29
A6NKD9	0.987755	1.15747	1.01535	1.01428	0.967931	0.740535	0.597117	0.60475	0.462449	0.279378	0.987755	0.908049	1.30058	0.834834	0.751456	0.656009	0.468497	0.423318	0.387203	0.12328	59.4933	-0.0573623	0.299184	0.940068	56.5569	-0.0600686	0.160472	0.866804	A6NKD9	-2.93643	-0.0600686	0.147216	Yes	Yes	Yes	Yes	Yes	Yes	Yes	-7.89258e+18	45.2	317762	CCDC85C	A6NKD9; hsa:317762	1	10.742	3	-7.89258e+18	45.2
Q9C002	0.987755	0.884012	0.903182	0.889414	0.770019	0.544941	0.445757	0.407518	0.259369	0.0796037	0.987755	1.02395	0.983794	0.938599	1.02292	0.700691	0.567203	0.488272	0.481276	0.119013	55.7129	-0.0527381	0.0331542	0.98344	58.8605	-0.0552783	0.113827	0.945825	Q9C002	3.14756	-0.0552783	0.147879	Yes	Yes	Yes	Yes	Yes	Yes	Yes	-3.84801e+18	9.6	84419	NMES1	hsa:84419; Q9C002	1	22.645	4	-3.84801e+18	9.6
Q9NWV4	0.987755	1.00334	0.943172	0.989716	0.934405	0.832008	0.625119	0.696116	0.451412	0.15538	0.987755	1.02645	1.00445	1.00463	0.955057	0.824581	0.637299	0.60922	0.811217	0.192981	60.8071	-0.0502735	0.080395	0.975717	64.5131	-0.0355789	0	0.856336	Q9NWV4	3.70597	-0.0502735	0.15186	Yes	Yes	Yes	Yes	Yes	Yes	Yes	-7.9181e+18	18	54987	CZIB	hsa:54987; Q9NWV4	1	49.122	6	-7.9181e+18	18
Q9BS16	0.987755	1.14156	1.07972	1.04498	0.895471	0.777514	0.61528	0.532238	0.375257	0.0597028	0.987755	0.929729	0.991664	0.907941	0.881289	0.642808	0.425581	0.412866	0.301309	0.0701748	58.7597	-0.066102	0.0432332	0.962029	56.3783	-0.0654681	0.076793	0.981073	Q9BS16	-2.38143	-0.066102	0.152215	Yes	Yes	Yes	Yes	Yes	Yes	Yes	-6.94991e+18	31.6	64105	CENPK	hsa:64105; Q9BS16; Q9H4L0	1	13.046	4	-6.94991e+18	31.6
Q9BXR0	0.987755	1.02522	0.860266	0.967199	0.926835	0.669498	1.07088	0.825187	0.267094	0.0757766	0.987755	1.099	1.06938	1.10722	1.0485	0.835752	0.576502	0.484539	0.308126	0.0772871	60.2744	-0.203061	0.0782351	0.858168	57.9588	-0.0934996	0.109631	0.961087	Q9BXR0	-2.31568	-0.203061	0.152215	Yes	Yes	Yes	Yes	Yes	Yes	Yes	-3.17332e+18	44	81890	QTRT1	B4DFM7; hsa:81890; Q96BQ4; Q9BXQ9; Q9BXR0	1	7.618	2	-3.17332e+18	44
Q9NSG2	0.987755	1.0461	0.945122	0.975387	0.802464	0.573161	0.496462	0.443774	0.257161	0.0796037	0.987755	0.949741	0.895253	0.779414	0.654081	0.411275	0.440602	0.334474	0.211325	0.0635367	56.3552	-0.0623956	0.0698959	0.980777	53.9737	-0.0541143	0.0424401	0.984831	Q9NSG2	-2.3815	-0.0623956	0.15235	Yes	Yes	Yes	Yes	Yes	Yes	Yes	-5.52046e+18	96.5	55732	C1orf112	A6NFP1; B3KU42; hsa:55732; Q3KNQ1; Q9H8L5; Q9NSG2; Q9NVJ0	1	11.943	3	-5.52046e+18	96.5
Q12894	0.987755	0.986435	1.00755	0.836192	0.674848	0.668525	0.439702	0.358209	0.174384	0.038271	0.987755	0.908049	0.655207	0.604901	0.585231	0.59508	0.434164	0.348659	0.129522	0.0327166	55.4663	-0.0620907	0	0.984073	53.0965	-0.0417837	0	0.929269	Q12894	-2.36989	-0.0620907	0.15836	Yes	Yes	Yes	Yes	Yes	Yes	Yes	1.79158e+17	54.8	7866	IFRD2	hsa:7866; Q12894; Q9BVB4; Q9UJ88	1	3.525	1	1.79158e+17	54.8
Q8WVT3	0.987755	1.02323	0.982186	0.900672	0.745145	0.565376	0.468461	0.391565	0.237295	0.0711841	0.987755	0.937233	0.893285	0.755831	0.599001	0.442755	0.372652	0.294158	0.16497	0.0526311	55.686	-0.0618315	0.0601175	0.991915	53.3169	-0.05784	0.0300201	0.996245	Q8WVT3	-2.36904	-0.0618315	0.15836	Yes	Yes	Yes	Yes	Yes	Yes	Yes	-1.61927e+18	79.3	51112	TRAPPC12	B3KV01; D6W4Y2; hsa:51112; Q8WVT3; Q8WVW1; Q9Y395	1	24.906	6	-1.61927e+18	79.3
Q9NRP0	0.987755	0.883018	0.872946	0.766595	0.702967	0.561483	0.404889	0.375612	0.205287	0.0566411	0.987755	0.968919	0.907058	0.940957	0.855715	0.824581	0.472789	0.406893	0.346301	0.109055	54.767	-0.0492699	0	0.992716	57.2756	-0.066417	0.109239	0.969181	Q9NRP0	2.50859	-0.066417	0.161744	Yes	Yes	Yes	Yes	Yes	Yes	Yes	6.97188e+18	16.8	58505	OSTC	A8MYS2; B2R5H1; D6RH22; hsa:58505; Q9NRP0; Q9P075; Q9P1R4	1	11.906	2	6.97188e+18	16.8
Q9UKE5	0.987755	1.00533	0.97926	0.957988	0.7419	0.50407	0.515382	0.372712	0.243917	0.0719495	0.987755	0.780472	1.01134	0.825401	0.734735	0.640777	0.536447	0.663721	0.351754	0.0910376	55.6252	-0.0630452	0.0714914	0.975937	58.4627	-0.0375236	0	0.897476	Q9UKE5	2.83749	-0.0630452	0.162646	Yes	Yes	Yes	Yes	Yes	Yes	Yes	9.08575e+18	154.8	23043	TNIK	A7E2A3; A8K4U1; D3DNQ6; hsa:23043; O60298; Q8WUY7; Q9UKD8; Q9UKD9; Q9UKE0; Q9UKE1; Q9UKE2; Q9UKE3; Q9UKE4; Q9UKE5	1	43.977	4	9.08575e+18	154.8
O15344	0.987755	1.00234	0.982186	0.936494	0.831664	0.667552	0.474515	0.377063	0.220739	0.0642953	0.987755	0.995602	0.915912	0.848984	0.646213	0.445802	0.410561	0.320288	0.182694	0.052157	56.2256	-0.0724768	0.0551103	0.999176	54.0476	-0.0623676	0.0481502	0.989111	O15344	-2.17794	-0.0724768	0.162771	Yes	Yes	Yes	Yes	Yes	Yes	Yes	3.5262e+18	75.2	4281	MID1	B2RCG2; hsa:4281; O15344; O75361; Q9BZX5	1	51.261	13	3.5262e+18	75.2
Q9UHV7	0.987755	1.07891	0.959753	1.00404	0.919264	0.788218	0.482083	0.466977	0.32559	0.0597028	0.987755	1.03229	0.930669	0.765265	0.650147	0.579847	0.591522	0.328501	0.186784	0.00474154	57.5288	-0.0729969	0.072173	0.97587	55.3546	-0.0538207	0	0.962107	Q9UHV7	-2.17428	-0.0729969	0.164542	Yes	Yes	Yes	Yes	Yes	Yes	Yes	-5.1818e+18	239.1	9969	MED13	B2RU05; hsa:9969; O60334; Q9UHV7	1	11.202	3	-5.1818e+18	239.1
O95429	0.987755	1.06897	1.04949	1.04498	0.928998	0.821303	0.582738	0.571395	0.399538	0.184466	0.987755	0.896375	0.931653	0.916195	0.764242	0.642808	0.445609	0.40316	0.383112	0.130392	58.907	-0.0661325	0.192087	0.973527	56.5565	-0.0503386	0.111978	0.975758	O95429	-2.35047	-0.0661325	0.165026	Yes	Yes	Yes	Yes	Yes	Yes	Yes	8.65729e+18	49.6	9530	BAG4	B4E217; hsa:9530; O95429; O95818	1	22.829	4	8.65729e+18	49.6
Q92574	0.987755	1.05306	1.05436	1.02247	0.936568	0.771675	0.506301	0.456826	0.249435	0.0711841	0.987755	0.937233	0.918864	0.932703	0.722932	0.48236	0.455622	0.335967	0.201782	0.0483637	57.2194	-0.0854768	0.0840638	0.985848	54.9387	-0.0629091	0.0342156	0.982443	Q92574	-2.28072	-0.0854768	0.165026	Yes	Yes	Yes	Yes	Yes	Yes	Yes	2.49033e+18	129.7	7248	TSC1	B7Z897; hsa:7248; Q5VVN5; Q92574	1	18.788	4	2.49033e+18	129.7
Q8N0U8	0.987755	0.827332	0.832956	0.789112	0.717026	0.618897	0.523707	0.529338	0.381879	0.151553	0.987755	0.973088	1.03495	0.902045	1.02686	0.796147	0.62657	0.60698	0.696692	0.178756	57.6708	-0.0321218	0	0.97995	63.1305	-0.0376538	0	0.895968	Q8N0U8	5.45976	-0.0376538	0.167626	Yes	Yes	Yes	Yes	Yes	Yes	Yes	3.22091e+17	19.8	154807	VKORC1L1	B4E222; E7ETM5; hsa:154807; Q6AHW9; Q6TEK6; Q8N0U8	1	11.454	3	3.22091e+17	19.8
Q5SQI0	0.987755	1.02323	0.900256	0.853592	0.856538	0.682149	0.500246	0.451025	0.246124	0.0750112	0.987755	0.89304	0.901155	0.650888	0.604902	0.619451	0.398401	0.285945	0.309489	0.0749164	56.8525	-0.0581942	0.0236872	0.988506	54.3424	-0.0437543	0.0055457	0.961826	Q5SQI0	-2.51016	-0.0581942	0.170316	Yes	Yes	Yes	Yes	Yes	Yes	Yes	1.07789e+18	46.8	79969	ATAT1	A2AB28; hsa:79969; Q3LIB0; Q5JP39; Q5JP40; Q5JP42; Q5SQI0; Q5SQI1; Q5SU03; Q86X42; Q8NDK9; Q9BRS1; Q9H8X5	1	4.068	2	1.07789e+18	46.8
Q13586	0.987755	0.800484	0.800769	0.685739	0.579677	0.465146	0.282287	0.192882	0.119199	0.0336785	0.987755	0.92139	0.91001	0.827759	0.778996	0.56563	0.355486	0.259814	0.162243	0.06164	52.0643	-0.0551356	0	0.98249	54.4956	-0.0707877	0.0349732	0.991632	Q13586	2.43137	-0.0707877	0.176138	Yes	Yes	Yes	Yes	Yes	Yes	Yes	8.75706e+18	77.4	6786	STIM1	E9PQJ4; hsa:6786; Q13586; Q8N382	1	44.265	10	8.75706e+18	77.4
Q8IX18	0.987755	0.952625	0.934393	0.792182	0.770019	0.592623	0.486624	0.394465	0.227361	0.136245	0.987755	0.913052	0.831306	0.680366	0.597034	0.48236	0.392679	0.283705	0.201782	0.0502603	55.7283	-0.0533074	0.0840871	0.99238	53.2823	-0.0489792	0	0.996358	Q8IX18	-2.44604	-0.0533074	0.176138	Yes	Yes	Yes	Yes	Yes	Yes	Yes	4.11527e+18	88.5	79665	DHX40	B3KTJ5; C9JR60; hsa:79665; Q5JPH4; Q8IX18; Q8TC86; Q8WY53; Q9BXM1; Q9H6M9	1	6.196	2	4.11527e+18	88.5
Q9Y483	0.987755	1.03516	1.06412	0.935471	0.823012	0.743455	0.553979	0.511935	0.300205	0.143134	0.987755	0.933898	1.11464	0.609617	0.545887	0.66718	0.49067	0.37255	0.294492	0.0663816	57.7398	-0.0618478	0.121737	0.984717	55.4134	-0.0447809	0	0.875222	Q9Y483	-2.32632	-0.0618478	0.176905	Yes	Yes	Yes	Yes	Yes	Yes	Yes	4.40259e+18	67	22823	MTF2	A6NGQ9; A8K2Q3; B1AKT5; B1AKT6; hsa:22823; Q96G26; Q9UES9; Q9UP40; Q9Y483	1	7.092	2	4.40259e+18	67
Q8NFJ5	0.987755	0.882024	0.944147	0.856662	0.812197	0.583865	0.465433	0.503234	0.311242	0.126294	0.987755	1.01978	1.08217	1.06948	1.00227	1.26632	0.593668	0.577117	0.489457	0.141298	56.8136	-0.0466395	0.0633497	0.973586	59.6079	-0.0930873	0.203979	0.833357	Q8NFJ5	2.79437	-0.0930873	0.178276	Yes	Yes	Yes	Yes	Yes	Yes	Yes	7.06639e+18	40.2	9052	GPRC5A	B3KV45; hsa:9052; O95357; Q8NFJ5	1	5.697	2	7.06639e+18	40.2
Q9UNT1	0.987755	0.940693	0.863192	0.833122	0.794893	0.636413	0.523707	0.391565	0.26268	0.0489869	0.987755	0.82133	0.798841	0.769981	0.638344	0.486422	0.384096	0.317302	0.2495	0.0474154	56.3721	-0.0509367	0	0.991933	53.7806	-0.0451433	0	0.985556	Q9UNT1	-2.59154	-0.0509367	0.178276	Yes	Yes	Yes	Yes	Yes	Yes	Yes	-1.24797e+18	26.1	11158	RABL2B	hsa:11158; Q5TZT8; Q96C33; Q9UNT1	1	14.548	3	-1.24797e+18	26.1
P36551	0.987755	0.956603	0.909034	0.920119	0.856538	0.665606	0.550195	0.548191	0.256057	0.0413327	0.987755	0.95391	0.957232	0.911478	0.920632	0.738264	0.612265	0.550239	0.612162	0.0526311	57.6101	-0.0558443	0	0.982854	60.6424	-0.0424371	0	0.940352	P36551	3.03231	-0.0558443	0.179202	Yes	Yes	Yes	Yes	Yes	Yes	Yes	6.09015e+18	50.1	1371	CPOX	A8K275; B4DSD5; hsa:1371; P36551; Q14060; Q53F08; Q8IZ45; Q96AF3	1	93.972	14	6.09015e+18	50.1
P36405	0.987755	0.97848	0.906108	1.00097	0.944138	0.698692	0.641012	0.809234	0.433753	0.0750112	0.987755	0.97559	0.962151	0.933882	0.885223	0.681397	0.567919	0.492751	0.409017	0.0611659	60.9921	-0.0485522	0	0.917381	58.4195	-0.0507957	0	0.98768	P36405	-2.57259	-0.0507957	0.186494	Yes	Yes	Yes	Yes	Yes	Yes	Yes	-5.84212e+18	20.4	403	ARL3	B2R6C7; hsa:403; P36405; Q53X83; Q5JSM2	1	61.505	10	-5.84212e+18	20.4
Q9Y6H8	0.987755	1.03914	1.04461	1.10946	1.05121	0.876771	0.79994	0.819386	0.554055	0.136245	0.987755	0.997269	0.988713	0.994018	0.885223	0.625544	0.663764	0.592048	0.511271	0.100521	62.6207	-0.0648352	0.0830488	0.958422	60.2781	-0.0433339	0	0.953883	Q9Y6H8	-2.3426	-0.0648352	0.186494	Yes	Yes	Yes	Yes	Yes	Yes	Yes	-3.56313e+18	47.4	2700	GJA3	hsa:2700; Q0VAB7; Q9H537; Q9Y6H8	1	2.204	1	-3.56313e+18	47.4
Q6P4A7	0.987755	1.02621	0.934393	0.904766	0.885738	0.697719	0.746964	0.478579	0.321176	0.109455	0.987755	0.924726	0.83229	0.847805	0.80752	0.52501	0.46349	0.395694	0.269951	0.0440963	58.6671	-0.0558094	0.0435177	0.970332	55.7108	-0.0498501	0	0.978347	Q6P4A7	-2.95635	-0.0558094	0.187402	Yes	Yes	Yes	Yes	Yes	Yes	Yes	-4.77457e+18	38	119559	SFXN4	hsa:119559; Q6P4A7; Q6WSU4; Q86TD9	1	11.028	3	-4.77457e+18	38
Q5JS54	0.987755	1.03417	0.944147	0.995857	0.890064	0.730804	0.583495	0.655509	0.405056	0.0719495	0.987755	0.9931	0.985762	0.870208	0.754407	0.699675	0.464205	0.456915	0.342211	0.0730197	59.6157	-0.0510342	0	0.971768	57.0509	-0.0512211	0.024504	0.986875	Q5JS54	-2.56485	-0.0512211	0.189231	Yes	Yes	Yes	Yes	Yes	Yes	Yes	3.56438e+18	13.8	389362	PSMG4	C9J2F8; F8WBZ2; hsa:389362; Q5JS53; Q5JS54; Q5JS56	1	12.487	2	3.56438e+18	13.8
Q9UKV5	0.987755	0.850203	0.874897	0.662199	0.526684	0.486554	0.321641	0.262494	0.146792	0.0451598	0.987755	1.00894	0.918864	0.774698	0.765226	0.596095	0.397686	0.335967	0.227686	0.0592693	52.5051	-0.0527874	0	0.986397	55.1076	-0.0584901	0.0269569	0.991144	Q9UKV5	2.60248	-0.0584901	0.196065	Yes	Yes	Yes	Yes	Yes	Yes	Yes	-7.92688e+18	72.9	267	AMFR	hsa:267; P26442; Q8IZ70; Q9UKV5	1	11.681	4	-7.92688e+18	72.9
Q9BQL6	0.987755	1.20619	1.12556	1.34998	0.948464	0.765836	0.57744	0.582997	0.240606	0.0359748	0.987755	1.04313	0.980843	0.969256	0.767193	0.618436	0.4499	0.403907	0.2495	0.0777613	58.1909	-0.0894656	0.037295	0.866675	55.9828	-0.0672125	0.0808459	0.988386	Q9BQL6	-2.20812	-0.0894656	0.200735	Yes	Yes	Yes	Yes	Yes	Yes	Yes	1.94862e+18	77.4	55612	FERMT1	D3DW10; hsa:55612; Q8IX34; Q8IYH2; Q9BQL6; Q9NWM2; Q9NXQ3	1	29.34	5	1.94862e+18	77.4
Q9BT23	0.987755	1.01229	0.910985	0.831075	0.932242	0.843685	0.668257	0.797632	0.676566	0.288563	0.987755	0.981426	1.1412	0.825401	0.87342	0.905821	0.622279	0.563678	0.613525	0.226172	66.2289	-0.0282893	0	0.914417	62.0698	-0.038746	0.130479	0.881079	Q9BT23	-4.15913	-0.038746	0.201043	Yes	Yes	Yes	Yes	Yes	Yes	Yes	7.8644e+18	14.1	80774	LIMD2	D3DU16; hsa:80774; Q96S91; Q9BT23	1	6.415	2	7.8644e+18	14.1
Q969R5	0.987755	0.836282	0.879773	0.71235	0.598062	0.477796	0.33375	0.306001	0.185421	0.0849617	0.987755	0.98226	0.921815	0.889075	0.792766	0.612343	0.467067	0.355378	0.250864	0.0659074	53.1218	-0.0514174	0.0361052	0.988848	55.8681	-0.0613012	0.0421059	0.998165	Q969R5	2.74624	-0.0613012	0.202247	Yes	Yes	Yes	Yes	Yes	Yes	Yes	2.4149e+18	79.1	83746	L3MBTL2	hsa:83746; Q8TEN1; Q969R5; Q96SC4; Q9BQI2; Q9UGS4	1	14.236	4	2.4149e+18	79.1
Q9H8G2	0.987755	1.05704	0.994866	0.88839	0.744063	0.69188	0.538843	0.517736	0.307931	0.153849	0.987755	0.994768	1.09103	0.999914	0.967844	0.868247	0.640875	0.577117	0.489457	0.193455	57.4802	-0.0513749	0.113341	0.980965	60.0636	-0.0596164	0.19395	0.969575	Q9H8G2	2.58338	-0.0596164	0.202247	Yes	Yes	Yes	Yes	Yes	Yes	Yes	2.73732e+18	38.3	79886	CAAP1	B4DWT4; D3DRK4; hsa:79886; Q5VY32; Q6IPE6; Q96C59; Q9H8G2	1	12.35	3	2.73732e+18	38.3
Q9NYP3	0.987755	1.241	1.12947	1.13198	0.911694	0.976028	0.597874	0.469878	0.277028	0.0597028	0.987755	1.03146	1.00642	0.976331	0.803586	0.638746	0.452761	0.328501	0.239957	0.0550019	58.0212	-0.106428	0.0900387	0.919988	55.8205	-0.0770014	0.0709062	0.992642	Q9NYP3	-2.20075	-0.106428	0.202247	Yes	Yes	Yes	Yes	Yes	Yes	Yes	7.97207e+18	62.7	29980	DONSON	hsa:29980; Q8NC53; Q9NSR9; Q9NVZ5; Q9NYP1; Q9NYP2; Q9NYP3	1	6.624	2	7.97207e+18	62.7
Q5TAQ9	0.987755	1.07692	0.971457	0.976411	0.837071	0.904018	0.514626	0.416219	0.27482	0.0658261	0.987755	0.916387	0.84016	0.861954	0.669819	0.398074	0.491385	0.414359	0.32585	0.0621142	57.4089	-0.0841146	0.073024	0.970061	55.2141	-0.0431787	0	0.9502	Q5TAQ9	-2.19478	-0.0841146	0.205666	Yes	Yes	Yes	Yes	Yes	Yes	Yes	2.35074e+18	66.8	50717	DCAF8	D3DVE6; hsa:50717; Q12839; Q4QQI6; Q53F14; Q5TAQ9; Q66K50; Q68CS7; Q96E00	1	14.804	5	2.35074e+18	66.8
O15394	0.987755	0.974502	1.05436	0.97334	0.670522	0.647117	0.388996	0.335006	0.176591	0.0543448	0.987755	0.91055	0.913945	0.761727	0.535068	0.518917	0.330451	0.252348	0.104981	0.0379323	55.1994	-0.0755845	0.0544813	0.975032	53.0911	-0.0613549	0	0.986296	O15394	-2.10838	-0.0755845	0.206499	Yes	Yes	Yes	Yes	Yes	Yes	Yes	7.49498e+18	93	4685	NCAM2	A8MQ06; B7Z841; hsa:4685; O15394; Q7Z7F2	1	1.286	1	7.49498e+18	93
Q06330	0.987755	0.854181	0.878798	0.811629	0.727841	0.630574	0.450297	0.451025	0.214117	0.0512832	0.987755	0.946405	1.01429	0.990481	0.951123	0.73014	0.590092	0.536054	0.354481	0.0801321	55.8063	-0.0475751	0	0.978425	58.5097	-0.0629227	0.0566793	0.984484	Q06330	2.70339	-0.0629227	0.206499	Yes	Yes	Yes	Yes	Yes	Yes	Yes	-4.65586e+18	55.6	3516	RBPJ	B4DY22; hsa:3516; Q06330; Q5XKH9; Q6P1N3	1	15.352	5	-4.65586e+18	55.6
Q96MH6	0.987755	0.982457	1.05924	0.933424	0.869516	0.730804	0.529762	0.520636	0.288065	0.0903196	0.987755	0.864689	0.833274	0.777056	0.76916	0.467127	0.474219	0.434517	0.279495	0.0526311	57.6929	-0.0637924	0.066611	0.9865	55.3931	-0.0427878	0	0.966576	Q96MH6	-2.29972	-0.0637924	0.206499	Yes	Yes	Yes	Yes	Yes	Yes	Yes	3.95126e+18	37.4	137695	TMEM68	hsa:137695; Q658X6; Q8WUD2; Q96MH6	1	20.039	5	3.95126e+18	37.4
Q9BXL8	0.987755	1.10874	1.05631	0.938541	0.798138	0.739562	0.457865	0.452475	0.265991	0.0803691	0.987755	0.87136	0.869674	0.833655	0.670802	0.572739	0.404839	0.293411	0.181331	0.064485	56.8016	-0.0689681	0.0774925	0.972334	54.4858	-0.0550727	0.000931721	0.988727	Q9BXL8	-2.31584	-0.0689681	0.206499	Yes	Yes	Yes	Yes	Yes	Yes	Yes	1.45715e+18	26.1	55038	CDCA4	hsa:55038; Q8TB18; Q9BXL8; Q9NWK7	1	8.93	1	1.45715e+18	26.1
Q9NVH0	0.987755	0.867108	0.821252	0.664246	0.533173	0.461253	0.28153	0.272645	0.157829	0.0420981	0.987755	1.00227	0.962151	0.824222	0.707195	0.600157	0.384811	0.312823	0.2495	0.0545277	52.2373	-0.0525332	8.15844e-05	0.993863	54.9386	-0.0617841	0.047287	0.9932	Q9NVH0	2.70134	-0.0617841	0.20665	Yes	Yes	Yes	Yes	Yes	Yes	Yes	2.95357e+17	70.3	55218	EXD2	B4DIH6; G5E947; hsa:55218; Q6AWB6; Q8N3D3; Q9NVH0	1	17.267	3	2.95357e+17	70.3
Q5VT66	0.987755	0.779602	0.786139	0.698021	0.633752	0.501151	0.317857	0.314702	0.171073	0.0390364	0.987755	0.734611	0.568633	0.541227	0.479988	0.367609	0.253918	0.222485	0.171787	0.0421997	52.9523	-0.0465028	0	0.974909	49.7311	-0.0452553	0.000197837	0.966449	Q5VT66	-3.22118	-0.0465028	0.210207	Yes	Yes	Yes	Yes	Yes	Yes	Yes	4.166e+18	37.5	64757	MTARC1	A8K447; B2D078; hsa:64757; Q5VT66; Q5VVS9; Q5VVT0; Q5VVT1; Q8N9P5; Q96FN8; Q9H6C7	1	11.4	3	4.166e+18	37.5
Q16566	0.987755	1.02323	0.984137	0.918072	0.881412	0.760971	0.521437	0.730921	0.341042	0.203602	0.987755	1.06481	0.935588	0.911478	0.759325	0.651947	0.492101	0.381509	0.351754	0.0734939	59.4882	-0.0487899	0.146383	0.928218	56.5972	-0.0553518	0.0581302	0.98256	Q16566	-2.89097	-0.0553518	0.211814	Yes	Yes	Yes	Yes	Yes	Yes	Yes	8.56581e+18	51.9	814	CAMK4	D3DSZ7; hsa:814; Q16566	1	29.86	7	8.56581e+18	51.9
Q9Y5U4	0.987755	0.734854	0.793942	0.726679	0.722433	0.639332	0.418512	0.375612	0.200873	0.0597028	0.987755	1.00644	0.947394	0.858417	0.972762	0.732171	0.476365	0.43601	0.357208	0.0715973	54.7458	-0.0410186	0	0.929508	57.4241	-0.0628397	0.0655157	0.965116	Q9Y5U4	2.67833	-0.0628397	0.216944	Yes	Yes	Yes	Yes	Yes	Yes	Yes	9.84755e+17	24.8	51141	INSIG2	A8K5W8; hsa:51141; Q8TBI8; Q9Y5U4	1	5.776	1	9.84755e+17	24.8
A8MTA8	0.987755	0.963564	1.03095	0.912954	0.91602	0.721073	0.568359	0.629404	0.402849	0.251823	0.987755	0.884701	0.904107	0.794743	0.757357	0.607265	0.404839	0.427051	0.339484	0.0516828	59.3517	-0.0494098	0.228614	0.968663	56.0288	-0.0449365	0	0.980418	A8MTA8	-3.32296	-0.0494098	0.220467	Yes	Yes	Yes	Yes	Yes	Yes	Yes	4.05993e+18	30.6	730112	FAM166B	A1L3B2; A8MTA8; B7ZBJ0; hsa:730112	1	1.358	1	4.05993e+18	30.6
Q8WYP5	0.987755	0.931743	0.983161	0.802417	0.772182	0.667552	0.481326	0.394465	0.254954	0.061999	0.987755	0.97142	1.03298	0.968077	0.947188	0.858093	0.61298	0.520375	0.331304	0.0934084	56.2765	-0.0540007	0.000719878	0.990338	58.5406	-0.0753812	0.0881393	0.993118	Q8WYP5	2.26412	-0.0753812	0.223339	Yes	Yes	Yes	Yes	Yes	Yes	Yes	-1.32907e+18	252.3	25909	AHCTF1	A6NGM0; A8MSG9; A8MZ86; hsa:25909; Q7Z4E3; Q8IZA4; Q8WYP5; Q96EH9; Q9Y4Q6	1	82.91	17	-1.32907e+18	252.3
Q9NXX6	0.987755	0.908872	0.859291	0.75329	0.479099	0.326964	0.296667	0.210285	0.140169	0.0375056	0.987755	0.943904	0.926734	0.837192	0.633426	0.521964	0.394825	0.324768	0.215416	0.0564243	51.6914	-0.0692011	0.0545637	0.988826	54.355	-0.0577566	0.0373163	0.995074	Q9NXX6	2.66358	-0.0692011	0.223339	Yes	Yes	Yes	Yes	Yes	Yes	Yes	-4.62622e+18	44.3	54780	NSMCE4A	hsa:54780; Q5SQQ5; Q6P673; Q8WY66; Q9BS90; Q9NXX6	1	17.22	4	-4.62622e+18	44.3
Q9UKG9	0.987755	0.948648	0.779311	0.639682	0.571025	0.464173	0.345859	0.319053	0.185421	0.0520486	0.987755	0.968085	0.921815	0.847805	0.785881	0.625544	0.473504	0.386735	0.215416	0.0545277	52.76	-0.0486045	0.00763561	0.989212	55.9559	-0.0580193	0.00287483	0.998368	Q9UKG9	3.19592	-0.0580193	0.22362	Yes	Yes	Yes	Yes	Yes	Yes	Yes	5.82979e+18	70.1	54677	CROT	A4D1D6; E7EQF2; hsa:54677; Q86V17; Q8IUW9; Q9UKG9; Q9Y6I2	1	22.003	4	5.82979e+18	70.1
Q58FF6	0.987755	1.00334	0.785164	0.879179	0.780834	0.492393	0.81659	0.668561	0.40616	0.0681224	0.987755	1.05314	1.03003	1.19683	0.907845	0.708815	0.544315	0.454675	0.41447	0.105736	59.7753	-0.0357381	0	0.825017	57.7238	-0.0724308	0.158311	0.924998	Q58FF6	-2.05145	-0.0724308	0.226706	Yes	Yes	Yes	Yes	Yes	Yes	Yes	1.32073e+17	58.2		HSP90AB4P	Q58FF6	1	74.082	1	1.32073e+17	58.2
Q9BQ69	0.987755	0.951631	0.854414	0.615118	0.515869	0.476823	0.33602	0.284247	0.201976	0.0543448	0.987755	1.01812	0.957232	0.887895	0.709162	0.596095	0.416283	0.418092	0.259044	0.0687524	52.4617	-0.0526379	0.0452605	0.982668	55.649	-0.0578027	0.0540712	0.989378	Q9BQ69	3.18721	-0.0578027	0.226706	Yes	Yes	Yes	Yes	Yes	Yes	Yes	-5.65286e+18	35.5	28992	MACROD1	hsa:28992; Q9BQ69; Q9UH96	1	17.691	5	-5.65286e+18	35.5
O00115	0.987755	0.964558	0.919763	0.935471	0.751634	0.644198	0.576683	0.714969	0.571715	0.287798	0.987755	0.909716	0.941491	0.884358	0.876371	0.560553	0.544315	0.494245	0.507181	0.155523	62.8019	-0.027099	0.092328	0.91435	58.7751	-0.0379622	0.0607417	0.936476	O00115	-4.02677	-0.0379622	0.228064	Yes	Yes	Yes	Yes	Yes	Yes	Yes	-5.29946e+18	39.6	1777	DNASE2	B2RD06; B7Z4K6; hsa:1777; O00115; O43910	1	11.71	3	-5.29946e+18	39.6
Q9Y6A9	0.987755	0.911855	0.855389	0.850521	0.646729	0.673391	0.415485	0.477129	0.231776	0.0979738	0.987755	0.89304	0.885415	0.864313	0.948172	0.650932	0.548606	0.471847	0.553536	0.136082	55.9337	-0.0449641	0	0.967008	59.6116	-0.0364499	0	0.912335	Q9Y6A9	3.67783	-0.0449641	0.228977	Yes	Yes	Yes	Yes	Yes	Yes	Yes	3.97792e+18	18.3	28972	SPCS1	B3KNF8; hsa:28972; Q9BVW1; Q9Y6A9; X6R2S6	1	9.113	1	3.97792e+18	18.3
Q9HBR0	0.987755	0.980468	1.00657	0.9324	0.919264	0.786271	0.529005	0.925254	0.330005	0.130121	0.987755	0.908049	0.907058	0.843088	0.853748	0.681397	0.496392	0.456915	0.364025	0.0744422	60.7837	-0.0495528	0.00824819	0.835085	57.4987	-0.0464848	0	0.982868	Q9HBR0	-3.28499	-0.0495528	0.230931	Yes	Yes	Yes	Yes	Yes	Yes	Yes	-4.25292e+17	119.7	124565	SLC38A10	hsa:124565; Q6ZRC5; Q8NA99; Q96C66; Q9HBR0	1	28.681	8	-4.25292e+17	119.7
P51956	0.987755	1.04113	1.01437	0.948776	0.834908	0.746374	0.529762	0.398816	0.222947	0.0711841	0.987755	0.966417	0.937556	0.870208	0.789816	0.73014	0.63873	0.391961	0.537175	0.0625884	56.8422	-0.0759465	0.0565428	0.995509	58.9901	-0.0416343	0	0.943147	P51956	2.14786	-0.0759465	0.233184	Yes	Yes	Yes	Yes	Yes	Yes	Yes	-4.23721e+18	57.7	4752	NEK3	A8K2J4; hsa:4752; P51956; Q5TAP2; Q8J023; Q8WUN5	1	14.846	3	-4.23721e+18	57.7
Q9BYN8	0.987755	0.854181	0.889527	0.53938	0.415291	0.364916	0.283044	0.249441	0.193147	0.0574065	0.987755	0.908883	0.853933	0.627305	0.512446	0.500639	0.358347	0.322528	0.484003	0.0910376	50.7077	-0.0624632	0.103477	0.966627	53.3361	-0.0425292	0.147308	0.907595	Q9BYN8	2.62837	-0.0624632	0.236247	Yes	Yes	Yes	Yes	Yes	Yes	Yes	7.35334e+17	24.2	64949	MRPS26	hsa:64949; Q96Q58; Q9BYN8	1	30.595	8	7.35334e+17	24.2
Q92674	0.987755	0.986435	0.984137	0.884296	0.858701	0.865093	0.502517	0.48003	0.278131	0.243404	0.987755	0.898877	0.932637	0.843088	0.68654	0.641792	0.42272	0.365084	0.207235	0.0445705	57.4143	-0.0762045	0.219829	0.96662	55.3588	-0.0553927	0	0.98963	Q92674	-2.05553	-0.0762045	0.240105	Yes	Yes	Yes	Yes	Yes	Yes	Yes	-3.16465e+16	86.7	2491	CENPI	hsa:2491; Q5JWZ9; Q92674; Q96ED0	1	9.042	2	-3.16465e+16	86.7
Q8WWZ3	0.987755	0.960581	0.915862	0.945706	0.775426	0.868013	0.505544	0.555442	0.44479	0.0696533	0.987755	1.01812	1.07824	0.930345	0.886206	0.62656	0.472073	0.420332	0.396746	0.0611659	59.1838	-0.0465308	0	0.947853	56.9819	-0.06185	0.0880892	0.960227	Q8WWZ3	-2.20194	-0.06185	0.241269	Yes	Yes	Yes	Yes	Yes	Yes	Yes	-5.17287e+18	24.8	128178	EDARADD	A2VCK5; A8K7B5; B1AL54; B9ZVW5; hsa:128178; Q5VYJ7; Q8WWZ3	1	5.304	1	-5.17287e+18	24.8
Q86YV9	0.987755	0.951631	1.20652	1.18725	1.11285	0.872878	0.541114	0.610551	0.248332	0.061999	0.987755	0.908883	0.977891	0.820684	0.709162	0.708815	0.479226	0.37255	0.269951	0.0734939	58.3603	-0.0987762	0.0727397	0.901923	56.2385	-0.0519599	0.00681146	0.981277	Q86YV9	-2.12179	-0.0987762	0.241415	Yes	Yes	Yes	Yes	Yes	Yes	Yes	1.75442e+18	82.9	79803	HPS6	hsa:79803; Q5VV69; Q86YV9; Q9H685	1	5.132	2	1.75442e+18	82.9
Q8IZ52	0.987755	1.05206	1.03681	0.966176	0.932242	0.686041	0.507814	0.538039	0.288065	0.120936	0.987755	0.907215	1.0261	0.940957	0.679654	0.596095	0.446324	0.327754	0.203145	0.0502603	57.5219	-0.0678976	0.118175	0.975053	55.2714	-0.0668145	0.0390156	0.979012	Q8IZ52	-2.25054	-0.0678976	0.241903	Yes	Yes	Yes	Yes	Yes	Yes	Yes	2.87728e+18	85.4	79586	CHPF	B4DXU0; hsa:79586; Q6UXD6; Q7L4G1; Q8IZ52; Q9H0F8; Q9H618	1	13.163	4	2.87728e+18	85.4
P16520	0.987755	0.665247	0.714938	0.572132	0.636996	0.47585	0.362508	0.249441	0.210806	0.0329131	0.987755	0.936399	0.812614	0.821863	0.72785	0.514856	0.422005	0.456168	0.279495	0.0497862	51.8247	-0.039711	0	0.926529	55.4505	-0.04489	0	0.978989	P16520	3.62582	-0.04489	0.243657	Yes	Yes	Yes	Yes	Yes	Yes	Yes	9.05484e+18	37.2	2784	GNB3	hsa:2784; P16520; Q96B71; Q9BQC0	1	8.942	1	9.05484e+18	37.2
Q6PFW1	0.987755	1.00831	0.950975	0.904766	0.72027	0.656848	0.503274	0.42202	0.213013	0.0474561	0.987755	1.15987	1.06545	0.764085	0.621623	0.610312	0.359062	0.279972	0.199055	0.0692265	56.2939	-0.0585798	0	0.992384	54.2712	-0.070499	0.0793758	0.945436	Q6PFW1	-2.02268	-0.070499	0.243657	Yes	Yes	Yes	Yes	Yes	Yes	Yes	5.29933e+18	159.4	9677	PPIP5K1	hsa:9677; O15082; Q5HYF8; Q6PFW1; Q7Z3A7; Q86TE7; Q86UV3; Q86UV4; Q86XW8; Q8IZN0	1	11.193	2	5.29933e+18	159.4
Q6SPF0	0.987755	0.981463	0.912936	0.765571	0.636996	0.478769	0.398078	0.321953	0.172177	0.0558757	0.987755	0.962248	0.896236	0.820684	0.784898	0.782946	0.470643	0.412119	0.310853	0.0886668	53.9154	-0.0577912	0.0302011	0.994948	57.0449	-0.0501264	0.0104438	0.973169	Q6SPF0	3.12951	-0.0577912	0.243657	Yes	Yes	Yes	Yes	Yes	Yes	Yes	-1.22755e+18	56	90378	SAMD1	hsa:90378; Q6P0R3; Q6PIS7; Q6SPF0; Q96IM4	1	7.85	3	-1.22755e+18	56
Q8IZA0	0.987755	0.875063	0.95195	0.900672	0.804626	0.596515	0.52068	0.507584	0.316761	0.121702	0.987755	0.894707	0.932637	0.916195	1.04063	0.664133	0.560766	0.558452	0.595801	0.144143	57.2793	-0.0466946	0.0495584	0.975888	60.907	-0.0381406	0	0.876656	Q8IZA0	3.6277	-0.0466946	0.243657	Yes	Yes	Yes	Yes	Yes	Yes	Yes	4.77455e+18	115.6	79932	KIAA0319L	B1AN13; D3DPR8; hsa:79932; O95010; Q6PJJ7; Q7L1C9; Q8IZA0; Q8N2B3; Q8NDA0; Q8WY39; Q8WYZ5; Q96IC3; Q96JJ0; Q9BUW6; Q9H7V0	1	23.51	5	4.77455e+18	115.6
Q8IZD4	0.987755	1.03317	1.09338	1.07262	0.873842	0.822276	0.578954	0.430721	0.272613	0.0405673	0.987755	0.969753	0.932637	0.878462	0.75539	0.55446	0.464205	0.363591	0.231776	0.0564243	57.6226	-0.085086	0.049407	0.978113	55.5109	-0.0590014	0.0281379	0.996906	Q8IZD4	-2.11178	-0.085086	0.243657	Yes	Yes	Yes	Yes	Yes	Yes	Yes	-2.67317e+18	67.7	196513	DCP1B	B4DRD1; hsa:196513; Q86XH9; Q8IZD4; Q96BP8; Q96MZ8	1	15.08	4	-2.67317e+18	67.7
Q8NG04	0.987755	1.04908	1.09533	0.859733	0.873842	0.737616	0.663716	0.510485	0.347664	0.0076542	0.987755	0.970587	1.16383	0.825401	0.826208	0.796147	0.406269	0.455422	0.192238	0.100047	58.5626	-0.0602022	0	0.972374	56.515	-0.0762223	0.0814009	0.936204	Q8NG04	-2.04754	-0.0762223	0.243657	Yes	Yes	Yes	Yes	Yes	Yes	Yes	1.95576e+18	60	65012	SLC26A10	A6NMJ2; B6ZDQ3; Q6ZWI7; Q8NG04	1	1.244	1	1.95576e+18	60
P02649	0.987755	0.914839	0.863192	0.891461	0.859782	0.67923	0.588792	0.758476	0.505493	0.234219	0.987755	0.886369	0.949361	0.994018	0.885223	0.782946	0.552898	0.483046	0.492184	0.145565	62.4096	-0.0289965	0	0.918872	59.1758	-0.048609	0.107236	0.949953	P02649	-3.23382	-0.048609	0.243765	Yes	Yes	Yes	Yes	Yes	Yes	Yes	5.88037e+18	36.1	348	APOE	B2RC15; C0JYY5; hsa:348; P02649; Q9P2S4	1	7.847	3	5.88037e+18	36.1
O75127	0.987755	0.844237	0.747125	0.528121	0.393661	0.364916	0.248988	0.18128	0.0860883	0.023728	0.987755	0.896375	0.76244	0.639096	0.546871	0.488453	0.338319	0.276239	0.214052	0.0531053	50.0808	-0.0587874	0.0104166	0.988301	52.5441	-0.0465545	0	0.992021	O75127	2.46336	-0.0587874	0.245449	Yes	Yes	Yes	Yes	Yes	Yes	Yes	-3.65955e+18	78.8	26024	PTCD1	hsa:26024; O75127; Q3ZB78; Q66K60; Q9UDV2	1	8.735	3	-3.65955e+18	78.8
Q96LI5	0.987755	1.04212	1.00852	0.934447	0.816523	0.593596	0.466947	0.349508	0.205287	0.0535794	0.987755	0.869692	0.852949	0.760548	0.659983	0.445802	0.383381	0.311329	0.212689	0.0450446	55.7428	-0.0741195	0.0544136	0.993395	53.7202	-0.0506306	0	0.992152	Q96LI5	-2.02254	-0.0741195	0.245449	Yes	Yes	Yes	Yes	Yes	Yes	Yes	-3.7558e+17	63	246175	CNOT6L	hsa:246175; Q96LI5; Q9UF92	1	8.791	1	-3.7558e+17	63
Q8TAG9	0.987755	1.0103	0.999743	0.900672	0.826256	0.654902	0.562304	0.48003	0.306828	0.113282	0.987755	0.985596	0.914928	0.774698	0.651131	0.527041	0.437741	0.341193	0.231776	0.0625884	57.424	-0.0554551	0.0769401	0.994241	54.6236	-0.0528564	0.027827	0.995266	Q8TAG9	-2.80044	-0.0554551	0.245927	Yes	Yes	Yes	Yes	Yes	Yes	Yes	5.6407e+18	93.7	54536	EXOC6	E9PHI3; hsa:54536; Q5VXH8; Q8TAG9; Q9NZ24	1	27.549	6	5.6407e+18	93.7
Q8NFD4	0.987755	1.37922	0.96658	0.934447	0.73433	0.687014	0.439702	0.324854	0.195354	0.0658261	0.987755	0.967251	0.944442	0.62023	0.598017	0.512825	0.420574	0.300877	0.23314	0.0862961	55.6621	-0.0780976	0.065269	0.895942	53.6289	-0.0512043	0.0659223	0.968322	Q8NFD4	-2.03326	-0.0780976	0.248306	Yes	Yes	Yes	Yes	Yes	Yes	Yes	-3.0677e+18	17				1	1.442	1	-3.0677e+18	17
Q14644	0.987755	0.85617	0.827104	0.717467	0.619692	0.490447	0.394294	0.350958	0.222947	0.0841962	0.987755	1.06898	0.978875	0.911478	0.761292	0.695613	0.434164	0.413613	0.291765	0.0744422	53.7887	-0.0443782	0.00541473	0.995489	56.3709	-0.0619744	0.0676685	0.983328	Q14644	2.58219	-0.0619744	0.249684	Yes	Yes	Yes	Yes	Yes	Yes	Yes	2.84976e+17	95.6	22821	RASA3	A6NL15; F8W6X8; hsa:22821; Q14644; Q8IUY2	1	17.954	5	2.84976e+17	95.6
O43513	0.987755	1.02919	0.931467	1.08285	0.958198	0.829088	0.566845	0.619253	0.413886	0.0826654	0.987755	0.913886	0.986745	0.897329	0.838011	0.707799	0.557905	0.416599	0.301309	0.0507345	59.4894	-0.0620907	0.0538095	0.958289	57.3173	-0.058079	0.00123652	0.992349	O43513	-2.17212	-0.0620907	0.253044	Yes	Yes	Yes	Yes	Yes	Yes	Yes	7.96384e+17	27.2	9443	MED7	hsa:9443; O43513	1	9.899	2	7.96384e+17	27.2
Q96EN9	0.987755	0.934726	0.901231	0.909884	0.943057	0.664633	0.455595	0.435072	0.295791	0.0535794	0.987755	0.858019	0.812614	0.839551	0.710145	0.55446	0.416283	0.289678	0.25359	0.0573727	56.8685	-0.0634878	0.0374066	0.971133	54.7009	-0.0495981	0	0.979133	Q96EN9	-2.16759	-0.0634878	0.25624	Yes	Yes	Yes	Yes	Yes	Yes	Yes	-5.73402e+18	22.6	55049	REX1BD	E9PAS0; hsa:55049; Q8NAX4; Q96EN9; Q9NWI0	1	10.281	2	-5.73402e+18	22.6
O94830	0.987755	0.853186	0.765656	0.721561	0.664033	0.600408	0.375374	0.330655	0.181006	0.0627645	0.987755	0.916387	0.945426	0.814789	0.868502	0.757559	0.416998	0.385242	0.439011	0.0881927	54.0002	-0.0453724	0	0.974063	57.3509	-0.0483811	0.0390555	0.934021	O94830	3.35068	-0.0483811	0.259544	Yes	Yes	Yes	Yes	Yes	Yes	Yes	1.34396e+18	81	23259	DDHD2	B3KWV2; B3KXB5; hsa:23259; O94830; Q9H8X7	1	9.941	2	1.34396e+18	81
Q9BVT8	0.987755	0.871085	0.84271	0.721561	0.638077	0.541048	0.379158	0.400266	0.267094	0.139307	0.987755	0.999771	0.918864	0.931524	0.836044	0.671242	0.487809	0.44049	0.481276	0.122806	54.3572	-0.042902	0.0758224	0.991362	57.934	-0.0466434	0.0954568	0.961503	Q9BVT8	3.57683	-0.0466434	0.259544	Yes	Yes	Yes	Yes	Yes	Yes	Yes	-1.08471e+18	26.2	83590	TMUB1	D3DX06; hsa:83590; Q53AQ2; Q9BVT8	1	9.192	2	-1.08471e+18	26.2
Q9NY35	0.987755	0.991407	0.983161	0.9498	0.93116	0.612085	0.654634	0.713518	0.492248	0.157677	0.987755	0.987263	0.960183	0.944494	0.880305	0.593049	0.51785	0.447956	0.511271	0.0872444	61.2844	-0.0391521	0	0.930687	58.2262	-0.0457228	0.0412445	0.938703	Q9NY35	-3.05825	-0.0457228	0.259544	Yes	Yes	Yes	Yes	Yes	Yes	Yes	-8.5228e+18	28.6	56650	CLDND1	B3KQR1; D3DN36; F2Z2D9; hsa:56650; Q502Y8; Q6UVX2; Q9BUZ9; Q9NY35; Q9NZZ5; Q9Y4S9	1	9.106	3	-8.5228e+18	28.6
Q9Y6T7	0.987755	0.833299	0.73542	0.599766	0.324446	0.173213	0.233095	0.166778	0.114784	0.0336785	0.987755	0.905547	0.813598	0.637917	0.493758	0.331051	0.308278	0.256828	0.166333	0.0516828	49.2973	-0.0755509	0.0655942	0.980063	51.38	-0.0592106	0.0639447	0.992508	Q9Y6T7	2.08263	-0.0755509	0.259544	Yes	Yes	Yes	Yes	Yes	Yes	Yes	-6.42612e+18	90.5	1607	DGKB	A4D116; A4D117; A8MXU2; hsa:1607; O75241; Q2M377; Q75MF9; Q75MU7; Q86UI5; Q86UM9; Q9UQ29; Q9Y6T7	1	1.513	1	-6.42612e+18	90.5
P12931	0.987755	0.940693	0.902207	0.887367	0.790567	0.549806	0.423809	0.400266	0.279235	0.0949121	0.987755	0.90388	0.875577	0.736965	0.671786	0.425492	0.333312	0.262801	0.192238	0.055476	55.6347	-0.0563069	0.076793	0.988028	53.2164	-0.05859	0.0336595	0.993209	P12931	-2.41834	-0.05859	0.261786	Yes	Yes	Yes	Yes	Yes	Yes	Yes	2.66559e+18	59.8	6714	SRC	E1P5V4; hsa:6714; P12931; Q76P87; Q86VB9; Q9H5A8	1	35.512	4	2.66559e+18	59.8
Q02252	0.987755	0.921799	0.952925	0.679598	0.590492	0.527425	0.358724	0.288598	0.178799	0.0941467	0.987755	0.82133	0.761457	0.548302	0.455398	0.396043	0.279668	0.208299	0.118615	0.0640108	53.3836	-0.0565771	0.064738	0.982185	50.6221	-0.0540305	0.0310987	0.988787	Q02252	-2.76143	-0.0565771	0.263856	Yes	Yes	Yes	Yes	Yes	Yes	Yes	-5.09766e+18	57.8	4329	ALDH6A1	B2R609; B4DFS8; hsa:4329; J3KNU8; Q02252; Q9UKM8	1	6.792	2	-5.09766e+18	57.8
Q9P0L0	0.987755	0.798495	0.845636	0.766595	0.740819	0.578999	0.445	0.349508	0.166658	0.052814	0.987755	0.961414	0.948377	0.904404	0.98063	0.675304	0.522857	0.404653	0.239957	0.0559502	54.7855	-0.0485788	0	0.964477	56.8567	-0.0762293	0.0508231	0.982016	Q9P0L0	2.07117	-0.0762293	0.265658	Yes	Yes	Yes	Yes	Yes	Yes	Yes	-5.06214e+18	27.9	9218	VAPA	A6NDZ0; D3DUI3; hsa:9218; O75453; Q5U0E7; Q9P0L0; Q9UBZ2	1	86.455	12	-5.06214e+18	27.9
Q9Y282	0.987755	0.902906	0.852463	0.850521	0.708374	0.53229	0.429864	0.369811	0.204184	0.0574065	0.987755	0.96475	0.966086	0.903224	0.98063	0.729125	0.486379	0.395694	0.355845	0.0763388	54.9495	-0.0520359	0	0.991254	57.1431	-0.0710944	0.0990917	0.969553	Q9Y282	2.19367	-0.0710944	0.271298	Yes	Yes	Yes	Yes	Yes	Yes	Yes	1.25485e+18	43.2	51614	ERGIC3	hsa:51614; Q5JWS3; Q6ZWP7; Q9H276; Q9P1L3; Q9Y282	1	18.344	5	1.25485e+18	43.2
Q4KMP7	0.987755	0.984446	0.912936	0.882249	0.746226	0.6043	0.423809	0.326304	0.205287	0.0627645	0.987755	0.97142	0.951329	0.866671	0.841945	0.949487	0.433449	0.445716	0.264498	0.0659074	55.2546	-0.0643233	0.0382877	0.998656	57.3133	-0.0777101	0.0584835	0.934858	Q4KMP7	2.05866	-0.0777101	0.271736	Yes	Yes	Yes	Yes	Yes	Yes	Yes	1.00843e+18	87.1	26000	TBC1D10B	B9A6L0; hsa:26000; Q4KMP7; Q6IN54; Q6P530; Q71RG7; Q86VC5; Q9H8Z2; Q9NUN6; Q9UFP2	1	44.44	10	1.00843e+18	87.1
Q8WWM9	0.987755	0.988423	0.96463	1.06648	0.823012	0.651009	0.616794	0.616352	0.395123	0.130121	0.987755	0.959747	0.965102	0.856059	0.819323	0.652963	0.481372	0.430038	0.332667	0.0763388	59.2471	-0.048516	0.0631945	0.951452	56.8772	-0.0523926	0.0320788	0.993192	Q8WWM9	-2.36994	-0.0523926	0.271736	Yes	Yes	Yes	Yes	Yes	Yes	Yes	8.31374e+18	21.4	114757	CYGB	hsa:114757; Q541Y7; Q8N2X5; Q8WWM9	1	10.432	2	8.31374e+18	21.4
Q99720	0.987755	0.951631	0.977309	0.860756	0.802464	0.752213	0.528248	0.510485	0.362012	0.096443	0.987755	1.02228	0.95428	0.907941	1.03374	0.960657	0.612265	0.54128	0.612162	0.108581	58.1881	-0.0472582	0.00482893	0.989866	61.5055	-0.0491575	0.00359004	0.90444	Q99720	3.31738	-0.0491575	0.271736	Yes	Yes	Yes	Yes	Yes	Yes	Yes	-1.29579e+18	25.1	10280	SIGMAR1	D3DRM7; hsa:10280; O00673; O00725; Q0Z9W6; Q153Z1; Q2TSD1; Q53GN2; Q7Z653; Q8N7H3; Q99720; Q9NYX0	1	15.19	4	-1.29579e+18	25.1
Q96CW5	0.987755	1.07593	1.00657	0.951847	0.841397	0.697719	0.488138	0.397366	0.264887	0.0505177	0.987755	0.943904	0.880496	0.859596	0.695392	0.53415	0.424866	0.318795	0.174514	0.0478896	56.6544	-0.0714277	0.0511554	0.990438	54.6792	-0.059034	0.00456438	0.996198	Q96CW5	-1.97519	-0.0714277	0.272355	Yes	Yes	Yes	Yes	Yes	Yes	Yes	-5.62346e+18	103.5	10426	TUBGCP3	hsa:10426; O43631; O60852; O60853; Q5T8L2; Q7Z4K1; Q96CW5; Q96I79	1	41.094	6	-5.62346e+18	103.5
P56181	0.987755	0.816394	0.869044	0.768642	0.660789	0.622789	0.445757	0.6004	0.396227	0.292391	0.987755	0.792979	0.872625	0.864313	0.916697	0.717954	0.5858	0.548746	0.713053	0.272639	57.9362	-0.0300982	0.203021	0.929884	64.0468	-0.0236871	0	0.807093	P56181	6.11057	-0.0300982	0.273103	Yes	Yes	Yes	Yes	Yes	Yes	Yes	1.65414e+18	11.9	4731	NDUFV3	A8K0M1; hsa:4731; J3KNX7; P56181; Q6FGD3; Q8WU60; Q9HCR5	1	8.04	2	1.65414e+18	11.9
P11234	0.987755	0.787557	0.734445	0.788088	0.759204	0.567322	0.453325	0.385764	0.206391	0.0635299	0.987755	0.974756	0.98281	0.939778	1.03276	0.756543	0.550037	0.426305	0.31358	0.0763388	54.948	-0.0417956	0	0.941072	57.4921	-0.0814849	0.0984923	0.978043	P11234	2.54403	-0.0814849	0.276728	Yes	Yes	Yes	Yes	Yes	Yes	Yes	-2.89497e+18	23.4	5899	RALB	B4E040; hsa:5899; P11234; Q53T32; Q6ZS74	1	70.64	3	-2.89497e+18	23.4
O15321	0.987755	0.94467	0.93927	0.714397	0.559129	0.448603	0.354184	0.290048	0.148999	0.0428635	0.987755	0.89971	0.881479	0.831297	0.77998	0.609296	0.437741	0.341193	0.208599	0.0483637	53.0313	-0.0598104	0.0307059	0.988903	55.4182	-0.0565678	0	0.990738	O15321	2.38693	-0.0598104	0.27848	Yes	Yes	Yes	Yes	Yes	Yes	Yes	-2.48745e+18	68.8	10548	TM9SF1	D3DS65; hsa:10548; O15321; Q86SZ6; Q96FI8	1	26.176	5	-2.48745e+18	68.8
Q9HBI1	0.987755	0.962569	0.832956	0.873038	0.706211	0.603327	0.420025	0.356759	0.215221	0.0566411	0.987755	0.97142	0.950345	0.713382	0.581296	0.46205	0.360492	0.256081	0.171787	0.0564243	55.2396	-0.0543737	0	0.990152	53.1111	-0.0624118	0.0531108	0.989924	Q9HBI1	-2.12851	-0.0624118	0.27848	Yes	Yes	Yes	Yes	Yes	Yes	Yes	-5.13841e+18	41.7	29780	PARVB	B0QYM8; B0QYN1; B2R9X6; hsa:29780; Q5TGJ5; Q86X93; Q96PN1; Q9HBI1; Q9NSP7; Q9UGT3; Q9Y368; Q9Y3L6; Q9Y3L7	1	27.86	2	-5.13841e+18	41.7
Q92959	0.987755	0.860147	0.888552	0.850521	0.828419	0.689934	0.535816	0.635205	0.467967	0.140072	0.987755	0.958079	0.971989	0.95039	1.02391	1.17391	0.610119	0.625645	0.683058	0.156945	59.8701	-0.0338176	0	0.954558	63.0397	-0.0514486	0.0692436	0.809204	Q92959	3.16957	-0.0514486	0.279318	Yes	Yes	Yes	Yes	Yes	Yes	Yes	-8.3899e+17	70	6578	SLCO2A1	hsa:6578; Q86V98; Q8IUN2; Q92959	1	20.982	5	-8.3899e+17	70
Q14019	0.987755	1.0819	0.957802	1.01326	0.918183	0.746374	0.624362	0.78603	0.434856	0.0864925	0.987755	1.01978	0.971005	0.962182	0.888174	0.691551	0.602251	0.523362	0.391293	0.0573727	60.9017	-0.0506235	0	0.936684	58.6714	-0.0535487	0	0.989521	Q14019	-2.23024	-0.0535487	0.281741	Yes	Yes	Yes	Yes	Yes	Yes	Yes	6.46006e+18	15.9	23406	COTL1	B2RDU3; D3DUL9; hsa:23406; Q14019; Q86XM5	1	58.402	11	6.46006e+18	15.9
Q15125	0.987755	0.857164	0.858316	0.794229	0.740819	0.595542	0.528248	0.568494	0.384086	0.0604682	0.987755	0.938067	0.993632	0.969256	1.08292	0.740295	0.636584	0.539787	0.618979	0.0341391	57.5344	-0.0362119	0	0.9637	60.8214	-0.0504127	0	0.90108	Q15125	3.28697	-0.0504127	0.281741	Yes	Yes	Yes	Yes	Yes	Yes	Yes	6.23605e+18	26.3	10682	EBP	hsa:10682; Q15125; Q6FGL3; Q6IBI9	1	17.963	2	6.23605e+18	26.3
P55347	0.987755	0.959586	0.989989	0.944682	0.833827	0.647117	0.469217	0.387214	0.238398	0.0650607	0.987755	0.872194	0.810646	0.706307	0.858666	0.444786	0.397686	0.30909	0.209962	0.0450446	56.2302	-0.0701177	0.0596177	0.996433	54.272	-0.0507983	0	0.93784	P55347	-1.95822	-0.0701177	0.283762	Yes	Yes	Yes	Yes	Yes	Yes	Yes	-2.67997e+18	47.6	5316	PKNOX1	hsa:5316; O00528; P55347; Q8IWT7	1	3.939	1	-2.67997e+18	47.6
Q765P7	0.987755	0.905889	0.934393	0.873038	0.854375	0.670472	0.449541	0.527888	0.192043	0.0788383	0.987755	0.836339	0.740797	0.792385	0.709162	0.457988	0.466351	0.366577	0.227686	0.0502603	56.7555	-0.0585352	0.0175868	0.96587	54.3846	-0.0428668	0	0.961449	Q765P7	-2.37096	-0.0585352	0.286332	Yes	Yes	Yes	Yes	Yes	Yes	Yes	-2.35383e+18	79.9	92154	MTSS2	A6NJI7; hsa:92154; Q765P7; Q9BUA8	1	5.113	1	-2.35383e+18	79.9
Q6QNY0	0.987755	0.963564	0.973408	0.975387	0.779752	0.868986	0.541114	0.617803	0.347664	0.14543	0.987755	0.830502	0.759489	0.735786	0.790799	0.712877	0.518565	0.464381	0.309489	0.0497862	59.0533	-0.0531733	0.0877974	0.952628	56.8328	-0.037782	0	0.931007	Q6QNY0	-2.22057	-0.0531733	0.287051	Yes	Yes	Yes	Yes	Yes	Yes	Yes	8.81181e+18	21.2	388552	BLOC1S3	B2RXB8; hsa:388552; Q6QNY0	1	8.097	2	8.81181e+18	21.2
Q8N9B5	0.987755	1.29271	1.0768	1.06136	0.817604	0.770702	0.48057	0.390115	0.260472	0.0398019	0.987755	0.874695	0.883447	0.786489	0.666868	0.491499	0.500684	0.371057	0.192238	0.049312	56.7698	-0.0842922	0.0645788	0.920928	54.7432	-0.0482057	0	0.982683	Q8N9B5	-2.02654	-0.0842922	0.287051	Yes	Yes	Yes	Yes	Yes	Yes	Yes	9.0844e+18	111.4	133746	JMY	A1L4P5; B5MDS2; B5MDT0; hsa:133746; Q8N9B5	1	18.885	3	9.0844e+18	111.4
Q99608	0.987755	1.05008	0.949999	0.979481	0.884657	0.721073	0.547925	0.533689	0.363116	0.117875	0.987755	0.961414	0.934604	0.8537	0.765226	0.593049	0.473504	0.389722	0.278131	0.0711231	58.257	-0.0572318	0.0936312	0.985446	55.9963	-0.0536998	0.0298072	0.998535	Q99608	-2.2607	-0.0572318	0.287051	Yes	Yes	Yes	Yes	Yes	Yes	Yes	2.28948e+18	36.1	4692	NDN	B2R6Z5; hsa:4692; Q99608	1	29.67	8	2.28948e+18	36.1
Q9C0I1	0.987755	1.10278	1.05436	1.04191	0.967931	0.840766	0.588792	0.635205	0.330005	0.0826654	0.987755	0.952242	0.929685	0.8537	0.765226	0.647885	0.525718	0.434517	0.342211	0.0810804	59.0556	-0.0733858	0.0671493	0.96529	57.1014	-0.0464347	0	0.998665	Q9C0I1	-1.95425	-0.0733858	0.288083	Yes	Yes	Yes	Yes	Yes	Yes	Yes	-6.7552e+18	86.1	54545	MTMR12	hsa:54545; Q69YJ4; Q6PFW3; Q96QU2; Q9C0I1; Q9NX27	1	27.711	6	-6.7552e+18	86.1
P49407	0.987755	0.971519	0.934393	0.913978	0.864108	0.667552	0.444243	0.414769	0.208599	0.0589374	0.987755	1.07315	1.04774	1.01878	0.90096	0.78193	0.562196	0.521869	0.387203	0.129444	56.2788	-0.0698816	0.0396032	0.993032	58.4253	-0.0645462	0.133414	0.977291	P49407	2.14651	-0.0698816	0.28942	Yes	Yes	Yes	Yes	Yes	Yes	Yes	7.19155e+18	47	408	ARRB1	B6V9G8; hsa:408; O75625; O75630; P49407; Q2PP20; Q9BTK8	1	28.064	5	7.19155e+18	47
Q10472	0.987755	0.773635	0.81735	0.685739	0.63267	0.50407	0.332993	0.266844	0.133547	0.052814	0.987755	0.877197	0.887382	0.831297	0.785881	0.621482	0.427727	0.359111	0.211325	0.0488379	52.8234	-0.0493256	0	0.97208	55.5194	-0.0558242	0	0.986159	Q10472	2.696	-0.0558242	0.295544	Yes	Yes	Yes	Yes	Yes	Yes	Yes	-1.77665e+18	64.2	2589	GALNT1	hsa:2589; Q10472; Q86TJ7; Q9UM86	1	11.888	4	-1.77665e+18	64.2
Q9NZ42	0.987755	0.704028	0.619353	0.640705	0.768937	0.546887	0.456352	0.397366	0.360909	0.165331	0.987755	1.0548	0.91001	0.720457	0.890141	0.633668	0.58437	0.524108	0.638066	0.188239	54.9794	-0.027962	0	0.859712	60.9855	-0.0301871	0	0.86814	Q9NZ42	6.00606	-0.0301871	0.295762	Yes	Yes	Yes	Yes	Yes	Yes	Yes	-6.10934e+18	12	55851	PSENEN	B2R5L9; hsa:55851; Q9NZ42	1	1.419	1	-6.10934e+18	12
O60427	0.987755	0.852192	0.854414	0.761477	0.618611	0.482662	0.292126	0.292949	0.147895	0.0535794	0.987755	0.949741	0.996583	0.945674	0.912763	0.583909	0.439887	0.312823	0.23723	0.052157	53.1443	-0.0558228	0.00218638	0.989276	55.6376	-0.0842147	0.0839741	0.985042	O60427	2.49332	-0.0842147	0.298578	Yes	Yes	Yes	Yes	Yes	Yes	Yes	-4.0198e+18	51.9	3992	FADS1	A8K0I7; B2RAI0; hsa:3992; O60427; Q53GM5; Q8N3A6; Q8NCC7; Q8NCG0; Q96I39; Q96SV3; Q96T10; Q9NRP8; Q9NYX1	1	14.932	4	-4.0198e+18	51.9
P53985	0.987755	0.785568	0.811498	0.733843	0.731085	0.618897	0.505544	0.54094	0.398434	0.192886	0.987755	0.867191	0.910993	0.864313	0.960959	0.706784	0.617987	0.606234	0.744411	0.211473	57.8857	-0.0284021	0	0.960629	63.8763	-0.0279809	0	0.835276	P53985	5.99065	-0.0284021	0.298578	Yes	Yes	Yes	Yes	Yes	Yes	Yes	7.90374e+18	53.9	6566	SLC16A1	hsa:6566; P53985; Q49A45; Q5T8R6; Q9NSJ9	1	83.614	8	7.90374e+18	53.9
Q14181	0.987755	1.03715	1.00657	0.919095	0.768937	0.630574	0.424566	0.36111	0.210806	0.0788383	0.987755	0.966417	0.958215	0.883179	0.706211	0.846922	0.603682	0.362098	0.346301	0.067804	55.5868	-0.072122	0.0772277	0.994337	57.7169	-0.0525205	0	0.948121	Q14181	2.13017	-0.072122	0.298578	Yes	Yes	Yes	Yes	Yes	Yes	Yes	3.25792e+18	65.9	23649	POLA2	B4DNB4; hsa:23649; Q14181; Q9BPV3	1	37.944	8	3.25792e+18	65.9
Q96CP2	0.987755	0.972513	0.916837	0.924213	0.828419	0.600408	0.587279	0.588798	0.433753	0.194417	0.987755	0.948907	0.877544	0.949211	0.890141	0.826612	0.594383	0.567411	0.692602	0.280225	59.2461	-0.0387296	0.106026	0.970376	64.1458	-0.0280047	0	0.89107	Q96CP2	4.89966	-0.0387296	0.300745	Yes	Yes	Yes	Yes	Yes	Yes	Yes	1.05885e+18	14.6	114984	FLYWCH2	hsa:114984; Q96CP2	1	12.312	3	1.05885e+18	14.6
Q9NWQ8	0.987755	1.0461	0.95195	0.976411	0.842479	0.783352	0.581224	0.78168	0.458034	0.288563	0.987755	0.989765	1.00249	0.806535	0.815389	0.696629	0.509267	0.494245	0.428104	0.146039	61.8482	-0.0385312	0.215038	0.915874	58.1404	-0.043713	0.086582	0.975724	Q9NWQ8	-3.70782	-0.043713	0.301119	Yes	Yes	Yes	Yes	Yes	Yes	Yes	3.62595e+18	47	55824	PAG1	A8K1A3; hsa:55824; Q2M1Z9; Q5BKU4; Q9NWQ8; Q9NYK0	1	8.524	2	3.62595e+18	47
O95864	0.987755	0.874069	0.881724	0.705185	0.599144	0.462226	0.340561	0.332105	0.183214	0.0642953	0.987755	0.943904	0.990681	0.906762	0.788832	0.587971	0.427727	0.321782	0.196328	0.0488379	53.2225	-0.0514555	0.0222194	0.992197	55.3413	-0.0720276	0.0430231	0.996538	O95864	2.11883	-0.0720276	0.302156	Yes	Yes	Yes	Yes	Yes	Yes	Yes	6.24919e+18	52.2	9415	FADS2	A8K2M6; B7Z634; hsa:9415; O95864; Q6MZQ7; Q96H07; Q96SV8; Q9H3G3; Q9Y3X4	1	20.275	6	6.24919e+18	52.2
Q8IUQ4	0.987755	1.03118	0.935369	0.994833	0.919264	0.673391	0.588035	0.72512	0.550744	0.146961	0.987755	0.897209	0.780149	0.786489	0.708178	0.685459	0.552898	0.482299	0.432194	0.114271	61.6316	-0.0389722	0	0.925003	57.933	-0.0329	0	0.972775	Q8IUQ4	-3.69852	-0.0389722	0.302156	Yes	Yes	Yes	Yes	Yes	Yes	Yes	8.70503e+18	31.1	6477	SIAH1	A0FKF3; hsa:6477; O43269; Q49A58; Q8IUQ4; Q92880	1	6.22	2	8.70503e+18	31.1
Q9UH99	0.987755	0.83131	0.793942	0.612048	0.50938	0.453468	0.278503	0.220437	0.130236	0.0413327	0.987755	0.90388	0.873609	0.79946	0.708178	0.546336	0.378374	0.355378	0.215416	0.052157	51.5612	-0.0526576	0	0.98988	54.6647	-0.0523619	0	0.995118	Q9UH99	3.10357	-0.0526576	0.302156	Yes	Yes	Yes	Yes	Yes	Yes	Yes	6.72789e+18	80.3	25777	SUN2	B0QY62; hsa:25777; O75156; Q2NKN8; Q2T9F7; Q504T5; Q6B4H1; Q7Z3E3; Q9UH99	1	24.174	5	6.72789e+18	80.3
Q15831	0.987755	0.963564	0.887576	0.883273	0.778671	0.557591	0.493435	0.474229	0.31345	0.0428635	0.987755	1.21657	1.1835	0.983406	0.96686	0.725063	0.627285	0.5368	0.380386	0.0673299	56.6044	-0.0481069	0	0.984974	58.7535	-0.0669656	0.0593361	0.917079	Q15831	2.14912	-0.0669656	0.302864	Yes	Yes	Yes	Yes	Yes	Yes	Yes	7.93209e+18	48.6	6794	STK11	B2RBX7; E7EW76; hsa:6794; Q15831	1	9.525	2	7.93209e+18	48.6
Q8TER5	0.987755	1.05206	1.0134	0.786041	0.767856	0.661714	0.420782	0.269745	0.205287	0.0635299	0.987755	0.853849	0.916896	0.780593	0.732768	0.766698	0.507836	0.452435	0.331304	0.0972016	55.2339	-0.0703755	0.0461891	0.97932	57.3486	-0.0411856	0	0.961719	Q8TER5	2.1147	-0.0703755	0.302864	Yes	Yes	Yes	Yes	Yes	Yes	Yes	-2.99986e+18	164.6	55701	ARHGEF40	A5PL07; hsa:55701; Q8TER5; Q9BWP5; Q9H7L6; Q9NTF9; Q9NW24	1	14.33	4	-2.99986e+18	164.6
O96028	0.987755	1.04809	1.04656	0.84131	0.735411	0.573161	0.450297	0.321953	0.222947	0.0566411	0.987755	1.11067	1.09004	0.905583	0.776045	0.700691	0.560766	0.450942	0.32176	0.0929342	55.2263	-0.0670219	0.0565396	0.98472	57.3734	-0.0595291	0.0752062	0.96606	O96028	2.14709	-0.0670219	0.303273	Yes	Yes	Yes	Yes	Yes	Yes	Yes	3.57416e+18	152.2	7468	NSD2	A2A2T2; A2A2T3; A2A2T4; A7MCZ1; D3DVQ2; hsa:7468; O96028; O96031; Q4VBY8; Q672J1; Q6IS00; Q86V01; Q9BZB4; Q9UI92; Q9UPR2	1	19.321	5	3.57416e+18	152.2
P14317	0.987755	1.08587	1.18409	1.10025	0.958198	0.839792	0.665229	0.614902	0.362012	0.175281	0.987755	1.03563	1.04282	0.949211	0.742604	0.662102	0.61155	0.545013	0.627159	0.35609	59.2872	-0.0753014	0.172603	0.939644	61.3586	-0.0429569	0.437723	0.912332	P14317	2.07131	-0.0753014	0.305937	Yes	Yes	Yes	Yes	Yes	Yes	Yes	5.23201e+18	54	3059	HCLS1	B4DQ69; hsa:3059; P14317; Q53Y93; Q6IBK9; Q9UDK0	1	5.923	2	5.23201e+18	54
Q9NX01	0.987755	1.05206	1.0212	1.01223	0.930079	0.840766	0.601658	0.464077	0.238398	0.0489869	0.987755	1.06731	1.00937	0.897329	0.763259	0.628591	0.458483	0.362098	0.23723	0.0625884	57.8052	-0.0902421	0.0473968	0.995147	55.8184	-0.0671687	0.0580011	0.990367	Q9NX01	-1.98687	-0.0902421	0.308581	Yes	Yes	Yes	Yes	Yes	Yes	Yes	-5.53167e+18	17	54957	TXNL4B	D3DWS6; hsa:54957; Q9NX01	1	23.5	5	-5.53167e+18	17
Q96B96	0.987755	0.699056	0.814424	0.798323	0.73433	0.550779	0.525978	0.500333	0.377464	0.183701	0.987755	0.995602	1.01921	0.942136	1.03276	0.704753	0.585085	0.620419	0.642156	0.206257	57.2821	-0.029011	0	0.912656	62.1414	-0.038232	0.0981209	0.890628	Q96B96	4.85931	-0.038232	0.30992	Yes	Yes	Yes	Yes	Yes	Yes	Yes	-8.26822e+18	17.5	57146	TMEM159	A6NMA9; B4DEC1; hsa:57146; O00323; Q96B96	1	4.223	1	-8.26822e+18	17.5
O95674	0.987755	0.878046	0.814424	0.805488	0.803545	0.694799	0.550195	0.630855	0.410575	0.0972084	0.987755	0.879698	0.953296	0.996377	1.06719	0.780915	0.65375	0.689105	0.640793	0.0962533	59.0507	-0.0344489	0	0.947606	62.4769	-0.0459078	0	0.90335	O95674	3.42622	-0.0459078	0.311327	Yes	Yes	Yes	Yes	Yes	Yes	Yes	5.29819e+17	51.4	8760	CDS2	B2RDC6; D3DW04; hsa:8760; O95674; Q5TDY2; Q5TDY3; Q5TDY4; Q5TDY5; Q9BYK5; Q9NTT2	1	10.835	3	5.29819e+17	51.4
Q9BX95	0.987755	0.905889	0.869044	0.7799	0.677011	0.501151	0.404132	0.335006	0.190939	0.0581719	0.987755	1.01812	0.949361	0.857238	0.896042	0.66718	0.456338	0.36807	0.289039	0.0540536	54.2643	-0.0520502	0	0.997132	56.3956	-0.0659974	0.0486199	0.985097	Q9BX95	2.13127	-0.0659974	0.311327	Yes	Yes	Yes	Yes	Yes	Yes	Yes	4.68169e+18	49.1	81537	SGPP1	B2RAH0; hsa:81537; Q9BX95; Q9H189	1	11.85	5	4.68169e+18	49.1
Q8NE86	0.987755	0.817388	0.851488	0.699044	0.564536	0.374647	0.237636	0.194332	0.11037	0.038271	0.987755	0.898043	0.911977	0.858417	0.738669	0.47322	0.311855	0.247869	0.205872	0.0625884	51.7859	-0.0625409	0.000397047	0.987935	53.8425	-0.0736728	0.0721301	0.987254	Q8NE86	2.05663	-0.0736728	0.313684	Yes	Yes	Yes	Yes	Yes	Yes	Yes	1.77373e+16	39.8	90550	MCU	B2RDF3; B3KXV7; hsa:90550; Q8NE86; Q96FL3	1	35.934	7	1.77373e+16	39.8
Q9HC52	0.987755	0.993395	0.950975	0.883273	0.748389	0.63544	0.430621	0.323404	0.205287	0.0941467	0.987755	1.00227	1.09103	0.955107	0.786865	0.792085	0.539308	0.462888	0.351754	0.110004	55.3625	-0.0678924	0.0738022	0.998316	57.7817	-0.0614886	0.0989454	0.972304	Q9HC52	2.41916	-0.0678924	0.314876	Yes	Yes	Yes	Yes	Yes	Yes	Yes	1.16889e+18	43.4	57332	CBX8	hsa:57332; Q96H39; Q9HC52; Q9NR07	1	6.361	2	1.16889e+18	43.4
Q12962	0.987755	1.17437	1.04363	1.06852	0.990642	0.827142	0.59409	0.733822	0.403953	0.114813	0.987755	1.03396	1.07922	1.11075	0.923583	0.805287	0.560051	0.47782	0.407653	0.101469	60.1563	-0.0638378	0.0834281	0.92143	58.2485	-0.072322	0.132039	0.956479	Q12962	-1.90784	-0.072322	0.315919	Yes	Yes	Yes	Yes	Yes	Yes	Yes	-2.75032e+18	21.7	6881	TAF10	hsa:6881; O00703; Q12962; Q13175; Q6FH13	1	17.78	2	-2.75032e+18	21.7
Q15438	0.987755	1.01627	1.01047	1.01121	0.829501	0.731777	0.566845	0.553992	0.379671	0.0995046	0.987755	0.863022	0.948377	0.858417	0.801619	0.579847	0.447754	0.412119	0.257681	0.0692265	58.6096	-0.0548396	0.0597595	0.98213	55.9687	-0.053692	0.0182122	0.981182	Q15438	-2.64083	-0.0548396	0.315919	Yes	Yes	Yes	Yes	Yes	Yes	Yes	1.36388e+18	46.4	9267	CYTH1	A6NFW7; B7Z1T4; hsa:9267; Q15438; Q9P123; Q9P124	1	11.854	2	1.36388e+18	46.4
Q9NZ52	0.987755	1.01826	0.935369	1.06648	0.920346	0.660741	0.530518	0.536589	0.269302	0.0635299	0.987755	0.927227	0.864755	0.830117	0.824241	0.53415	0.483518	0.332234	0.238593	0.0711231	57.5973	-0.0682397	0.0490848	0.965676	55.4869	-0.0548163	0.0183914	0.980493	Q9NZ52	-2.1104	-0.0682397	0.315919	Yes	Yes	Yes	Yes	Yes	Yes	Yes	3.77819e+18	78.3	23163	GGA3	B7Z7E2; B7Z7M9; hsa:23163; J3KRN0; Q15017; Q6IS16; Q9NZ52; Q9UJY3	1	7.021	1	3.77819e+18	78.3
Q70Z53	0.987755	1.05107	1.03193	0.954917	0.878168	0.666579	0.473758	0.435072	0.278131	0.0880233	0.987755	1.04563	1.05364	0.89497	0.72785	0.537196	0.413422	0.293411	0.190875	0.0573727	56.6683	-0.0715119	0.0994642	0.987508	54.7494	-0.0764109	0.0730534	0.986851	Q70Z53	-1.91891	-0.0764109	0.320885	Yes	Yes	Yes	Yes	Yes	Yes	Yes	-3.26614e+18	37.5	118924	FRA10AC1	C9JCR4; C9JCR5; C9JMY4; hsa:118924; Q70Z49; Q70Z50; Q70Z51; Q70Z52; Q70Z53; Q8N293; Q8WVH5; Q96JQ8	1	15.346	3	-3.26614e+18	37.5
Q9NX24	0.987755	1.11272	1.06119	0.992786	0.802464	0.678256	0.564575	0.449575	0.337731	0.136245	0.987755	1.09983	1.07234	0.976331	0.808504	0.691551	0.705249	0.568904	0.434921	0.149359	57.3254	-0.063221	0.141832	0.968628	59.7326	-0.0484408	0.0891432	0.952633	Q9NX24	2.40716	-0.063221	0.320885	Yes	Yes	Yes	Yes	Yes	Yes	Yes	3.12423e+18	17.2	55651	NHP2	A6NKY8; hsa:55651; Q9NX24; Q9P095	1	22.037	3	3.12423e+18	17.2
Q9Y2Z2	0.987755	0.886996	0.920738	0.694951	0.599144	0.451522	0.342831	0.326304	0.156725	0.0398019	0.987755	1.0006	0.902139	0.877283	0.720965	0.654994	0.459914	0.415852	0.312216	0.0782354	53.2089	-0.0542192	0.00260179	0.987535	56.3783	-0.0504693	0.0275823	0.992402	Q9Y2Z2	3.16944	-0.0542192	0.320885	Yes	Yes	Yes	Yes	Yes	Yes	Yes	-1.35591e+18	79.9	25821	MTO1	B3KQB5; hsa:25821; Q5SWL2; Q5SWL3; Q5SWL4; Q8NDN7; Q8WZ57; Q96FE6; Q9BS06; Q9Y2Z2	1	7.586	4	-1.35591e+18	79.9
Q14642	0.987755	0.885007	0.866118	0.782971	0.671604	0.596515	0.423053	0.388665	0.251643	0.0895542	0.987755	1.03146	0.987729	0.966898	0.924566	0.65804	0.517135	0.434517	0.372205	0.100995	55.1968	-0.0449022	0	0.994336	57.2879	-0.0643809	0.119462	0.978455	Q14642	2.0911	-0.0643809	0.323011	Yes	Yes	Yes	Yes	Yes	Yes	Yes	5.87463e+18	47.8	3632	INPP5A	D3DXI3; hsa:3632; Q14640; Q14642; Q5JSF1	1	19.497	6	5.87463e+18	47.8
Q14185	0.987755	1.01328	0.956827	0.912954	0.765693	0.638359	0.423809	0.349508	0.207495	0.0482215	0.987755	0.908883	0.847047	0.748756	0.613755	0.474236	0.379804	0.291171	0.204508	0.0597434	55.6103	-0.0689615	0.0358137	0.997513	53.5166	-0.051899	0.0168178	0.998981	Q14185	-2.09375	-0.0689615	0.329236	Yes	Yes	Yes	Yes	Yes	Yes	Yes	9.2104e+18	215.2	1793	DOCK1	A9Z1Z5; hsa:1793; Q14185	1	28.349	6	9.2104e+18	215.2
O14735	0.987755	0.808439	0.819301	0.708256	0.648892	0.435953	0.477542	0.339356	0.252746	0.0306168	0.987755	0.998937	0.908042	0.861954	0.875387	0.590002	0.552898	0.443476	0.295855	0.0545277	53.8889	-0.0422304	0	0.971593	57.0319	-0.0531069	0	0.983102	O14735	3.143	-0.0531069	0.334038	Yes	Yes	Yes	Yes	Yes	Yes	Yes	1.03971e+18	23.5	10423	CDIPT	B4DUV0; H3BTV1; hsa:10423; O14735; Q6FGU1; Q6ZN70	1	11.038	3	1.03971e+18	23.5
Q96DX4	0.987755	0.992401	0.955851	0.987669	0.959279	0.684095	0.525978	0.491632	0.259369	0.124764	0.987755	0.852182	0.873609	0.858417	0.789816	0.523995	0.4499	0.332981	0.282222	0.0801321	57.256	-0.0739205	0.121433	0.98318	55.37	-0.0512336	0.0282925	0.971975	Q96DX4	-1.886	-0.0739205	0.338079	Yes	Yes	Yes	Yes	Yes	Yes	Yes	8.11546e+18	64.1	89970	RSPRY1	hsa:89970; Q6UX21; Q8ND53; Q96DX4	1	12.19	3	8.11546e+18	64.1
O75477	0.987755	0.732865	0.813449	0.666293	0.526684	0.383405	0.292126	0.189982	0.12251	0.0367402	0.987755	1.40918	0.842128	0.979869	1.11932	0.500639	0.443463	0.282212	0.357208	0.0962533	51.391	-0.0535023	0	0.972521	53.8009	-0.822225	0.294782	0.83188	O75477	2.40995	-0.822225	0.341452	Yes	Yes	Yes	Yes	Yes	Yes	Yes	-7.32133e+18	39.1	10613	ERLIN1	B0QZ42; D3DR65; hsa:10613; O75477; Q53HV0	1	50.756	7	-7.32133e+18	39.1
Q9HA92	0.987755	0.789545	0.712012	0.701091	0.689989	0.562457	0.376888	0.401717	0.198665	0.0420981	0.987755	0.802985	0.875577	0.865492	0.842929	0.697644	0.470643	0.313569	0.201782	0.0611659	53.9134	-0.0401373	0	0.949115	55.9776	-0.0635395	0.00611295	0.949362	Q9HA92	2.06418	-0.0635395	0.343202	Yes	Yes	Yes	Yes	Yes	Yes	Yes	2.79879e+18	48.7	55316	RSAD1	B4DMW0; hsa:55316; Q53HV8; Q86VC4; Q9BRY7; Q9HA92; Q9NUS7	1	2.394	1	2.79879e+18	48.7
Q8N680	0.987755	0.901912	0.882699	0.900672	0.711619	0.656848	0.538087	0.497433	0.295791	0.0398019	0.987755	1.03396	1.093	0.959823	0.9944	0.766698	0.635153	0.586822	0.49082	0.0720714	57.0686	-0.0461897	0	0.981445	60.1877	-0.0545868	0.00434865	0.96167	Q8N680	3.1191	-0.0545868	0.343857	Yes	Yes	Yes	Yes	Yes	Yes	Yes	8.93383e+18	57.3	57621	ZBTB2	A8K7C7; hsa:57621; Q5SZ81; Q8N680; Q9P245	1	7.567	2	8.93383e+18	57.3
Q8NBF6	0.987755	0.989418	0.932443	0.962082	0.908449	0.655875	0.533546	0.522087	0.241709	0.0887888	0.987755	0.981426	0.935588	0.916195	0.778013	0.53415	0.467782	0.336714	0.189511	0.0512087	57.3572	-0.0643976	0.0572831	0.980993	55.3206	-0.0669632	0.034327	0.992843	Q8NBF6	-2.03658	-0.0669632	0.343857	Yes	Yes	Yes	Yes	Yes	Yes	Yes	-2.09362e+18	71.9	23080	AVL9	hsa:23080; Q8NBF6; Q92573	1	42.324	9	-2.09362e+18	71.9
P43360	0.987755	1.10477	1.05924	0.995857	0.860864	0.842712	0.568359	0.446674	0.299102	0.0635299	0.987755	0.988097	0.899188	0.814789	0.696375	0.773807	0.433449	0.380016	0.179967	0.0440963	57.776	-0.0777718	0.0650595	0.977512	55.8858	-0.0582088	0	0.965359	P43360	-1.89014	-0.0777718	0.348264	Yes	Yes	Yes	Yes	Yes	Yes	Yes	8.78564e+18	34.9	4105	MAGEA6	A8IF93; hsa:4105; P43360; Q6NW44	1	11.825	2	8.78564e+18	34.9
P43378	0.987755	1.01328	1.02608	0.839263	0.708374	0.573161	0.467704	0.432172	0.218532	0.0566411	0.987755	0.873861	0.794906	0.740502	0.639328	0.485406	0.38052	0.297891	0.218142	0.0606917	55.7406	-0.0573835	0.0254056	0.981936	53.5824	-0.0474332	0	0.995256	P43378	-2.15821	-0.0573835	0.349625	Yes	Yes	Yes	Yes	Yes	Yes	Yes	6.13356e+18	68	5780	PTPN9	hsa:5780; P43378; Q53XR9	1	15.98	3	6.13356e+18	68
Q9NRG9	0.987755	0.798495	0.825153	0.71235	0.622937	0.413571	0.261097	0.163877	0.098229	0.0344439	0.987755	0.924726	0.870658	0.847805	0.800635	0.478298	0.331167	0.238163	0.147246	0.0317683	52.0893	-0.0617877	0	0.978021	54.0867	-0.074878	0.0189194	0.984451	Q9NRG9	1.9974	-0.074878	0.349625	Yes	Yes	Yes	Yes	Yes	Yes	Yes	-6.21546e+16	59.5	8086	AAAS	hsa:8086; Q5JB47; Q9NRG9; Q9NWI6; Q9UG19	1	59.73	9	-6.21546e+16	59.5
Q00169	0.987755	1.03715	0.930492	1.05727	0.970094	0.780433	0.659932	0.772978	0.346561	0.0558757	0.987755	0.985596	0.945426	0.927986	0.897026	0.695613	0.5858	0.498724	0.340847	0.0512087	60.1756	-0.0654844	0	0.945739	58.149	-0.0559827	0	0.994489	Q00169	-2.02669	-0.0654844	0.350543	Yes	Yes	Yes	Yes	Yes	Yes	Yes	-6.50855e+18	31.8	5306	PITPNA	hsa:5306; Q00169	1	115.453	18	-6.50855e+18	31.8
Q6STE5	0.987755	0.932738	0.989989	0.846427	0.826256	0.621816	0.508571	0.506134	0.382983	0.148492	0.987755	0.901378	0.876561	0.834834	0.763259	0.558522	0.444893	0.368817	0.238593	0.0635367	57.6375	-0.0453616	0.0986368	0.981316	55.4236	-0.0516312	0	0.992532	Q6STE5	-2.2139	-0.0516312	0.350543	Yes	Yes	Yes	Yes	Yes	Yes	Yes	-8.95187e+18	55	6604	SMARCD3	D3DX10; hsa:6604; Q2YD86; Q6STE5; Q75MJ2; Q75MR8; Q92926; Q9BUH1	1	46.041	4	-8.95187e+18	55
O14933	0.987755	1.13062	1.03778	1.06136	0.909531	0.689934	0.498733	0.459726	0.306828	0.0627645	0.987755	0.962248	0.959199	0.886716	0.790799	0.56563	0.424866	0.332981	0.219506	0.0512087	57.1745	-0.0750969	0.0873045	0.962488	55.3073	-0.0671139	0.0441658	0.996976	O14933	-1.86718	-0.0750969	0.35074	Yes	Yes	Yes	Yes	Yes	Yes	Yes	8.76773e+18	17.8	9246	UBE2L6	A6NDM6; A8MY53; hsa:9246; O14933; Q8N5D8; Q9UEZ0	1	29.769	6	8.76773e+18	17.8
Q8N5B7	0.987755	0.719938	0.899281	0.738961	0.788404	0.497258	0.316343	0.284247	0.141273	0.029086	0.987755	0.856351	0.88935	0.825401	0.88719	0.937301	0.383381	0.310583	0.208599	0.0407773	53.7798	-0.0568823	0	0.925056	56.1677	-0.16652	0.126127	0.910163	Q8N5B7	2.38787	-0.16652	0.35074	Yes	Yes	Yes	Yes	Yes	Yes	Yes	5.49374e+18	45.7	91012	CERS5	B4DV54; hsa:91012; Q8N5B7	1	8.484	3	5.49374e+18	45.7
Q96AG4	0.987755	0.796506	0.826129	0.719514	0.679174	0.546887	0.386726	0.333555	0.206391	0.0933813	0.987755	0.948907	0.921815	0.825401	0.894075	0.623513	0.467067	0.371057	0.301309	0.0972016	54.0628	-0.0438046	0	0.976778	56.2916	-0.0583636	0.0736225	0.977808	Q96AG4	2.22885	-0.0583636	0.35132	Yes	Yes	Yes	Yes	Yes	Yes	Yes	-3.66146e+18	34.9	55379	LRRC59	B2RE83; D3DTX8; hsa:55379; Q96AG4; Q9P189	1	148.731	20	-3.66146e+18	34.9
Q96H20	0.987755	1.04013	0.975359	1.05829	0.88682	0.590677	0.511598	0.348058	0.246124	0.0520486	0.987755	1.00728	0.919847	0.882	0.736702	0.403151	0.437025	0.301624	0.16088	0.0417256	56.1795	-0.080984	0.0777134	0.975384	54.2596	-0.0688844	0.0425808	0.977851	Q96H20	-1.91996	-0.080984	0.35132	Yes	Yes	Yes	Yes	Yes	Yes	Yes	4.17421e+18	28.8	11267	SNF8	hsa:11267; Q8IXY3; Q96H20; Q9UN50	1	12.379	3	4.17421e+18	28.8
Q9NXG2	0.987755	1.05704	0.949999	1.02554	0.953872	0.76389	0.694745	0.848391	0.575026	0.0581719	0.987755	0.988931	0.961167	0.918553	0.879321	0.683428	0.600821	0.567411	0.594438	0.0602176	62.5669	-0.0513996	0	0.929169	60.3594	-0.0409499	0	0.945802	Q9NXG2	-2.20746	-0.0513996	0.35132	Yes	Yes	Yes	Yes	Yes	Yes	Yes	-5.08495e+17	39.3	55623	THUMPD1	hsa:55623; Q9BWC3; Q9NXG2	1	77.647	16	-5.08495e+17	39.3
Q9UI14	0.987755	0.977485	0.915862	0.859733	0.898716	0.73567	0.600144	0.654059	0.384086	0.17375	0.987755	0.976423	0.943459	0.915016	0.82129	0.558522	0.46349	0.454675	0.474459	0.131341	59.9888	-0.0412529	0.0424395	0.971349	57.1974	-0.0466762	0.134048	0.949395	Q9UI14	-2.79136	-0.0466762	0.351667	Yes	Yes	Yes	Yes	Yes	Yes	Yes	2.76238e+18	20.6	10567	RABAC1	hsa:10567; Q7Z4Y2; Q9UI14; Q9Y3R1	1	15.201	2	2.76238e+18	20.6
P18433	0.987755	0.894951	0.891478	0.856662	0.75596	0.614031	0.402619	0.365461	0.215221	0.0757766	0.987755	0.945571	1.00249	0.911478	0.985548	0.672257	0.499969	0.430784	0.377659	0.0744422	55.3603	-0.0567907	0.0261903	0.989552	57.4001	-0.0640366	0.0855933	0.962281	P18433	2.03984	-0.0640366	0.351736	Yes	Yes	Yes	Yes	Yes	Yes	Yes	-4.32253e+18	90.7	5786	PTPRA	A8K2G8; D3DVX5; hsa:5786; P18433; Q14513; Q7Z2I2; Q96TD9	1	14.272	3	-4.32253e+18	90.7
Q5VWQ0	0.987755	1.06897	0.994866	0.978458	0.800301	0.485581	0.611496	0.487281	0.270406	0.0589374	0.987755	1.13485	1.09791	1.05769	0.90096	0.884495	0.51642	0.552479	0.451282	0.108581	56.9742	-0.0565348	0.0247404	0.940874	59.0108	-0.0646226	0.120687	0.926556	Q5VWQ0	2.03656	-0.0646226	0.353903	Yes	Yes	Yes	Yes	Yes	Yes	Yes	-1.53314e+18	90	54665	RSBN1	A8K937; hsa:54665; Q5VWQ0; Q6AI21; Q8TC33; Q9HA80; Q9NUP6	1	7.374	2	-1.53314e+18	90
Q9Y6K0	0.987755	0.861142	0.868069	0.769665	0.656463	0.455415	0.290612	0.218986	0.14348	0.0336785	0.987755	0.952242	0.932637	0.878462	0.815389	0.591018	0.348333	0.289678	0.209962	0.043148	53.0441	-0.0628581	0	0.990796	54.9388	-0.0754831	0.0498625	0.991957	Q9Y6K0	1.89474	-0.0754831	0.355065	Yes	Yes	Yes	Yes	Yes	Yes	Yes	3.40861e+18	46.5	10390	CEPT1	hsa:10390; Q69YJ9; Q9P0Y8; Q9Y6K0	1	10.997	2	3.40861e+18	46.5
Q6PML9	0.987755	1.03615	1.02023	0.798323	0.618611	0.63544	0.326182	0.291498	0.157829	0.0489869	0.987755	0.898877	0.835241	0.733428	0.572444	0.397058	0.248911	0.252348	0.140429	0.0293976	54.3089	-0.0688945	0.0346193	0.972105	52.262	-0.061784	0.0128296	0.99581	Q6PML9	-2.04684	-0.0688945	0.361706	Yes	Yes	Yes	Yes	Yes	Yes	Yes	4.69687e+18	63.5	10463	SLC30A9	hsa:10463; Q4W5B6; Q6PML9; Q7Z5I7; Q8TBB2; Q9Y6R2	1	6.695	2	4.69687e+18	63.5
O14576	0.987755	1.05206	1.22212	0.979481	0.828419	0.804761	0.575927	0.509034	0.297998	0.135479	0.987755	0.963082	0.972972	0.8537	0.736702	0.627575	0.446324	0.383002	0.32585	0.0697007	57.9348	-0.0718946	0.128507	0.939746	56.083	-0.0531131	0.0428548	0.991421	O14576	-1.85184	-0.0718946	0.362212	Yes	Yes	Yes	Yes	Yes	Yes	Yes	6.57318e+18	72.9	1780	DYNC1I1	B4DME3; F5H050; G5E9K1; hsa:1780; O14576; Q8TBF7; Q9Y2X1	1	23.666	4	6.57318e+18	72.9
O00329	0.987755	1.08985	0.926591	0.836192	0.648892	0.544941	0.395051	0.353859	0.189836	0.0413327	0.987755	1.00394	0.970021	0.943315	0.811454	0.615389	0.484948	0.454675	0.357208	0.0858219	54.6189	-0.0616071	0.0296383	0.981589	56.968	-0.0549058	0.0734141	0.984594	O00329	2.34901	-0.0616071	0.362443	Yes	Yes	Yes	Yes	Yes	Yes	Yes	2.83451e+18	119.4	5293	PIK3CD	A6NCG0; G1FFP1; hsa:5293; O00329; O15445; Q5SR49	1	10.106	3	2.83451e+18	119.4
Q9HD42	0.987755	0.97848	0.928541	0.917048	0.887901	0.867039	0.623605	0.738173	0.492248	0.195182	0.987755	0.963082	0.950345	0.906762	0.864568	0.741311	0.595099	0.550986	0.448555	0.107159	62.2916	-0.0386552	0	0.961621	59.5251	-0.0440729	0	0.994179	Q9HD42	-2.76647	-0.0440729	0.362443	Yes	Yes	Yes	Yes	Yes	Yes	Yes	5.73523e+18	21.7	5119	CHMP1A	A2RU09; hsa:5119; Q14468; Q15779; Q96G31; Q9HD42	1	29.264	7	5.73523e+18	21.7
Q9H8Y5	0.987755	0.94467	1.00559	0.785018	0.700804	0.739562	0.563818	0.330655	0.256057	0.0711841	0.987755	0.941402	0.92575	0.680366	0.612771	0.560553	0.444893	0.355378	0.186784	0.058321	56.4546	-0.0532883	0	0.961523	54.3623	-0.0488223	0	0.980483	Q9H8Y5	-2.09221	-0.0532883	0.36501	Yes	Yes	Yes	Yes	Yes	Yes	Yes	8.84948e+18	80.9	55139	ANKZF1	hsa:55139; Q9H8Y5; Q9NVZ4	1	30.142	8	8.84948e+18	80.9
Q9UKD1	0.987755	1.04212	0.93732	0.994833	0.903042	0.737616	0.5396	0.516286	0.311242	0.0696533	0.987755	1.00644	0.936572	0.968077	0.801619	0.683428	0.459199	0.33522	0.256317	0.0635367	57.9186	-0.0646465	0.0478907	0.986725	56.0765	-0.0722718	0.06592	0.992772	Q9UKD1	-1.84209	-0.0722718	0.371861	Yes	Yes	Yes	Yes	Yes	Yes	Yes	-1.44359e+18	56.4	26205	GMEB2	E1P5J3; hsa:26205; Q5TDS0; Q9H431; Q9H4X7; Q9H4X8; Q9UF78; Q9UKD1; Q9ULF1	1	12.414	3	-1.44359e+18	56.4
P52926	0.987755	0.736843	0.797843	0.71235	0.742982	0.659767	0.57517	0.616352	0.497767	0.283206	0.987755	0.95391	0.965102	0.837192	1.02489	0.776853	0.751026	0.682386	0.822124	0.273113	61.2899	-0.0211709	0	0.905967	66.9607	-0.0290893	0	0.834704	P52926	5.67075	-0.0290893	0.377815	Yes	Yes	Yes	Yes	Yes	Yes	Yes	-1.82437e+18	11.8	8091	HMGA2	E7EP85; E7EWA2; hsa:8091; P52926; Q1M182; Q1M185; Q1M186; Q1M187; Q1M188	1	78.134	8	-1.82437e+18	11.8
O95295	0.987755	1.01627	0.997792	0.976411	0.90196	0.723993	0.572899	0.619253	0.336627	0.127825	0.987755	0.878031	1.07135	0.832476	0.788832	0.552429	0.518565	0.400921	0.388566	0.0896151	58.7805	-0.0570035	0.088079	0.978953	56.6711	-0.0489078	0.0620341	0.946188	O95295	-2.10938	-0.0570035	0.382926	Yes	Yes	Yes	Yes	Yes	Yes	Yes	7.15909e+18	14.9	23557	SNAPIN	D3DV56; hsa:23557; O95295; Q5SXU8	1	18.368	4	7.15909e+18	14.9
O60294	0.987755	0.889979	0.862217	0.73589	0.664033	0.622789	0.354184	0.291498	0.186525	0.0505177	0.987755	0.868858	0.769327	0.583676	0.524249	0.45291	0.362638	0.278479	0.170424	0.0602176	54.189	-0.0525128	0	0.982229	52.0335	-0.0465102	0.00539724	0.987895	O60294	-2.15547	-0.0525128	0.389711	Yes	Yes	Yes	Yes	Yes	Yes	Yes	-4.94393e+18	75.6	9836	LCMT2	hsa:9836; O60294; Q4JFT6; Q96B55; Q9NR10	1	15.401	4	-4.94393e+18	75.6
P41440	0.987755	0.830315	0.853439	0.808558	0.730004	0.587757	0.53733	0.578646	0.417197	0.109455	0.987755	0.92139	0.91788	0.903224	1.01899	0.747404	0.627285	0.640577	0.768952	0.149833	58.0494	-0.032745	0	0.959651	63.6853	-0.0344043	0	0.840674	P41440	5.63589	-0.0344043	0.390447	Yes	Yes	Yes	Yes	Yes	Yes	Yes	-6.6932e+18	64.8	6573	SLC19A1	B2R7U8; B7Z8C3; E9PFY4; hsa:6573; O00553; O60227; P41440; Q13026; Q9BTX8	1	25.312	6	-6.6932e+18	64.8
Q8N4S0	0.987755	1.06002	0.946098	0.863827	0.778671	0.596515	0.491922	0.343707	0.303516	0.0834308	0.987755	1.02395	1.1353	0.979869	0.902927	0.774822	0.550752	0.480806	0.351754	0.111426	55.9358	-0.0590345	0.0759187	0.987651	57.8995	-0.0701693	0.122786	0.971521	Q8N4S0	1.96365	-0.0701693	0.390447	Yes	Yes	Yes	Yes	Yes	Yes	Yes	4.12433e+18	64	79780	CCDC82	B3KPU7; hsa:79780; Q8N4S0; Q8WV71; Q9H2Q5; Q9H5E3	1	5.821	3	4.12433e+18	64
P40692	0.987755	1.04809	0.992915	0.877132	0.76353	0.698692	0.470731	0.398816	0.25385	0.0581719	0.987755	0.97559	0.867706	0.772339	0.63736	0.532119	0.423435	0.3397	0.209962	0.0592693	56.3847	-0.0621626	0.0322007	0.990512	54.4222	-0.0514452	0.00845976	0.996887	P40692	-1.96251	-0.0621626	0.390767	Yes	Yes	Yes	Yes	Yes	Yes	Yes	5.85024e+18	84.5	4292	MLH1	B4DI13; B4DQ11; E9PCU2; hsa:4292; P40692	1	66.397	13	5.85024e+18	84.5
Q96AJ9	0.987755	1.09582	0.978285	0.915001	0.962524	0.758051	0.631173	0.687414	0.529774	0.256416	0.987755	1.03813	0.920831	0.898508	0.933418	0.624529	0.590807	0.518882	0.470369	0.128022	61.8317	-0.0407022	0.192909	0.94921	59.1189	-0.0439287	0.047842	0.956586	Q96AJ9	-2.71273	-0.0439287	0.390779	Yes	Yes	Yes	Yes	Yes	Yes	Yes	-3.30743e+18	25.2	143187	VTI1A	A2A307; B4E137; hsa:143187; Q5W0D7; Q96AJ9	1	5.832	2	-3.30743e+18	25.2
Q7RTN6	0.987755	1.03715	0.946098	0.947753	0.874923	0.683122	0.592576	0.696116	0.32559	0.0681224	0.987755	1.00227	0.924766	0.948032	0.868502	0.615389	0.532871	0.427051	0.304036	0.0573727	59.1745	-0.0513789	0	0.956099	56.9791	-0.0595221	0.0314664	0.987626	Q7RTN6	-2.19534	-0.0595221	0.392044	Yes	Yes	Yes	Yes	Yes	Yes	Yes	8.56531e+18	48.3	92335	STRADA	B4DDE3; B4DW17; hsa:92335; J3KTC9; Q5JPI2; Q7RTN6; Q7Z4K9; Q8NC31; Q8NCF1; Q9H272	1	9.274	2	8.56531e+18	48.3
O14734	0.987755	0.859153	0.839784	0.786041	0.679174	0.555645	0.405646	0.292949	0.136858	0.0443944	0.987755	0.913052	0.92575	0.997556	0.794733	0.67835	0.427012	0.390468	0.24541	0.0943567	54.1207	-0.0543767	0	0.985105	56.076	-0.0704674	0.0916318	0.980507	O14734	1.95533	-0.0704674	0.393145	Yes	Yes	Yes	Yes	Yes	Yes	Yes	-5.89696e+18	35.9	10005	ACOT8	hsa:10005; O14734; O15261; Q17RX4	1	9.835	3	-5.89696e+18	35.9
Q9NW81	0.987755	0.812416	0.763706	0.616142	0.486669	0.400921	0.303478	0.250892	0.145688	0.0405673	0.987755	0.934732	0.864755	0.663858	0.658016	0.523995	0.403408	0.350152	0.305399	0.0862961	51.3294	-0.0498902	0	0.993069	54.3587	-0.0439714	0.0351547	0.985841	Q9NW81	3.02924	-0.0498902	0.393145	Yes	Yes	Yes	Yes	Yes	Yes	Yes	5.5644e+18	29.2	55101	DMAC2	B4DDC0; B4DMZ4; B4DP55; B4DXE8; F5H4W7; hsa:55101; K7EMF6; Q96D43; Q9NW81	1	11.573	3	5.5644e+18	29.2
Q6NXR0	0.987755	1.00433	0.93732	0.911931	0.84356	0.626682	0.55625	0.501783	0.295791	0.0390364	0.987755	1.07732	0.950345	0.82658	0.847847	0.431585	0.567203	0.342686	0.207235	0.0640108	57.4415	-0.0544497	0	0.99021	55.4861	-0.0621335	0.0439504	0.943592	Q6NXR0	-1.95547	-0.0621335	0.394212	Yes	Yes	Yes	Yes	Yes	Yes	Yes	6.44676e+18	50.3	56269	IRGC	hsa:56269; Q05BR8; Q6NXR0	1	2.459	1	6.44676e+18	50.3
Q9H4I3	0.987755	0.860147	0.958777	0.765571	0.646729	0.439845	0.308775	0.271195	0.0849846	0.0512832	0.987755	0.979759	0.937556	0.893791	0.810471	0.58594	0.391964	0.283705	0.229049	0.0559502	53.1731	-0.067642	0.0168741	0.983237	55.0926	-0.0743962	0.0652531	0.995077	Q9H4I3	1.91953	-0.0743962	0.396796	Yes	Yes	Yes	Yes	Yes	Yes	Yes	2.00354e+18	42.3	80305	TRABD	hsa:80305; Q19CC5; Q96ED8; Q9H4I3; Q9H7N1; Q9UGX6; Q9UGX7	1	20.036	5	2.00354e+18	42.3
O14548	0.987755	0.843243	0.858316	0.787065	0.726759	0.626682	0.488138	0.503234	0.291376	0.0880233	0.987755	0.902212	0.968053	0.920912	0.979647	0.693582	0.590807	0.546506	0.501727	0.0886668	56.582	-0.0392224	0	0.978043	59.8066	-0.0453505	0	0.949181	O14548	3.22458	-0.0453505	0.40431	Yes	Yes	Yes	Yes	Yes	Yes	Yes	8.34918e+18	12.6	9167	COX7A2L	hsa:9167; O14548; Q9P118	1	24.133	3	8.34918e+18	12.6
Q8IXQ3	0.987755	1.03317	0.981211	0.974364	0.93116	0.77654	0.55625	0.638106	0.398434	0.153084	0.987755	0.802151	0.825403	0.899687	0.809487	0.795132	0.522857	0.544266	0.644883	0.2385	59.3895	-0.0546601	0.118769	0.972746	62.3627	-0.0255111	0	0.844122	Q8IXQ3	2.97321	-0.0546601	0.406122	Yes	Yes	Yes	Yes	Yes	Yes	Yes	-4.8015e+18	21.1	55071	C9orf40	hsa:55071; Q8IXQ3; Q9NWD3	1	8.54	2	-4.8015e+18	21.1
Q96FB5	0.987755	1.08886	0.975359	1.04294	0.866271	0.686041	0.606199	0.66276	0.442582	0.0520486	0.987755	0.94307	0.928702	0.878462	0.724899	0.557506	0.512843	0.497978	0.488093	0.0474154	59.8145	-0.0507331	0	0.949126	57.688	-0.0394808	0	0.951452	Q96FB5	-2.12657	-0.0507331	0.406926	Yes	Yes	Yes	Yes	Yes	Yes	Yes	1.7766e+18	52.9	51093	RRNAD1	D3DVC7; hsa:51093; Q4VX71; Q5SZ03; Q96FB5; Q9Y358	1	1.167	1	1.7766e+18	52.9
P78310	0.987755	1.02522	0.819301	0.75329	0.82193	0.651983	0.512355	0.749774	0.540811	0.300045	0.987755	0.976423	0.977891	0.824222	0.956041	0.636715	0.517135	0.565171	0.485367	0.129444	62.6729	-0.0244263	0.058044	0.846715	59.3122	-0.0408068	0.017826	0.934006	P78310	-3.36069	-0.0408068	0.408657	Yes	Yes	Yes	Yes	Yes	Yes	Yes	2.71365e+18	40	1525	CXADR	B2R8V8; B7WPI3; D3YHP0; hsa:1525; O00694; P78310; Q8WWT6; Q8WWT7; Q8WWT8; Q9UKV4	1	8.364	2	2.71365e+18	40
Q7Z7F0	0.987755	1.03417	1.03876	1.03168	0.96685	0.687014	0.563061	0.493082	0.341042	0.0972084	0.987755	0.935565	0.994616	0.89615	0.861617	0.59508	0.485663	0.356872	0.259044	0.0806062	57.8331	-0.0699702	0.108739	0.974114	56.0297	-0.0676224	0.077904	0.989011	Q7Z7F0	-1.80349	-0.0699702	0.408736	Yes	Yes	Yes	Yes	Yes	Yes	Yes	-8.08032e+18	64.8	22889	KHDC4	hsa:22889; O94981; Q7L7Q2; Q7Z7E9; Q7Z7F0; Q8TBQ0	1	13.554	4	-8.08032e+18	64.8
Q9BRX8	0.987755	0.812416	0.818326	0.742031	0.638077	0.49142	0.364022	0.29875	0.144584	0.0428635	0.987755	0.875529	0.901155	0.859596	0.874403	0.562584	0.415568	0.307596	0.166333	0.0374582	53.306	-0.0503151	0	0.98361	55.2368	-0.0708677	0.0109173	0.974649	Q9BRX8	1.93076	-0.0708677	0.408736	Yes	Yes	Yes	Yes	Yes	Yes	Yes	-8.24331e+18	25.7	84293	PRXL2A	B2RD81; hsa:84293; Q6UW08; Q8N2K3; Q8NBK9; Q96JR0; Q9BRX8	1	35.836	6	-8.24331e+18	25.7
Q9Y6X9	0.987755	0.892962	0.883675	0.675504	0.668359	0.525478	0.416241	0.333555	0.221843	0.0665916	0.987755	0.859686	0.667012	0.575422	0.508511	0.450879	0.36693	0.268027	0.155426	0.0488379	54.1876	-0.0467757	0	0.989728	51.5157	-0.0447045	0	0.977356	Q9Y6X9	-2.67187	-0.0467757	0.408736	Yes	Yes	Yes	Yes	Yes	Yes	Yes	6.90411e+18	117.8	22880	MORC2	B2RNB1; hsa:22880; Q9UF28; Q9Y6V2; Q9Y6X9	1	20.727	8	6.90411e+18	117.8
P06280	0.987755	0.977485	0.874897	0.846427	0.635914	0.479742	0.381428	0.339356	0.215221	0.0543448	0.987755	0.947239	1.00249	0.885537	0.743587	0.717954	0.470643	0.424812	0.422651	0.304881	54.143	-0.0574308	0.0416435	0.991704	56.8471	-0.0554912	0.311419	0.974814	P06280	2.70409	-0.0574308	0.411783	Yes	Yes	Yes	Yes	Yes	Yes	Yes	-3.56316e+18	48.7	2717	GLA	hsa:2717; P06280; Q6LER7	1	8.732	3	-3.56316e+18	48.7
Q9UEW8	0.987755	1.02919	0.930492	0.859733	0.730004	0.618897	0.456352	0.369811	0.219636	0.0451598	0.987755	0.887203	0.77523	0.751115	0.621623	0.49353	0.378374	0.315809	0.188148	0.0365099	55.667	-0.0592174	0.00782193	0.996145	53.502	-0.0485204	0	0.993147	Q9UEW8	-2.16496	-0.0592174	0.412652	Yes	Yes	Yes	Yes	Yes	Yes	Yes	3.34783e+18	59.4	27347	STK39	hsa:27347; O14774; Q53S90; Q53SL7; Q53SS1; Q9UER4; Q9UEW8; X5D9C8	1	41.059	7	3.34783e+18	59.4
P08253	0.987755	0.918816	0.995841	1.00404	0.842479	0.629601	0.5396	0.458276	0.245021	0.0757766	0.987755	0.951408	0.91788	0.90912	0.932435	0.727094	0.542169	0.520375	0.428104	0.101943	56.9194	-0.0657565	0.0553808	0.980758	58.8747	-0.0479398	0.0224516	0.975312	P08253	1.95535	-0.0657565	0.413207	Yes	Yes	Yes	Yes	Yes	Yes	Yes	3.60998e+18	73.8	4313	MMP2	B2R6U1; B4DWH3; E9PE45; hsa:4313; P08253; Q9UCJ8	1	9.444	4	3.60998e+18	73.8
P16383	0.987755	1.14454	1.04851	0.909884	0.78516	0.715235	0.600144	0.568494	0.382983	0.179874	0.987755	0.930562	0.95428	0.824222	0.699326	0.665149	0.416998	0.400921	0.305399	0.0881927	58.7372	-0.0497932	0.146629	0.952845	55.9588	-0.0498886	0.0400252	0.985955	P16383	-2.77842	-0.0498886	0.413207	Yes	Yes	Yes	Yes	Yes	Yes	Yes	-2.64703e+18	89.3	6936	GCFC2	A4UHQ8; A4UHQ9; hsa:6936; O95032; P16383; Q53TY0; Q6P2F2	1	15.227	4	-2.64703e+18	89.3
P28715	0.987755	0.981463	0.956827	1.10742	0.985235	0.699665	0.475272	0.398816	0.286961	0.116344	0.987755	0.967251	0.91788	0.838371	0.707195	0.560553	0.484948	0.497231	0.672151	0.280225	56.4923	-0.0974212	0.171171	0.969046	58.7728	-0.0368204	0.364403	0.860555	P28715	2.28055	-0.0974212	0.413207	Yes	Yes	Yes	Yes	Yes	Yes	Yes	2.09792e+18	133	2073	ERCC5	A6NGT4; hsa:2073; P28715; Q5JUS4; Q5JUS5; Q7Z2V3; Q8IZL6; Q8N1B7; Q9HD59; Q9HD60	1	21.946	4	2.09792e+18	133
Q15048	0.987755	0.993395	0.975359	0.796276	0.747308	0.645171	0.504787	0.311802	0.226258	0.0482215	0.987755	0.926393	0.846063	0.718099	0.641295	0.549382	0.349763	0.265787	0.163607	0.0275009	55.7414	-0.0588888	0.0015867	0.988559	53.5791	-0.0551139	0	0.993469	Q15048	-2.16228	-0.0588888	0.413207	Yes	Yes	Yes	Yes	Yes	Yes	Yes	-8.3299e+18	54.5	9684	LRRC14	A8K0A8; D3DWM8; hsa:9684; Q15048	1	3.447	1	-8.3299e+18	54.5
Q4G176	0.987755	0.982457	0.932443	0.912954	0.846804	0.581919	0.459379	0.377063	0.264887	0.121702	0.987755	0.914719	0.828355	0.668575	0.632443	0.506732	0.38052	0.332234	0.32176	0.0990982	55.8371	-0.0668004	0.122399	0.992338	53.8949	-0.0436407	0.0620921	0.987325	Q4G176	-1.94219	-0.0668004	0.413207	Yes	Yes	Yes	Yes	Yes	Yes	Yes	-8.52377e+17	64.1	197322	ACSF3	A8K4J8; C9JQL6; hsa:197322; Q4G176; Q6INA0; Q8N2F7	1	27.949	6	-8.52377e+17	64.1
Q9BPZ3	0.987755	1.09383	0.941221	1.07262	0.764611	0.590677	0.384456	0.236389	0.146792	0.0313822	0.987755	0.855517	0.95428	0.851342	0.598017	0.376748	0.352624	0.245629	0.115888	0.0303459	54.8989	-0.0972823	0.052479	0.975998	53.0674	-0.070644	0.0276614	0.975038	Q9BPZ3	-1.83146	-0.0972823	0.413207	Yes	Yes	Yes	Yes	Yes	Yes	Yes	7.48052e+18	15	51247	PAIP2	B2RBI1; D3DQC6; hsa:51247; Q49A06; Q9BPZ3; Q9H0Y5; Q9P0Q8	1	10.155	3	7.48052e+18	15
Q9NR46	0.987755	0.867108	1.04558	0.857686	0.834908	0.693826	0.459379	0.335006	0.196458	0.0489869	0.987755	0.972254	0.874593	0.811251	0.657032	0.538212	0.385527	0.306103	0.15679	0.039829	56.0091	-0.0735538	0.0289193	0.975917	54.2161	-0.0590151	0	0.997857	Q9NR46	-1.79301	-0.0735538	0.413207	Yes	Yes	Yes	Yes	Yes	Yes	Yes	6.30252e+18	43.9	56904	SH3GLB2	A6NC47; A8MPS4; hsa:56904; Q8WY61; Q96JH9; Q9NR46	1	25.895	5	6.30252e+18	43.9
Q96F63	0.987755	0.981463	0.952925	0.967199	0.882494	0.716208	0.606199	0.693215	0.526463	0.285502	0.987755	1.00227	1.03102	0.969256	0.851781	0.726078	0.555759	0.528588	0.485367	0.0943567	62.0161	-0.0355725	0.206716	0.960766	59.2459	-0.0478146	0.0260569	0.970322	Q96F63	-2.7702	-0.0478146	0.416757	Yes	Yes	Yes	Yes	Yes	Yes	Yes	5.04927e+18	38.9	90324	CCDC97	hsa:90324; Q658N6; Q96F63; Q96IF3	1	43.411	7	5.04927e+18	38.9
Q96M96	0.987755	1.02024	0.89733	1.07774	0.961442	0.677283	0.475272	0.504684	0.354286	0.144664	0.987755	1.03146	0.854917	0.90912	0.730801	0.681397	0.384096	0.333727	0.235866	0.0497862	57.2854	-0.071846	0.182579	0.946795	55.4947	-0.0633046	0.0268805	0.978287	Q96M96	-1.79065	-0.071846	0.416757	Yes	Yes	Yes	Yes	Yes	Yes	Yes	3.73611e+18	86.6	121512	FGD4	hsa:121512; Q6ULS2; Q8TCP6; Q96M96	1	10.228	3	3.73611e+18	86.6
P30825	0.987755	0.891968	0.845636	0.86178	0.764611	0.592623	0.564575	0.639556	0.391812	0.104863	0.987755	0.983928	1.01134	0.986944	0.970794	0.724047	0.618702	0.653269	0.822124	0.156945	58.656	-0.0351759	0	0.950151	64.1633	-0.0352064	0	0.828971	P30825	5.50721	-0.0352064	0.421692	Yes	Yes	Yes	Yes	Yes	Yes	Yes	-4.33862e+17	67.6	6541	SLC7A1	hsa:6541; P30825; Q5JR50	1	21.789	6	-4.33862e+17	67.6
P29218	0.987755	1.13957	1.04363	1.14426	1.05121	0.845631	0.749234	0.96441	0.771484	0.150788	0.987755	0.946405	0.983794	0.943315	0.931451	0.704753	0.660903	0.618179	0.818034	0.112849	65.9786	-0.0557596	0	0.866289	63.5245	-0.0352238	0	0.832929	P29218	-2.4541	-0.0557596	0.424017	Yes	Yes	Yes	Yes	Yes	Yes	Yes	8.11031e+18	30.2	3612	IMPA1	B2R733; B4DLN3; B7Z6Q4; hsa:3612; J3KQT7; P29218; Q9UK71	1	56.635	11	8.11031e+18	30.2
Q96GX9	0.987755	1.01527	0.948049	0.978458	0.920346	0.783352	0.564575	0.668561	0.479004	0.244169	0.987755	0.94307	1.00347	1.00345	0.926533	0.682412	0.536447	0.453182	0.473096	0.131341	60.6075	-0.045079	0.207111	0.961576	58.156	-0.0565621	0.150338	0.953385	Q96GX9	-2.4515	-0.0565621	0.425641	Yes	Yes	Yes	Yes	Yes	Yes	Yes	-9.2166e+18	27.1	51074	APIP	A8K9D3; hsa:51074; Q6PJX6; Q8WVU2; Q96GX9; Q96HK2; Q9Y318	1	18.986	5	-9.2166e+18	27.1
Q96BD8	0.987755	0.996379	0.91001	0.790135	0.670522	0.58873	0.424566	0.352408	0.213013	0.061999	0.987755	0.897209	0.768343	0.639096	0.570477	0.511809	0.411276	0.294158	0.15679	0.0469413	54.9497	-0.054233	0.0155359	0.995636	52.939	-0.0462818	0	0.984326	Q96BD8	-2.01074	-0.054233	0.428039	Yes	Yes	Yes	Yes	Yes	Yes	Yes	8.60921e+18	29.5	220134	SKA1	B2R9Y6; B4E0P4; hsa:220134; Q96BD8	1	31.403	6	8.60921e+18	29.5
P28062	0.987755	1.05008	0.96463	1.00302	0.937649	0.786271	0.637984	0.793282	0.621381	0.0864925	0.987755	0.974756	0.984778	0.900866	0.854732	0.73928	0.57078	0.501711	0.610798	0.0640108	62.6896	-0.0454714	0	0.932523	60.0681	-0.0410646	0	0.935327	P28062	-2.62145	-0.0454714	0.429811	Yes	Yes	Yes	Yes	Yes	Yes	Yes	5.95516e+18	30.3	5696	PSMB8	B0UZC0; hsa:5696; P28062; Q29824; Q5JNW6; Q5QNR8; Q96J48	1	51.511	9	5.95516e+18	30.3
Q8IZH2	0.987755	1.07991	1.0212	0.795253	0.724596	0.759998	0.470731	0.410418	0.294687	0.168392	0.987755	0.980593	0.881479	0.735786	0.577362	0.528057	0.427012	0.345673	0.192238	0.0592693	56.528	-0.0564765	0.141519	0.95585	54.0848	-0.0505424	0.00988179	0.988134	Q8IZH2	-2.44319	-0.0564765	0.431123	Yes	Yes	Yes	Yes	Yes	Yes	Yes	-8.13933e+18	194	54464	XRN1	hsa:54464; Q4G0S3; Q68D88; Q6AI24; Q6MZS8; Q86WS7; Q8IZH2; Q8N8U4; Q9UF39	1	10.29	4	-8.13933e+18	194
O15270	0.987755	0.853186	0.827104	0.789112	0.655381	0.44763	0.3171	0.24219	0.148999	0.0581719	0.987755	0.946405	0.913945	0.857238	0.850798	0.561568	0.359777	0.283705	0.196328	0.0421997	53.116	-0.0585755	0.00844885	0.987143	54.8939	-0.0754449	0.0428116	0.986899	O15270	1.77794	-0.0754449	0.43255	Yes	Yes	Yes	Yes	Yes	Yes	Yes	6.68709e+18	62.9	9517	SPTLC2	hsa:9517; O15270; Q16685	1	48.518	10	6.68709e+18	62.9
Q3B7J2	0.987755	1.0282	0.907083	0.847451	0.790567	0.701611	0.429864	0.381413	0.246124	0.0933813	0.987755	0.852182	0.833274	0.81243	0.701293	0.472205	0.336889	0.293411	0.167697	0.0393548	56.0602	-0.0609952	0.0613897	0.98745	53.7418	-0.0565777	0	0.98332	Q3B7J2	-2.31837	-0.0609952	0.43255	Yes	Yes	Yes	Yes	Yes	Yes	Yes	-5.6246e+18	42.2	81577	GFOD2	hsa:81577; Q3B7J2; Q69YL9; Q6UXX6; Q7L648; Q8TE86; Q9BQ07; R4GNG5	1	3.293	1	-5.6246e+18	42.2
Q9NVH2	0.987755	1.00234	0.987063	0.936494	1.23073	0.747347	0.547168	0.453925	0.256057	0.0918504	0.987755	0.887203	0.874593	0.839551	0.737686	0.601173	0.435595	0.396441	0.222232	0.0578468	57.3356	-0.104726	0.129605	0.924011	55.5278	-0.051072	0	0.991072	Q9NVH2	-1.80785	-0.104726	0.43255	Yes	Yes	Yes	Yes	Yes	Yes	Yes	8.56906e+18	106.8	25896	INTS7	B4DLZ6; B7WNP6; B7WPB6; hsa:25896; Q8N4K7; Q8WUH5; Q9H9V3; Q9NVH2; Q9NVU5; Q9UFC6; Q9UFM3	1	27.491	7	8.56906e+18	106.8
Q9NZ43	0.987755	0.804461	0.752001	0.596695	0.438002	0.489473	0.295153	0.310352	0.205287	0.0375056	0.987755	0.888871	0.923783	0.819505	0.66195	0.464081	0.319007	0.247869	0.15679	0.0322425	51.6014	-0.0441669	0	0.971127	53.515	-0.0671112	0.019212	0.993709	Q9NZ43	1.91356	-0.0671112	0.439151	Yes	Yes	Yes	Yes	Yes	Yes	Yes	2.6235e+18	29.4	55850	USE1	hsa:55850; Q8NCK1; Q9BRT4; Q9NZ43	1	9.041	2	2.6235e+18	29.4
Q15596	0.987755	0.950637	0.773459	0.895555	0.767856	0.670472	0.418512	0.384314	0.302413	0.0849617	0.987755	0.989765	0.972972	0.932703	0.757357	0.976905	0.533586	0.463634	0.372205	0.126599	56.1564	-0.0484282	0.00871322	0.962189	58.3703	-0.0616693	0.10329	0.922291	Q15596	2.21394	-0.0616693	0.440203	Yes	Yes	Yes	Yes	Yes	Yes	Yes	7.08689e+18	159.1	10499	NCOA2	hsa:10499; Q14CD2; Q15596	1	11.893	2	7.08689e+18	159.1
Q8IZT6	0.987755	1.25591	1.12361	1.04805	0.861945	0.818384	0.589549	0.575746	0.321176	0.111751	0.987755	1.13152	1.05463	0.870208	0.827192	0.701706	0.517135	0.408386	0.267224	0.067804	58.562	-0.0711098	0.102241	0.915492	56.7946	-0.0668142	0.0552222	0.973292	Q8IZT6	-1.76747	-0.0711098	0.440203	Yes	Yes	Yes	Yes	Yes	Yes	Yes	-8.14414e+18	409.5	259266	ASPM	hsa:259266; Q4G1H1; Q5VYL3; Q86UX4; Q8IUL2; Q8IZJ7; Q8IZJ8; Q8IZJ9; Q8IZT6; Q8N4D1; Q9NVS1; Q9NVT6	1	13.802	3	-8.14414e+18	409.5
Q96BM9	0.987755	0.996379	0.995841	0.891461	0.84356	0.669498	0.51841	0.585897	0.381879	0.0918504	0.987755	0.850514	0.886398	0.837192	0.754407	0.597111	0.419859	0.371803	0.354481	0.0597434	58.5114	-0.0467342	0.00318978	0.977864	55.9155	-0.0451839	0	0.974282	Q96BM9	-2.59591	-0.0467342	0.441375	Yes	Yes	Yes	Yes	Yes	Yes	Yes	-4.2199e+17	21.4	127829	ARL8A	B3KXD0; hsa:127829; Q96BM9	1	67.089	2	-4.2199e+17	21.4
Q6KCM7	0.987755	0.809433	0.871971	0.66834	0.668359	0.551752	0.36932	0.317603	0.196458	0.0076542	0.987755	0.950574	0.883447	0.830117	0.908829	0.58594	0.441317	0.324768	0.204508	0.0256043	53.7421	-0.0479943	0	0.971973	55.6458	-0.0670016	0	0.974997	Q6KCM7	1.90374	-0.0670016	0.444221	Yes	Yes	Yes	Yes	Yes	Yes	Yes	2.95382e+18	52.6	114789	SLC25A25	hsa:114789; Q5SYW7; Q5SYW8; Q5SYX3; Q5VWU2; Q5VWU3; Q5VWU4; Q6KCM4; Q6KCM6; Q6KCM7; Q6UX48; Q705K2; Q96PZ1; Q9BSA6	1	6.312	1	2.95382e+18	52.6
Q9H0R3	0.987755	0.845231	0.841734	0.777853	0.812197	0.657821	0.401105	0.345157	0.213013	0.0597028	0.987755	1.05147	1.0989	0.762906	0.924566	0.766698	0.519996	0.375536	0.355845	0.0687524	55.4021	-0.0519593	0	0.959625	57.3019	-0.0645223	0.0648334	0.937839	Q9H0R3	1.89976	-0.0645223	0.444221	Yes	Yes	Yes	Yes	Yes	Yes	Yes	4.70826e+17	23.2	84065	TMEM222	D3DPL6; hsa:84065; Q53HD8; Q5FVE9; Q9H0R3	1	14.843	1	4.70826e+17	23.2
O75381	0.987755	0.782585	0.819301	0.734867	0.657544	0.464173	0.346616	0.327754	0.200873	0.0841962	0.987755	0.928061	0.894269	0.863133	0.892108	0.557506	0.435595	0.383749	0.314943	0.0801321	53.4116	-0.0455582	0	0.975638	56.0409	-0.0566868	0.0628952	0.966942	O75381	2.62927	-0.0566868	0.444244	Yes	Yes	Yes	Yes	Yes	Yes	Yes	-9.02245e+18	41.2	5195	PEX14	B2R7N1; B3KML6; B7Z1N2; hsa:5195; O75381; Q8WX51	1	61.236	10	-9.02245e+18	41.2
Q3ZCW2	0.987755	0.983451	0.922689	0.88839	0.880331	0.798922	0.479813	0.519186	0.312346	0.0841962	0.987755	1.06564	0.971005	0.986944	0.997351	0.641792	0.441317	0.363591	0.212689	0.0654333	57.8472	-0.0580847	0.039075	0.975928	56.0561	-0.0965882	0.101387	0.979027	Q3ZCW2	-1.79114	-0.0965882	0.444244	Yes	Yes	Yes	Yes	Yes	Yes	Yes	-2.43666e+18	19	29094	LGALSL	B2RBG8; D6W5E8; hsa:29094; Q3ZCW2; Q6P5T6; Q9P005	1	6.723	2	-2.43666e+18	19
Q9NWT8	0.987755	0.911855	1.14214	0.604883	0.547233	0.623762	0.415485	0.204484	0.132444	0.0344439	0.987755	1.09149	1.05364	0.700412	0.660966	0.737249	0.500684	0.355378	0.209962	0.0625884	53.71	-0.061287	0	0.893466	55.9033	-0.0562203	0.00432153	0.928947	Q9NWT8	2.19327	-0.061287	0.452035	Yes	Yes	Yes	Yes	Yes	Yes	Yes	-2.5394e+18	22.3	54998	AURKAIP1	hsa:54998; Q5TA36; Q8TBD3; Q9NWT8	1	4.768	1	-2.5394e+18	22.3
Q9NX63	0.987755	0.773635	0.805646	0.702115	0.645648	0.485581	0.374617	0.368361	0.237295	0.111751	0.987755	0.888871	0.89722	0.846625	0.890141	0.584925	0.466351	0.400174	0.359935	0.111426	53.7136	-0.0400492	0.00389486	0.976261	56.6222	-0.0493539	0.0681667	0.959979	Q9NX63	2.90869	-0.0493539	0.452035	Yes	Yes	Yes	Yes	Yes	Yes	Yes	3.87755e+18	26.1	54927	CHCHD3	hsa:54927; Q9NX63	1	65.96	13	3.87755e+18	26.1
Q9Y6I9	0.987755	0.814405	0.79004	0.672434	0.48018	0.349346	0.230825	0.162427	0.100436	0.0260243	0.987755	0.893874	0.835241	0.765265	0.665884	0.418384	0.28682	0.223231	0.132249	0.0289234	50.986	-0.0616244	0	0.992031	52.8742	-0.063588	0	0.992191	Q9Y6I9	1.88823	-0.063588	0.452035	Yes	Yes	Yes	Yes	Yes	Yes	Yes	2.12166e+18	34.2	51368	TEX264	B3KN87; hsa:51368; Q9UKD7; Q9Y6I9	1	23.547	4	2.12166e+18	34.2
P49754	0.987755	0.967541	0.91001	0.77683	0.713782	0.53229	0.436675	0.329205	0.219636	0.0604682	0.987755	0.889704	0.735878	0.669754	0.611787	0.51384	0.356201	0.260561	0.158153	0.039829	54.7845	-0.0545662	0.0182877	0.997409	52.8085	-0.0485288	0	0.98505	P49754	-1.97601	-0.0545662	0.45449	Yes	Yes	Yes	Yes	Yes	Yes	Yes	2.31352e+18	98.5	27072	VPS41	E9PF36; hsa:27072; P49754; Q86TP8; Q99851; Q99852	1	30.962	8	2.31352e+18	98.5
Q562R1	0.987755	1.17338	0.893428	1.0675	0.837071	0.841739	0.532789	0.491632	0.312346	0.104863	0.987755	0.980593	0.953296	0.911478	0.815389	0.651947	0.472789	0.356872	0.244047	0.0564243	57.8602	-0.0724839	0.103314	0.939493	56.1129	-0.0666612	0.0412313	0.998931	Q562R1	-1.74722	-0.0724839	0.45449	Yes	Yes	Yes	Yes	Yes	Yes	Yes	4.00775e+18	42	345651	ACTBL2	B2RPJ1; hsa:345651; Q562R1; Q562R2; Q562S9; Q562X8	1	127.663	4	4.00775e+18	42
P54274	0.987755	1.00732	0.995841	0.940588	0.879249	0.723019	0.49949	0.48293	0.292479	0.0918504	0.987755	0.996436	0.9956	0.779414	0.664901	0.526026	0.493531	0.362844	0.335394	0.0758647	57.3344	-0.0653517	0.079285	0.993012	55.4406	-0.0497097	0.0620146	0.972911	P54274	-1.89385	-0.0653517	0.45491	Yes	Yes	Yes	Yes	Yes	Yes	Yes	-6.26151e+18	50.2	7013	TERF1	A7XP29; hsa:7013; P54274; Q15553; Q8NHT6; Q93029	1	3.008	2	-6.26151e+18	50.2
Q12981	0.987755	0.801478	0.8154	0.716444	0.67593	0.470984	0.35494	0.249441	0.12251	0.0390364	0.987755	0.923058	0.908042	0.893791	0.828175	0.543289	0.411276	0.314316	0.222232	0.0464671	53.0325	-0.0529719	0	0.974978	55.1846	-0.067711	0.0395606	0.986768	Q12981	2.15208	-0.067711	0.455838	Yes	Yes	Yes	Yes	Yes	Yes	Yes	4.61235e+18	26.1	662	BNIP1	D3DQM3; D3DQM4; D3DQM5; D3DQM6; hsa:662; O75622; O75623; O75624; Q12981; Q6K044; Q96FG4	1	39.739	8	4.61235e+18	26.1
Q96SZ6	0.987755	0.902906	0.852463	0.581343	0.498566	0.423302	0.278503	0.226238	0.132444	0.0497523	0.987755	0.873861	0.752602	0.466941	0.402285	0.313788	0.236037	0.192621	0.115888	0.0379323	51.5179	-0.0586458	0.0346395	0.987661	49.6234	-0.0650509	0.0640494	0.985449	Q96SZ6	-1.89447	-0.0650509	0.456037	Yes	Yes	Yes	Yes	Yes	Yes	Yes	8.31458e+18	67.6	51654	CDK5RAP1	A8K7R0; hsa:51654; Q5QP46; Q5QP47; Q5QP48; Q675N4; Q675N5; Q96SZ6; Q9BVG6; Q9BWZ5; Q9H859; Q9NZZ9; Q9Y3F0	1	14.414	4	8.31458e+18	67.6
O95997	0.987755	1.12664	1.03778	1.0542	0.914938	0.76389	0.628903	0.752675	0.531982	0.257947	0.987755	0.895541	0.944442	0.795922	0.76621	0.717954	0.513559	0.483792	0.479913	0.167851	62.0731	-0.0437177	0.2116	0.913562	58.8715	-0.0344021	0.00469212	0.969192	O95997	-3.20158	-0.0437177	0.457043	Yes	Yes	Yes	Yes	Yes	Yes	Yes	-6.65183e+18	22	9232	PTTG1	hsa:9232; O95997	1	17.277	5	-6.65183e+18	22
Q8N9N8	0.987755	1.04709	1.02023	1.09514	1.03174	0.871905	0.703826	0.862893	0.570611	0.284736	0.987755	0.901378	0.965102	0.952748	0.854732	0.688505	0.564342	0.562931	0.578077	0.198671	63.6089	-0.0497969	0.239891	0.914237	60.9296	-0.0344856	0.0479483	0.942062	Q8N9N8	-2.67931	-0.0497969	0.457089	Yes	Yes	Yes	Yes	Yes	Yes	Yes	-1.73243e+18	19	84285	EIF1AD	B2R4N5; hsa:84285; Q8N9N8; Q9BSC1	1	44.798	5	-1.73243e+18	19
Q96CW6	0.987755	1.02422	0.961704	0.983575	0.978746	0.785298	0.697772	0.909301	0.752721	0.381179	0.987755	1.00311	1.02413	0.917374	0.938336	0.763652	0.633723	0.568904	0.747137	0.254621	69.5693	-0.0270006	0	0.858235	64.2246	-0.0308022	0.00726282	0.876345	Q96CW6	-5.34469	-0.0308022	0.457089	Yes	Yes	Yes	Yes	Yes	Yes	Yes	-3.79597e+17	35	84138	SLC7A6OS	hsa:84138; Q8TCZ3; Q96CW6; Q9H8R8	1	7.222	2	-3.79597e+17	35
Q9H2K0	0.987755	0.840259	0.87002	0.632518	0.482343	0.341561	0.230068	0.174029	0.102644	0.0260243	0.987755	1.01395	0.948377	0.75819	0.611787	0.445802	0.269654	0.187395	0.109071	0.0199145	51.0943	-0.0660405	0.0132533	0.990949	52.8343	-0.0774643	0.0198601	0.996046	Q9H2K0	1.74006	-0.0774643	0.457089	Yes	Yes	Yes	Yes	Yes	Yes	Yes	-5.01406e+17	31.7	219402	MTIF3	hsa:219402; Q05BL8; Q5W0V0; Q86X68; Q9H2K0	1	9.934	3	-5.01406e+17	31.7
Q9BTV5	0.987755	1.06698	0.960728	0.943659	0.782997	0.849524	0.445	0.459726	0.213013	0.0558757	0.987755	0.983094	0.962151	0.913837	0.719981	0.640777	0.398401	0.315062	0.197691	0.0455188	56.9792	-0.0737707	0.0326748	0.964744	55.2424	-0.0698736	0.033966	0.994624	Q9BTV5	-1.73676	-0.0737707	0.461463	Yes	Yes	Yes	Yes	Yes	Yes	Yes	7.16191e+18	55.8	79187	FSD1	B2RDT0; hsa:79187; Q9BTV5; Q9BXN0; Q9HAG4	1	38.715	7	7.16191e+18	55.8
Q7KZN9	0.987755	0.861142	0.882699	0.850521	0.748389	0.700638	0.526734	0.568494	0.321176	0.0497523	0.987755	0.965584	0.93854	0.958644	0.958991	0.738264	0.610834	0.632364	0.556263	0.0649591	57.7434	-0.042193	0	0.966	60.8303	-0.0453534	0	0.956503	Q7KZN9	3.08685	-0.0453534	0.466112	Yes	Yes	Yes	Yes	Yes	Yes	Yes	-1.55888e+18	46	1355	COX15	A8K6I9; hsa:1355; O60556; O75878; Q5TD00; Q5TD01; Q7KZN9; Q7Z3Q3; Q9NTN0	1	24.969	6	-1.55888e+18	46
Q8N0W7	0.987755	1.05704	0.901231	0.842333	0.696478	0.554672	0.525978	0.66566	0.272613	0.129356	0.987755	1.11984	1.09496	0.851342	1.0062	0.880433	0.61298	0.536054	0.448555	0.144143	57.5401	-0.0406835	0.0160835	0.91488	59.4048	-0.0635868	0.142465	0.934269	Q8N0W7	1.8647	-0.0635868	0.46636	Yes	Yes	Yes	Yes	Yes	Yes	Yes	-6.08812e+17	29.2	158521	FMR1NB	D3DWT3; hsa:158521; Q8N0W7	1	4.755	2	-6.08812e+17	29.2
Q9Y4E1	0.987755	0.992401	0.970482	0.990739	0.93116	0.810599	0.567602	0.641006	0.431545	0.209725	0.987755	0.998937	1.05266	0.979869	0.919648	0.640777	0.604397	0.617433	0.678968	0.262681	59.7944	-0.0532716	0.1876	0.972964	62.6128	-0.0340562	0.194776	0.872768	Q9Y4E1	2.81845	-0.0532716	0.468774	Yes	Yes	Yes	Yes	Yes	Yes	Yes	7.0823e+18	144.8	253725	WASHC2C	B4DZQ6; B9EK53; F5H0J6; F5H871; hsa:253725; Q5SQU4; Q5SQU5; Q7L521; Q9UG79; Q9Y4E1	1	170.701	5	7.0823e+18	144.8
Q7Z2Y5	0.987755	0.96953	0.902207	0.786041	0.622937	0.511855	0.429864	0.320503	0.216324	0.0688878	0.987755	1.02395	0.941491	0.810072	0.722932	0.603203	0.550037	0.47558	0.33403	0.0843994	54.2672	-0.0540356	0.0383203	0.995641	57.0714	-0.0442535	0	0.986722	Q7Z2Y5	2.80424	-0.0540356	0.479357	Yes	Yes	Yes	Yes	Yes	Yes	Yes	8.87646e+18	178.4	203447	NRK	hsa:203447; Q32ND6; Q5H9K2; Q6ZMP2; Q7Z2Y5	1	22.196	7	8.87646e+18	178.4
P15822	0.987755	1.00234	0.843685	0.887367	0.788404	0.602354	0.462406	0.501783	0.278131	0.130887	0.987755	0.905547	1.02019	0.869029	0.743587	0.514856	0.404123	0.278479	0.257681	0.0478896	56.6026	-0.0488491	0.0743979	0.975869	54.702	-0.0683181	0.0687628	0.98112	P15822	-1.90059	-0.0683181	0.479958	Yes	Yes	Yes	Yes	Yes	Yes	Yes	5.08737e+18	296.7	3096	HIVEP1	B2RTU3; hsa:3096; P15822; Q14122; Q5MPB1; Q5VW60	1	11.693	2	5.08737e+18	296.7
Q13287	0.987755	1.07991	0.955851	1.0327	0.96685	0.842712	0.591819	0.616352	0.353183	0.0941467	0.987755	0.994768	0.949361	0.910299	0.897026	0.749435	0.505691	0.421079	0.320396	0.103366	59.1272	-0.0694401	0.0764538	0.973396	57.2263	-0.0661351	0.0978375	0.991215	Q13287	-1.9009	-0.0694401	0.479958	Yes	Yes	Yes	Yes	Yes	Yes	Yes	7.30775e+18	35	9111	NMI	B5BU69; hsa:9111; Q13287; Q53TI8; Q8WTW2; Q9BVE5	1	21.299	6	7.30775e+18	35
Q96HP0	0.987755	1.00931	0.860266	0.808558	0.6251	0.47585	0.476029	0.36401	0.227361	0.0819	0.987755	0.955577	1.07922	0.916195	0.899977	0.755528	0.489955	0.377776	0.244047	0.0602176	54.5406	-0.0510178	0.0485495	0.982541	56.7146	-0.0824894	0.0684914	0.986494	Q96HP0	2.17399	-0.0824894	0.479958	Yes	Yes	Yes	Yes	Yes	Yes	Yes	-8.15039e+18	229.4	57572	DOCK6	A6H8X5; hsa:57572; Q7Z7P4; Q96HP0; Q9P2F2	1	19.919	3	-8.15039e+18	229.4
Q53H80	0.987755	1.01428	0.921714	0.890437	0.82193	0.716208	0.494192	0.394465	0.215221	0.101801	0.987755	0.956411	0.869674	0.999914	0.841945	0.692567	0.534301	0.445716	0.458099	0.107633	56.4642	-0.0671283	0.0682606	0.993812	58.3125	-0.0469774	0.0503806	0.956609	Q53H80	1.84823	-0.0671283	0.480975	Yes	Yes	Yes	Yes	Yes	Yes	Yes	1.73112e+18	22.5	55122	AKIRIN2	hsa:55122; Q53H80; Q9BQB1	1	6.483	2	1.73112e+18	22.5
Q9Y4P8	0.987755	1.09482	1.11776	0.9498	0.825175	0.699665	0.451811	0.348058	0.229569	0.0451598	0.987755	0.919722	0.941491	0.813609	0.684572	0.521964	0.410561	0.293411	0.170424	0.0270268	56.1365	-0.0822489	0.0626676	0.975464	54.3932	-0.0607271	0	0.996554	Q9Y4P8	-1.74327	-0.0822489	0.485146	Yes	Yes	Yes	Yes	Yes	Yes	Yes	-7.06933e+18	49.4	26100	WIPI2	B3KNC2; hsa:26100; Q5MNZ8; Q6FI96; Q75L50; Q96IE4; Q9Y364; Q9Y4P8	1	12.633	2	-7.06933e+18	49.4
Q9NWM8	0.987755	0.951631	0.920738	0.946729	0.855456	0.743455	0.496462	0.458276	0.291376	0.110986	0.987755	0.938901	0.955264	0.915016	0.923583	0.73014	0.556474	0.497978	0.49491	0.125177	57.2279	-0.0630418	0.0891043	0.989808	59.3397	-0.0448746	0.0454494	0.965974	Q9NWM8	2.11188	-0.0630418	0.488844	Yes	Yes	Yes	Yes	Yes	Yes	Yes	1.07494e+18	24.2	55033	FKBP14	hsa:55033; Q9NWM8	1	23.093	4	1.07494e+18	24.2
A6NDG6	0.987755	1.10576	1.05144	1.13608	1.03498	0.786271	0.740153	0.928154	0.683188	0.0665916	0.987755	0.969753	0.94641	0.938599	0.839978	0.63773	0.64016	0.572637	0.774405	0.0606917	64.0945	-0.0599631	0	0.886239	61.8692	-0.0348277	0	0.833412	A6NDG6	-2.22526	-0.0599631	0.50297	Yes	Yes	Yes	Yes	Yes	Yes	Yes	1.3284e+18	34	283871	PGP	A6NDG6; hsa:283871	1	31.161	6	1.3284e+18	34
Q9BY50	0.987755	0.80645	0.803695	0.773759	0.601307	0.430114	0.294396	0.253792	0.150103	0.0466906	0.987755	0.969753	0.909026	0.860775	0.764242	0.485406	0.373367	0.301624	0.214052	0.0568985	52.6211	-0.0544296	0	0.981073	54.4478	-0.067436	0.0602054	0.99233	Q9BY50	1.82672	-0.067436	0.50297	Yes	Yes	Yes	Yes	Yes	Yes	Yes	1.41453e+18	21.5	90701	SEC11C	B2RAA3; hsa:90701; Q9BY50	1	15.573	5	1.41453e+18	21.5
Q9UBV7	0.987755	0.8154	0.789065	0.730773	0.591574	0.51964	0.322398	0.281347	0.166658	0.0482215	0.987755	0.89304	0.869674	0.779414	0.830142	0.647885	0.373367	0.265041	0.215416	0.0497862	52.9606	-0.0488933	0	0.983854	55.0779	-0.0612244	0.00124004	0.965298	Q9UBV7	2.11728	-0.0612244	0.506732	Yes	Yes	Yes	Yes	Yes	Yes	Yes	-1.16552e+18	37.4	11285	B4GALT7	B3KN39; hsa:11285; Q9UBV7; Q9UHN2	1	11.592	3	-1.16552e+18	37.4
Q8IYB7	0.987755	0.97848	0.926591	0.886343	0.772182	0.674364	0.506301	0.501783	0.349872	0.0589374	0.987755	0.999771	0.915912	0.833655	0.684572	0.596095	0.435595	0.351645	0.226323	0.067804	57.5182	-0.0475058	0	0.993525	55.185	-0.0561871	0.0310339	0.996949	Q8IYB7	-2.33328	-0.0561871	0.512783	Yes	Yes	Yes	Yes	Yes	Yes	Yes	5.64194e+18	99.2	129563	DIS3L2	hsa:129563; Q53S79; Q580W6; Q5XKH0; Q69YG5; Q6AW99; Q7Z4T6; Q8IYB7; Q8N9K9	1	32.04	9	5.64194e+18	99.2
P31947	0.987755	1.0103	0.961704	1.05215	0.918183	0.827142	0.597117	0.638106	0.826668	0.117109	0.987755	0.98226	1.00937	1.03883	1.13407	0.693582	0.628716	0.595035	0.597165	0.105262	63.7891	-0.0387172	0	0.832575	61.1992	-0.0493425	0.0190818	0.878972	P31947	-2.5899	-0.0493425	0.516849	Yes	Yes	Yes	Yes	Yes	Yes	Yes	-6.99393e+18	27.8	2810	SFN	hsa:2810; P31947; Q6FH30; Q6FH51; Q96DH0	1	68.446	8	-6.99393e+18	27.8
P31327	0.987755	0.945665	0.859291	0.854615	0.917101	0.732751	0.61074	0.648258	0.488937	0.234219	0.987755	1.0523	0.931653	0.910299	0.837027	0.631637	0.494246	0.474087	0.593074	0.21005	61.7682	-0.0315911	0	0.961708	58.6967	-0.0417538	0.233009	0.913127	P31327	-3.07152	-0.0417538	0.516968	Yes	Yes	Yes	Yes	Yes	Yes	Yes	-6.9481e+18	164.8	1373	CPS1	B7Z818; hsa:1373; J3KQL0; O43774; P31327; Q53TL5; Q59HF8; Q7Z5I5	1	19.623	3	-6.9481e+18	164.8
P61024	0.987755	1.0451	1.03583	1.03168	0.908449	0.682149	0.540357	0.683063	0.43596	0.239577	0.987755	0.828834	0.878528	0.845446	0.732768	0.580863	0.46349	0.431531	0.440375	0.115219	59.5589	-0.0503502	0.237416	0.928858	56.973	-0.0364422	0	0.960699	P61024	-2.58592	-0.0503502	0.516968	Yes	Yes	Yes	Yes	Yes	Yes	Yes	-2.63267e+18	9.7	1163	CKS1B	hsa:1163; P33551; P61024	1	17.218	3	-2.63267e+18	9.7
Q9H479	0.987755	0.91285	0.858316	0.82084	0.768937	0.57608	0.519923	0.417669	0.246124	0.0750112	0.987755	0.926393	0.863771	0.885537	1.11538	0.659056	0.574356	0.432277	0.475823	0.0568985	56.0865	-0.0469314	0	0.989743	58.7521	-0.0519717	0	0.874566	Q9H479	2.66562	-0.0519717	0.516968	Yes	Yes	Yes	Yes	Yes	Yes	Yes	1.96579e+18	35.1	64122	FN3K	hsa:64122; Q9H479	1	1.466	1	1.96579e+18	35.1
Q92889	0.987755	0.968536	0.943172	0.791159	0.6543	0.524505	0.454081	0.291498	0.179902	0.023728	0.987755	0.963082	0.961167	0.864313	0.712113	0.662102	0.4499	0.393455	0.381749	0.116642	54.461	-0.0583989	0	0.993049	56.4301	-0.0493818	0.0960608	0.982349	Q92889	1.96908	-0.0583989	0.520206	Yes	Yes	Yes	Yes	Yes	Yes	Yes	8.60388e+18	104.4	2072	ERCC4	A5PKV6; A8K111; hsa:2072; O00140; Q8TD83; Q92889	1	12.918	3	8.60388e+18	104.4
P33778	0.987755	0.788551	0.925615	0.711326	0.794893	0.878717	0.730314	0.556892	0.591581	0.076542	0.987755	0.889704	0.914928	0.819505	0.876371	1.07744	0.854024	0.836931	0.624432	0.0744422	61.4756	-0.0331338	0	0.816598	63.5389	-0.0675226	0	0.888661	P33778	2.06337	-0.0675226	0.520336	Yes	Yes	Yes	Yes	Yes	Yes	Yes	-3.00692e+18	13.9	3018	H2BC3	hsa:3018; P33778; Q4KN36	1	89.146	1	-3.00692e+18	13.9
Q01196	0.987755	0.717949	0.822227	0.748172	0.591574	0.514774	0.425323	0.250892	0.175488	0.0742458	0.987755	0.936399	0.943459	0.832476	0.775062	0.627575	0.432734	0.362844	0.261771	0.0739681	53.2412	-0.0447076	0	0.947875	55.734	-0.0567638	0.0387182	0.995458	Q01196	2.49278	-0.0567638	0.525314	Yes	Yes	Yes	Yes	Yes	Yes	Yes	-7.91285e+18	48.7	861	RUNX1	A8MV94; B2RMS4; D3DSG1; hsa:861; O60472; O60473; O76047; O76089; Q01196; Q13081; Q13755; Q13756; Q13757; Q13758; Q13759; Q15341; Q15343; Q16122; Q16284; Q16285; Q16286; Q16346; Q16347; Q92479	1	7.523	2	-7.91285e+18	48.7
Q8NDX5	0.987755	1.03019	0.929517	0.925236	0.709456	0.451522	0.519923	0.48148	0.352079	0.150022	0.987755	1.12651	1.09693	0.8537	0.823257	0.87434	0.529294	0.54352	0.216779	0.110952	56.0436	-0.0502313	0.166859	0.945035	57.7841	-0.0733643	0.0762312	0.936986	Q8NDX5	1.74057	-0.0733643	0.525314	Yes	Yes	Yes	Yes	Yes	Yes	Yes	-6.39685e+18	106.1	80012	PHC3	A2RRP9; hsa:80012; Q5HYF0; Q6NSG2; Q8NDX5; Q8NFT7; Q8NFZ1; Q8TBM2; Q9H971; Q9H9I4	1	15.986	2	-6.39685e+18	106.1
Q9HAV0	0.987755	0.861142	0.891478	0.825957	0.704048	0.395082	0.46619	0.358209	0.296894	0.116344	0.987755	0.97559	1.05955	0.889075	0.896042	0.500639	0.592237	0.391961	0.306763	0.0753905	54.5461	-0.0487974	0.0947183	0.958049	56.6352	-0.0606861	0.0702437	0.946952	Q9HAV0	2.08906	-0.0606861	0.525314	Yes	Yes	Yes	Yes	Yes	Yes	Yes	-8.255e+18	37.5	59345	GNB4	B3KMH5; D3DNR8; hsa:59345; Q9HAV0	1	40.686	3	-8.255e+18	37.5
Q9NVN3	0.987755	1.03715	0.929517	0.789112	0.667278	0.758051	0.550195	0.430721	0.228465	0.0834308	0.987755	0.935565	0.849014	0.798281	0.666868	0.60625	0.424151	0.315809	0.207235	0.0592693	56.7285	-0.0497624	0	0.959544	54.7697	-0.0517989	0	0.99369	Q9NVN3	-1.95889	-0.0517989	0.525314	Yes	Yes	Yes	Yes	Yes	Yes	Yes	8.72257e+18	58.8	55188	RIC8B	A2RTZ0; hsa:55188; Q4G103; Q6ZRN4; Q86WD3; Q9NVN3	1	13.008	4	8.72257e+18	58.8
Q9UJF2	0.987755	0.963564	0.941221	0.817769	0.727841	0.548833	0.466947	0.385764	0.294687	0.0918504	0.987755	0.966417	0.901155	0.766444	0.752439	0.82255	0.527864	0.450196	0.418561	0.0986241	55.6049	-0.0510548	0.0600253	0.995392	58.254	-0.0402807	0	0.951282	Q9UJF2	2.64905	-0.0510548	0.525314	Yes	Yes	Yes	Yes	Yes	Yes	Yes	3.89734e+18	128.5	9462	RASAL2	F8W755; hsa:9462; O95174; Q2TB22; Q5TFU9; Q9UJF2	1	19.103	5	3.89734e+18	128.5
Q9NQE9	0.987755	0.873074	0.838808	0.798323	0.69107	0.451522	0.392024	0.342257	0.195354	0.0512832	0.987755	0.941402	0.899188	0.890254	0.888174	0.58594	0.467067	0.391215	0.231776	0.0440963	54.0583	-0.0511128	0	0.986716	56.1204	-0.0631388	0.0149561	0.982419	Q9NQE9	2.0621	-0.0631388	0.525707	Yes	Yes	Yes	Yes	Yes	Yes	Yes	-8.02764e+18	20.3	135114	HINT3	B3KQ91; hsa:135114; Q8N0Y9; Q9NQE9	1	22.114	3	-8.02764e+18	20.3
P57678	0.987755	0.993395	0.934393	0.768642	0.694315	0.550779	0.438189	0.294399	0.213013	0.0428635	0.987755	0.885535	0.749651	0.641454	0.570477	0.504701	0.371221	0.296397	0.182694	0.0440963	54.6857	-0.0572294	0.00769884	0.994297	52.7617	-0.0456782	0	0.989362	P57678	-1.92408	-0.0572294	0.528608	Yes	Yes	Yes	Yes	Yes	Yes	Yes	-1.64561e+18	120	50628	GEMIN4	hsa:50628; P57678; Q9NZS7; Q9UG32; Q9Y4Q2	1	52.595	13	-1.64561e+18	120
Q16891	0.987755	0.800484	0.807597	0.71235	0.61104	0.433033	0.287585	0.221887	0.112577	0.0313822	0.987755	0.878864	0.890334	0.821863	0.804569	0.477282	0.328306	0.223978	0.148609	0.0303459	52.2739	-0.0560627	0	0.982828	54.0079	-0.07335	0.0118166	0.978335	Q16891	1.73396	-0.07335	0.529252	Yes	Yes	Yes	Yes	Yes	Yes	Yes	8.96119e+18	83.6	10989	IMMT	B1H0U5; B2R5N6; hsa:10989; Q14539; Q15092; Q16891; Q68D41; Q69HW5; Q6IBL0; Q7Z3X1; Q8TAJ5; Q9P0V2	1	361.726	49	8.96119e+18	83.6
O94768	0.987755	1.09681	0.958777	0.990739	0.781915	0.659767	0.524464	0.353859	0.303516	0.120936	0.987755	0.948073	0.805727	0.749936	0.63736	0.599142	0.399117	0.350152	0.229049	0.0621142	56.3792	-0.0682466	0.130288	0.978011	54.5325	-0.0467129	0	0.989671	O94768	-1.84675	-0.0682466	0.529942	Yes	Yes	Yes	Yes	Yes	Yes	Yes	2.54064e+18	42.3	9262	STK17B	hsa:9262; O94768	1	7.918	2	2.54064e+18	42.3
O95059	0.987755	0.889979	1.04656	0.7973	0.913857	0.66366	0.555493	0.487281	0.220739	0.0489869	0.987755	1.21073	1.09201	1.09896	0.893092	0.742326	0.672347	0.546506	0.41447	0.0758647	57.212	-0.0607818	0	0.956915	59.2587	-0.0631688	0.0550169	0.924605	O95059	2.04676	-0.0631688	0.529942	Yes	Yes	Yes	Yes	Yes	Yes	Yes	-6.06762e+18	13.7	11102	RPP14	hsa:11102; O95059; Q53X97	1	6.87	2	-6.06762e+18	13.7
P13726	0.987755	0.857164	0.895379	0.874061	0.830582	0.655875	0.594847	0.678713	0.472382	0.235749	0.987755	1.03479	0.91788	0.939778	1.05145	0.699675	0.605112	0.525602	0.475823	0.104788	61.3878	-0.029019	0	0.948673	59.4425	-0.0526192	0.0610739	0.938609	P13726	-1.94529	-0.0526192	0.529942	Yes	Yes	Yes	Yes	Yes	Yes	Yes	3.25374e+18	33	2152	F3	D3DT47; hsa:2152; P13726; Q6FHG2; Q86WH4	1	25.933	5	3.25374e+18	33
Q6IBW4	0.987755	0.999362	0.953901	0.88532	0.666196	0.499205	0.40943	0.297299	0.221843	0.0459252	0.987755	0.843843	1.13235	0.746398	0.768177	0.748419	0.478511	0.400174	0.15679	0.049312	54.4376	-0.065563	0.0562078	0.991006	56.2187	-0.0640768	0	0.920479	Q6IBW4	1.78105	-0.065563	0.529942	Yes	Yes	Yes	Yes	Yes	Yes	Yes	3.09804e+18	68.2	29781	NCAPH2	B7WPH1; hsa:29781; O43788; Q13391; Q6IBW4; Q96C14; Q96GJ0; Q9BQ71; Q9BUT3; Q9BVD1	1	22.863	5	3.09804e+18	68.2
Q96CU9	0.987755	0.818383	0.825153	0.665269	0.56021	0.445684	0.310289	0.246541	0.139066	0.0413327	0.987755	0.956411	0.876561	0.866671	0.658016	0.532119	0.335458	0.259068	0.174514	0.0393548	52.1977	-0.0523109	0	0.991006	53.9793	-0.0662357	0.023137	0.994707	Q96CU9	1.78168	-0.0662357	0.529942	Yes	Yes	Yes	Yes	Yes	Yes	Yes	3.21307e+18	53.8	55572	FOXRED1	B3KN84; B4DHU2; hsa:55572; Q71MG0; Q96CU9; Q9BU39; Q9UKY9	1	21.308	5	3.21307e+18	53.8
Q9BZE1	0.987755	0.816394	0.781262	0.526074	0.393661	0.31918	0.238393	0.213185	0.125821	0.0367402	0.987755	0.840508	0.787035	0.665037	0.54392	0.38995	0.319722	0.271013	0.212689	0.06164	49.9314	-0.0608324	0.0492456	0.98705	52.0098	-0.0496952	0.0338008	0.994222	Q9BZE1	2.07845	-0.0608324	0.529942	Yes	Yes	Yes	Yes	Yes	Yes	Yes	8.98147e+18	48.1	51253	MRPL37	hsa:51253; Q96Q67; Q9BWR1; Q9BZE1; Q9P0P3	1	43.429	8	8.98147e+18	48.1
Q9H649	0.987755	0.997373	0.906108	0.863827	0.7419	0.621816	0.471488	0.456826	0.277028	0.0926159	0.987755	0.968085	0.801792	0.720457	0.593099	0.511809	0.396256	0.330741	0.2495	0.064485	56.3866	-0.0503154	0.0363432	0.994712	53.839	-0.046754	0.0152642	0.991825	Q9H649	-2.54759	-0.0503154	0.529942	Yes	Yes	Yes	Yes	Yes	Yes	Yes	1.16378e+18	38.2	63899	NSUN3	hsa:63899; Q6PG41; Q8IXG9; Q9H649; Q9H6M2	1	1.193	1	1.16378e+18	38.2
Q9HBL0	0.987755	0.973508	0.893428	0.782971	0.718108	0.556618	0.402619	0.343707	0.190939	0.0581719	0.987755	1.02145	0.959199	0.817147	0.745554	0.81138	0.483518	0.40988	0.286312	0.0763388	54.7401	-0.0561454	0.0108871	0.997461	56.9755	-0.0550063	0.0170076	0.966759	Q9HBL0	2.23537	-0.0561454	0.529942	Yes	Yes	Yes	Yes	Yes	Yes	Yes	4.19633e+18	185.6	7145	TNS1	hsa:7145; Q4ZG71; Q6IPI5; Q9HBL0	1	36.883	5	4.19633e+18	185.6
Q9Y5Q9	0.987755	0.948648	0.953901	0.857686	0.724596	0.513801	0.460893	0.316152	0.221843	0.0520486	0.987755	0.949741	0.871642	0.788847	0.693425	0.697644	0.499253	0.421825	0.373569	0.135608	54.9739	-0.0603985	0.0324459	0.993257	57.047	-0.0390391	0.0204857	0.985972	Q9Y5Q9	2.07305	-0.0603985	0.529942	Yes	Yes	Yes	Yes	Yes	Yes	Yes	9.17644e+18	101.2	9330	GTF3C3	hsa:9330; Q4ZG48; Q86XJ8; Q8WX84; Q96B44; Q9H5I8; Q9NT97; Q9Y5Q9	1	55.885	11	9.17644e+18	101.2
O95470	0.987755	0.852192	0.869044	0.742031	0.677011	0.498231	0.366292	0.246541	0.123614	0.0329131	0.987755	0.930562	0.904107	0.851342	0.849814	0.590002	0.416283	0.290425	0.174514	0.0464671	53.4766	-0.0579918	0	0.987151	55.2192	-0.0716719	0.0224213	0.98777	O95470	1.74259	-0.0716719	0.53167	Yes	Yes	Yes	Yes	Yes	Yes	Yes	-5.75276e+18	63.5	8879	SGPL1	B2RBD4; hsa:8879; O95470; Q7Z732; Q9ULG8; Q9UN89	1	71.823	15	-5.75276e+18	63.5
P27986	0.987755	0.98544	0.927566	0.909884	0.848967	0.685068	0.471488	0.426371	0.259369	0.0742458	0.987755	1.03896	0.923783	0.845446	0.697359	0.529072	0.422005	0.347166	0.230413	0.0630625	56.6483	-0.0633039	0.0495933	0.995193	54.858	-0.0598968	0.0538502	0.992606	P27986	-1.79032	-0.0633039	0.53167	Yes	Yes	Yes	Yes	Yes	Yes	Yes	7.14954e+17	83.5	5295	PIK3R1	B3KT19; D3DWA0; E7EX19; hsa:5295; P27986; Q15747; Q4VBZ7; Q53EM6; Q8IXA2; Q8N1C5	1	22.137	5	7.14954e+17	83.5
Q9H1P3	0.987755	1.07991	1.04558	0.879179	0.737574	0.690907	0.504787	0.459726	0.299102	0.0918504	0.987755	0.992266	0.939523	0.721636	0.68654	0.558522	0.437741	0.371803	0.248137	0.0635367	56.9247	-0.056753	0.0664165	0.974719	55.0134	-0.050267	0.0154175	0.987842	Q9H1P3	-1.91127	-0.056753	0.53167	Yes	Yes	Yes	Yes	Yes	Yes	Yes	4.87212e+18	55.2	9885	OSBPL2	A8K736; hsa:9885; Q6IBT0; Q9BZB1; Q9H1P3; Q9Y4B8	1	9.56	3	4.87212e+18	55.2
O75915	0.987755	0.864125	0.855389	0.809582	0.7419	0.58873	0.479056	0.48003	0.286961	0.091085	0.987755	1.0423	0.883447	0.961002	0.96686	0.694598	0.570064	0.509177	0.467643	0.101469	56.3425	-0.0410889	0	0.984998	59.0872	-0.0495701	0.0447336	0.952831	O75915	2.74472	-0.0495701	0.53266	Yes	Yes	Yes	Yes	Yes	Yes	Yes	7.23489e+18	21.6	10550	ARL6IP5	B2R6V5; hsa:10550; O75915; Q53ES3; Q5KU08	1	38.849	6	7.23489e+18	21.6
O95149	0.987755	0.979474	0.891478	0.843357	0.695396	0.548833	0.401105	0.308901	0.213013	0.052814	0.987755	0.998103	0.944442	0.859596	0.759325	0.748419	0.511413	0.376283	0.293129	0.239448	54.6534	-0.0596274	0.0273629	0.998565	56.5711	-0.0586407	0.200747	0.980068	O95149	1.91778	-0.0596274	0.53266	Yes	Yes	Yes	Yes	Yes	Yes	Yes	-4.5184e+18	41.1	10073	SNUPN	A6NE34; A8K0B0; D3DW76; hsa:10073; O95149	1	17.444	5	-4.5184e+18	41.1
P0DN86	0.987755	0.859153	0.8154	0.832098	0.770019	0.56343	0.531275	0.54094	0.416093	0.191355	0.987755	1.1657	1.04872	0.966898	0.973745	0.767714	0.663764	0.557705	0.745774	0.211947	58.3178	-0.0309644	0	0.966972	63.4512	-0.0370349	0.0579959	0.846538	P0DN86	5.13342	-0.0370349	0.53266	Yes	Yes	Yes	Yes	Yes	Yes	Yes	-9.1511e+18	17.7	1082; 93659; 94115	CGB3; CGB5; CGB8	A1A5E0; B9ZVP5; hsa:1082; hsa:93659; hsa:94115; P01233; P0DN86; Q13991; Q14000; Q3KPI3; Q3SY41; Q8WTT5; Q8WXL1; Q8WXL2; Q8WXL3; Q8WXL4	1	10.158	3	-9.1511e+18	17.7
P12235	0.987755	0.810428	0.803695	0.770689	0.73433	0.611112	0.473758	0.437973	0.301309	0.0375056	0.987755	1.01478	1.05463	0.806535	0.926533	0.662102	0.540023	0.509923	0.469006	0.036984	55.8626	-0.0396776	0	0.966771	58.6179	-0.04813	0	0.942795	P12235	2.75531	-0.04813	0.53266	Yes	Yes	Yes	Yes	Yes	Yes	Yes	2.95876e+17	33	291	SLC25A4	D3DP59; hsa:291; P12235	1	97.938	2	2.95876e+17	33
P25208	0.987755	0.875063	0.896355	0.895555	0.800301	0.590677	0.55625	0.577196	0.434856	0.213552	0.987755	1.15737	1.11267	1.1084	1.07604	0.91496	0.657326	0.556212	0.627159	0.228068	59.1692	-0.0338617	0.0801774	0.962287	61.1012	-0.0586905	0.261664	0.864358	P25208	1.93201	-0.0586905	0.53266	Yes	Yes	Yes	Yes	Yes	Yes	Yes	-8.5638e+18	22.8	4801	NFYB	A8K7B9; hsa:4801; P25208; Q96IY8	1	11.856	2	-8.5638e+18	22.8
P30566	0.987755	1.01328	0.93927	1.00916	0.962524	0.741508	0.676581	0.932505	0.322279	0.0558757	0.987755	0.962248	0.957232	0.951569	0.904895	0.768729	0.644452	0.617433	0.301309	0.0526311	60.7965	-0.0655774	0	0.87507	58.9923	-0.0616393	0	0.988322	P30566	-1.80417	-0.0655774	0.53266	Yes	Yes	Yes	Yes	Yes	Yes	Yes	5.65672e+18	54.9	158	ADSL	B0QY76; hsa:158; O75495; P30566; Q5TI34	1	149.494	20	5.65672e+18	54.9
Q06265	0.987755	1.12963	1.18018	1.25787	1.14854	0.849524	0.817347	0.96151	0.539707	0.0459252	0.987755	1.17654	1.2445	1.20509	1.2098	0.861139	0.864753	0.781683	0.752591	0.0687524	62.3296	-0.100249	0.0256899	0.846859	64.4213	-0.0670388	0	0.811416	Q06265	2.09168	-0.100249	0.53266	Yes	Yes	Yes	Yes	Yes	Yes	Yes	-5.15544e+18	48.9	5393	EXOSC9	hsa:5393; Q06265; Q12883; Q4W5P5; Q86Y41; Q86Y48	1	36.502	8	-5.15544e+18	48.9
Q16512	0.987755	1.0451	0.926591	0.983575	0.812197	0.645171	0.424566	0.297299	0.197562	0.0359748	0.987755	0.962248	0.92575	0.802997	0.616705	0.499623	0.390533	0.293411	0.16088	0.0464671	55.5712	-0.0822859	0.0451742	0.991698	53.8983	-0.0607056	0.0217483	0.99596	Q16512	-1.67295	-0.0822859	0.53266	Yes	Yes	Yes	Yes	Yes	Yes	Yes	-3.13798e+18	103.9	5585	PKN1	A8K7W5; B2R9R4; B3KVN3; hsa:5585; Q15143; Q16512; Q504U4; Q8IUV5; Q9UD44	1	78.722	15	-3.13798e+18	103.9
Q5HYK3	0.987755	0.898928	0.894404	0.892484	0.793812	0.557591	0.429864	0.410418	0.258265	0.0535794	0.987755	0.888871	0.774246	0.694516	0.622607	0.467127	0.444893	0.359111	0.276768	0.043148	55.8062	-0.0540319	0.00588952	0.983563	53.932	-0.0414162	0	0.988081	Q5HYK3	-1.87429	-0.0540319	0.53266	Yes	Yes	Yes	Yes	Yes	Yes	Yes	-8.84194e+18	37.1	84274	COQ5	B2RDU9; B3GK62; B4DEJ4; hsa:84274; Q32Q28; Q53HH0; Q5HYK3; Q96LV1; Q9BSP8	1	25.476	5	-8.84194e+18	37.1
Q5T9A4	0.987755	0.837276	0.832956	0.487182	0.396906	0.322099	0.192985	0.150825	0.087192	0.0283206	0.987755	0.977257	0.884431	0.643813	0.528183	0.407213	0.257495	0.20158	0.151336	0.0346133	49.8344	-0.06883	0.0332785	0.981374	51.8422	-0.0674112	0.0464284	0.992062	Q5T9A4	2.00786	-0.06883	0.53266	Yes	Yes	Yes	Yes	Yes	Yes	Yes	3.29099e+18	72.5	83858	ATAD3B	A8K3H1; hsa:83858; Q5T9A4; Q6ZRB5; Q9BUK4; Q9ULE7	1	122.476	6	3.29099e+18	72.5
Q7Z7L1	0.987755	1.01229	0.963654	0.834145	0.784078	0.592623	0.46392	0.336456	0.226258	0.0443944	0.987755	0.959747	0.833274	0.71692	0.62359	0.521964	0.388388	0.30461	0.207235	0.0436222	55.5823	-0.0623669	0.0195157	0.995964	53.8053	-0.0505221	0	0.996104	Q7Z7L1	-1.77698	-0.0623669	0.53266	Yes	Yes	Yes	Yes	Yes	Yes	Yes	-1.22981e+18	102.8	91607	SLFN11	E1P643; hsa:91607; Q7Z7L1; Q8N3S8; Q8N762; Q8TEE0	1	27.357	6	-1.22981e+18	102.8
Q8TDY2	0.987755	0.899923	0.8154	0.819816	0.69107	0.567322	0.431377	0.36111	0.23288	0.0834308	0.987755	0.983928	0.916896	0.884358	0.842929	0.761621	0.491385	0.387482	0.238593	0.0450446	54.9997	-0.0469375	0	0.991998	56.754	-0.0672549	0.0124519	0.99034	Q8TDY2	1.75429	-0.0672549	0.53266	Yes	Yes	Yes	Yes	Yes	Yes	Yes	-1.58542e+18	183	9821	RB1CC1	hsa:9821; Q86YR4; Q8TDY2; Q8WVU9; Q92601	1	11.112	2	-1.58542e+18	183
Q96E39	0.987755	0.743804	0.83003	0.595672	0.462877	0.332803	0.238393	0.147925	0.0882957	0.0160738	0.987755	0.894707	0.861804	0.72989	0.567526	0.404167	0.324014	0.253842	0.132249	0.0303459	50.5134	-0.0601377	0	0.976194	52.5629	-0.0589438	0.00236291	0.996764	Q96E39	2.04946	-0.0601377	0.53266	Yes	Yes	Yes	Yes	Yes	Yes	Yes	6.31278e+18	42.1	494115	RBMXL1	hsa:494115; Q96E39	1	95.34	2	6.31278e+18	42.1
Q9H7C4	0.987755	1.02919	0.881724	0.907837	0.842479	0.668525	0.549439	0.578646	0.392916	0.185997	0.987755	0.958079	0.928702	0.827759	0.730801	0.562584	0.495677	0.406893	0.368115	0.0948308	58.768	-0.0428789	0.117121	0.976926	56.3551	-0.0450551	0.0405159	0.989848	Q9H7C4	-2.41289	-0.0450551	0.53266	Yes	Yes	Yes	Yes	Yes	Yes	Yes	-8.77569e+18	55.3	81493	SYNC	B4DNK8; B4DY58; C9IY41; hsa:81493; Q9H7C4	1	26.9	7	-8.77569e+18	55.3
Q9HAN9	0.987755	1.16841	1.11971	1.21591	1.0631	0.960458	0.715178	0.749774	0.417197	0.0880233	0.987755	1.05564	1.04774	0.982227	0.920632	0.666164	0.62514	0.529335	0.426741	0.0967275	60.6101	-0.0862336	0.0773026	0.902455	58.9375	-0.0545642	0.0627554	0.96824	Q9HAN9	-1.67259	-0.0862336	0.53266	Yes	Yes	Yes	Yes	Yes	Yes	Yes	-1.40704e+18	31.9	64802	NMNAT1	B1AN63; hsa:64802; Q8TAE9; Q9H247; Q9H6B6; Q9HAN9	1	27.526	8	-1.40704e+18	31.9
Q9NRS6	0.987755	0.827332	0.91001	0.783994	0.7127	0.70453	0.398078	0.382864	0.209702	0.0336785	0.987755	0.980593	1.02708	1.02114	0.84588	0.78193	0.494962	0.430784	0.373569	0.0872444	55.4574	-0.0512627	0	0.959752	57.4811	-0.0676501	0.105792	0.974181	Q9NRS6	2.02365	-0.0676501	0.53266	Yes	Yes	Yes	Yes	Yes	Yes	Yes	2.95021e+17	38.3	29907	SNX15	E5KQS6; hsa:29907; Q9NRS5; Q9NRS6	1	11.599	3	2.95021e+17	38.3
Q9P0J0	0.987755	0.819377	0.809548	0.73282	0.667278	0.525478	0.401862	0.340807	0.169969	0.0520486	0.987755	0.905547	0.892301	0.865492	0.871453	0.615389	0.47708	0.403907	0.308126	0.0877185	53.8889	-0.0464132	0	0.981853	56.5643	-0.0530143	0.0396987	0.978558	Q9P0J0	2.67546	-0.0530143	0.53266	Yes	Yes	Yes	Yes	Yes	Yes	Yes	2.42287e+18	16.7	51079	NDUFA13	B4DF76; hsa:51079; K7EK58; Q6PKI0; Q9H2L3; Q9P0J0; Q9Y327	1	46.632	10	2.42287e+18	16.7
Q9P1Y5	0.987755	1.07096	1.08362	0.883273	0.73433	0.465146	0.462406	0.459726	0.33442	0.0482215	0.987755	0.907215	0.973956	0.795922	0.817356	0.868247	0.499969	0.427051	0.421287	0.0867702	55.8507	-0.0569968	0.0785424	0.935931	58.3008	-0.0462071	0	0.93071	Q9P1Y5	2.45018	-0.0569968	0.53266	Yes	Yes	Yes	Yes	Yes	Yes	Yes	6.81795e+18	134.7	57662	CAMSAP3	hsa:57662; Q8NDF1; Q9P1Y5	1	7.636	2	6.81795e+18	134.7
Q9P253	0.987755	1.02323	0.938295	0.921142	0.82193	0.624736	0.464677	0.517736	0.365323	0.0926159	0.987755	0.965584	0.901155	0.795922	0.697359	0.705768	0.420574	0.348659	0.214052	0.0564243	57.3764	-0.0502865	0.0553715	0.976613	55.5071	-0.0546382	0	0.982206	Q9P253	-1.86931	-0.0546382	0.53266	Yes	Yes	Yes	Yes	Yes	Yes	Yes	-1.24656e+18	110.1	57617	VPS18	hsa:57617; Q8TCG0; Q96DI3; Q9H268; Q9P253	1	51.922	11	-1.24656e+18	110.1
Q9ULJ3	0.987755	1.00732	0.970482	0.950823	0.819767	0.603327	0.572143	0.465527	0.30462	0.0773075	0.987755	0.970587	0.993632	0.90912	0.838995	0.683428	0.522857	0.514403	0.556263	0.100521	57.2587	-0.0558367	0.0391534	0.98686	59.4618	-0.0402923	0	0.948502	Q9ULJ3	2.20305	-0.0558367	0.53266	Yes	Yes	Yes	Yes	Yes	Yes	Yes	1.38933e+17	118.8	49854	ZBTB21	hsa:49854; Q5R2W1; Q5R2W2; Q6P4R0; Q9ULJ3	1	12.577	4	1.38933e+17	118.8
Q9Y3L5	0.987755	0.917822	0.818326	0.807535	0.689989	0.555645	0.416998	0.387214	0.217428	0.0474561	0.987755	0.908883	0.92575	0.861954	0.826208	0.675304	0.540739	0.47558	0.336757	0.0782354	54.8749	-0.048475	0	0.992434	57.621	-0.0471462	0	0.993324	Q9Y3L5	2.74613	-0.048475	0.53266	Yes	Yes	Yes	Yes	Yes	Yes	Yes	1.09351e+18	20.7	57826	RAP2C	B3KWD6; hsa:57826; Q5H9H9; Q9BTS0; Q9Y3L5	1	51.329	2	1.09351e+18	20.7
Q9Y619	0.987755	0.915833	0.854414	0.878155	0.941975	0.742482	0.592576	0.546741	0.342146	0.0581719	0.987755	0.902212	0.896236	0.833655	0.958008	0.620467	0.631577	0.645056	0.650337	0.0478896	58.6519	-0.051881	0	0.965541	61.2512	-0.0359452	0	0.859831	Q9Y619	2.59929	-0.051881	0.53266	Yes	Yes	Yes	Yes	Yes	Yes	Yes	-4.35219e+18	32.7	10166	SLC25A15	hsa:10166; Q5VZD8; Q9HC45; Q9Y619	1	22.261	6	-4.35219e+18	32.7
P22307	0.987755	0.799489	0.818326	0.739984	0.685663	0.490447	0.381428	0.35966	0.216324	0.0665916	0.987755	0.920556	0.912961	0.864313	0.898009	0.581878	0.447754	0.347166	0.306763	0.0630625	53.9751	-0.0443371	0	0.978237	56.0161	-0.0605823	0.0523457	0.97077	P22307	2.04095	-0.0605823	0.53286	Yes	Yes	Yes	Yes	Yes	Yes	Yes	5.37048e+18	59	6342	SCP2	A6NM69; B4DGJ9; B4DHP6; C9JC79; D3DQ37; E1B6W5; F2Z3J1; hsa:6342; P22307; Q15432; Q16622; Q5VVZ1; Q6NXF4; Q99430	1	91.65	15	5.37048e+18	59
Q8IWB7	0.987755	0.99439	0.954876	0.891461	0.721352	0.636413	0.481326	0.446674	0.27482	0.0750112	0.987755	0.97559	0.930669	0.916195	0.979647	0.647885	0.617987	0.589062	0.379022	0.0777613	56.4352	-0.0531782	0.028771	0.993536	59.0958	-0.0507174	0	0.963122	Q8IWB7	2.66053	-0.0531782	0.53286	Yes	Yes	Yes	Yes	Yes	Yes	Yes	1.53063e+18	46.3	57590	WDFY1	hsa:57590; Q53S17; Q8IWB7; Q9H9D5; Q9P2B3	1	13.82	3	1.53063e+18	46.3
P31040	0.987755	0.877052	0.85734	0.82084	0.731085	0.582892	0.445757	0.395916	0.183214	0.0413327	0.987755	0.897209	0.918864	0.89615	0.915714	0.664133	0.51642	0.446463	0.280858	0.0407773	55.2423	-0.0514373	0	0.986156	57.1516	-0.0593015	0	0.979108	P31040	1.90936	-0.0593015	0.537317	Yes	Yes	Yes	Yes	Yes	Yes	Yes	1.97201e+17	72.6	6389	SDHA	A8K5J6; B4DJ60; E9PBJ5; hsa:6389; P31040; Q16395; Q59GW8; Q8IW48; Q9UMY5	1	94.265	16	1.97201e+17	72.6
Q14573	0.987755	0.821366	0.767607	0.51891	0.457469	0.387297	0.267151	0.214636	0.126925	0.0329131	0.987755	0.868025	0.758505	0.646171	0.580313	0.50267	0.389103	0.325515	0.24541	0.0701748	50.5528	-0.0533863	0.00943739	0.985918	53.2043	-0.0416102	0	0.992253	Q14573	2.65143	-0.0533863	0.538142	Yes	Yes	Yes	Yes	Yes	Yes	Yes	-2.24522e+18	303.9	3710	ITPR3	hsa:3710; Q14573; Q14649; Q5TAQ2	1	36.05	8	-2.24522e+18	303.9
Q86W56	0.987755	1.06599	0.923665	0.890437	0.699722	0.612085	0.430621	0.335006	0.219636	0.0520486	0.987755	0.993934	0.89722	0.72989	0.588181	0.459003	0.401262	0.309836	0.227686	0.0692265	55.2953	-0.0633702	0.0356256	0.989011	53.5331	-0.0551644	0.067419	0.989554	Q86W56	-1.7622	-0.0633702	0.545414	Yes	Yes	Yes	Yes	Yes	Yes	Yes	-4.8744e+18	111	670; 8505	PARG	A5YBK3; B2RC24; B4DIU5; B4DYR4; hsa:8505; I6RUV3; Q6E4P6; Q6E4P7; Q7Z742; Q86W56; Q9Y4W7	1	22.228	6	-4.8744e+18	111
Q5JPH6	0.987755	0.842248	0.789065	0.635588	0.493158	0.414544	0.270935	0.230588	0.13134	0.0352093	0.987755	0.865523	0.626677	0.469299	0.403268	0.371671	0.273946	0.258321	0.1527	0.0417256	51.456	-0.0541105	0	0.995189	49.6057	-0.0536763	0.0704616	0.968389	Q5JPH6	-1.85021	-0.0541105	0.552265	Yes	Yes	Yes	Yes	Yes	Yes	Yes	-8.04889e+18	58.7	124454	EARS2	B3KTT2; D3DWF1; hsa:124454; Q5JPH6; Q86YH3; Q8TF31	1	17.898	4	-8.04889e+18	58.7
Q9UMR5	0.987755	1.10676	0.990964	0.979481	0.890064	0.655875	0.457109	0.435072	0.260472	0.0727149	0.987755	1.00644	0.881479	0.818326	0.701293	0.497592	0.447754	0.350899	0.2495	0.0516828	56.5367	-0.074508	0.0879739	0.978756	54.8979	-0.0534029	0.0204789	0.991429	Q9UMR5	-1.63881	-0.074508	0.552265	Yes	Yes	Yes	Yes	Yes	Yes	Yes	-7.71164e+18	34.2	9374	PPT2	A2ABC9; A2ABD1; A2ARM7; A2BFH7; A2BFH9; A2BFI2; A8K9L4; B0S868; G8JLE1; hsa:9374; O14799; Q0P6K0; Q5JP13; Q5JP14; Q5JQF0; Q5SSX4; Q5SSX5; Q5SSX6; Q5STJ4; Q5STJ5; Q5STJ6; Q6FI80; Q99945; Q9UMR5	1	8.478	3	-7.71164e+18	34.2
P50479	0.987755	1.06101	0.985112	1.06136	0.958198	0.747347	0.599388	0.717869	0.460241	0.198244	0.987755	0.960581	0.935588	0.913837	0.883256	0.601173	0.519996	0.480059	0.456735	0.100521	60.6408	-0.050526	0.160329	0.937378	58.1658	-0.0447939	0.0330257	0.961817	P50479	-2.47499	-0.050526	0.552451	Yes	Yes	Yes	Yes	Yes	Yes	Yes	4.24535e+18	35.4	8572	PDLIM4	B2R8U1; hsa:8572; P50479; Q53Y39; Q96AT8; Q9BTW8; Q9Y292	1	71.611	10	4.24535e+18	35.4
Q8TB72	0.987755	0.959586	0.925615	0.82084	0.724596	0.522559	0.412457	0.316152	0.192043	0.0658261	0.987755	1.00394	1.06643	0.905583	0.818339	0.61742	0.488524	0.40988	0.280858	0.089141	54.6164	-0.0612407	0.0396967	0.9986	56.351	-0.0650368	0.0919909	0.985798	Q8TB72	1.73463	-0.0650368	0.552451	Yes	Yes	Yes	Yes	Yes	Yes	Yes	-3.54409e+18	114.1	23369	PUM2	B3KSL0; B4E2B6; D6W527; hsa:23369; O00234; Q53TV7; Q8TB72; Q8WY43; Q9HAN2	1	40.936	5	-3.54409e+18	114.1
Q92520	0.987755	0.838271	0.856365	0.810605	0.759204	0.574134	0.465433	0.41912	0.246124	0.0819	0.987755	0.978925	0.958215	0.912658	0.979647	0.668195	0.550037	0.441983	0.32176	0.0749164	55.7356	-0.0447747	0	0.979849	57.4623	-0.0653577	0.0657261	0.978021	Q92520	1.72666	-0.0653577	0.552451	Yes	Yes	Yes	Yes	Yes	Yes	Yes	-6.2891e+18	24.7	10447	FAM3C	A6NDN2; A8K3R7; hsa:10447; Q92520	1	81.221	10	-6.2891e+18	24.7
Q96HN2	0.987755	0.981463	0.946098	0.901696	0.798138	0.615004	0.496462	0.404617	0.219636	0.0650607	0.987755	1.02312	0.992648	0.962182	0.853748	0.713892	0.502114	0.638337	0.289039	0.114745	56.1855	-0.0616299	0.0300249	0.997799	58.2009	-0.0565143	0.0698677	0.960553	Q96HN2	2.01538	-0.0616299	0.552451	Yes	Yes	Yes	Yes	Yes	Yes	Yes	8.12735e+18	66.7	23382	AHCYL2	B4DIZ5; D9N155; hsa:23382; O94917; Q96HN2	1	54.343	4	8.12735e+18	66.7
Q96SW2	0.987755	1.04311	0.77541	0.917048	0.921427	0.684095	0.473758	0.504684	0.296894	0.117875	0.987755	0.978091	0.909026	0.877283	0.809487	0.560553	0.464205	0.349406	0.223596	0.0483637	57.3498	-0.0553804	0.0737342	0.936614	55.5949	-0.0619206	0.0212127	0.994062	Q96SW2	-1.75493	-0.0619206	0.552451	Yes	Yes	Yes	Yes	Yes	Yes	Yes	-6.34243e+18	50.5	51185	CRBN	B2R6H4; C9IZA9; C9JAH6; hsa:51185; Q6AI62; Q6NVZ0; Q96SW2; Q9UHW4	1	13.859	4	-6.34243e+18	50.5
Q9BUB4	0.987755	0.924782	0.93732	0.7973	0.707293	0.61987	0.624362	0.349508	0.207495	0.0803691	0.987755	0.938901	0.882463	0.683904	0.581296	0.529072	0.381235	0.329994	0.186784	0.0507345	56.1314	-0.0499869	0	0.966529	53.658	-0.0500303	0	0.989863	Q9BUB4	-2.47335	-0.0500303	0.552451	Yes	Yes	Yes	Yes	Yes	Yes	Yes	6.68548e+18	55.4	23536	ADAT1	hsa:23536; Q9BUB4; Q9NVB7; Q9UNG3	1	12.216	4	6.68548e+18	55.4
Q9Y6N5	0.987755	0.83131	0.874897	0.789112	0.730004	0.587757	0.530518	0.559793	0.417197	0.130887	0.987755	0.923892	0.89722	0.851342	0.890141	0.577816	0.646597	0.602501	0.715779	0.209102	57.9913	-0.0324142	0	0.968419	63.0393	-0.0266523	0	0.84569	Q9Y6N5	5.04806	-0.0324142	0.552451	Yes	Yes	Yes	Yes	Yes	Yes	Yes	-7.90357e+18	49.9	58472	SQOR	hsa:58472; Q9UQM8; Q9Y6N5	1	79.389	13	-7.90357e+18	49.9
Q9BSB4	0.987755	0.976491	0.954876	0.936494	0.827338	0.690907	0.592576	0.617803	0.432649	0.106393	0.987755	0.948073	0.858852	0.920912	0.838011	0.631637	0.48924	0.434517	0.379022	0.082977	59.6036	-0.0427756	0	0.985039	57.2547	-0.0475513	0.0149304	0.976326	Q9BSB4	-2.34888	-0.0475513	0.552851	Yes	Yes	Yes	Yes	Yes	Yes	Yes	5.51104e+18	25	60673	ATG101	hsa:60673; Q9BSB4; Q9HAE2; Q9HBN1	1	21.527	5	5.51104e+18	25
Q9BVK6	0.987755	0.830315	0.856365	0.801394	0.760286	0.53229	0.460893	0.42057	0.220739	0.0704187	0.987755	0.920556	0.920831	0.919732	1.01801	0.601173	0.563627	0.44497	0.31358	0.0796579	55.3874	-0.045735	0	0.973114	57.3715	-0.063447	0.0649499	0.94646	Q9BVK6	1.98411	-0.063447	0.554798	Yes	Yes	Yes	Yes	Yes	Yes	Yes	7.22049e+17	27.3	54732	TMED9	hsa:54732; Q14437; Q8WZ61; Q9BVK6	1	73.077	6	7.22049e+17	27.3
O43759	0.987755	0.908872	0.905133	0.862803	0.820849	0.683122	0.562304	0.568494	0.392916	0.12706	0.987755	1.06648	0.91788	0.983406	1.01309	0.830674	0.610119	0.642817	0.691238	0.151729	58.8702	-0.0392364	0	0.989072	63.0191	-0.040434	0	0.901939	O43759	4.14891	-0.040434	0.55721	Yes	Yes	Yes	Yes	Yes	Yes	Yes	8.8767e+18	25.4	9145	SYNGR1	A6NP69; A8K0E2; hsa:9145; O43757; O43758; O43759; Q53Y02; Q96J56; Q9UGZ4	1	5.685	1	8.8767e+18	25.4
P14921	0.987755	1.02522	0.96658	0.937518	0.820849	0.624736	0.503274	0.403167	0.265991	0.076542	0.987755	0.916387	0.852949	0.786489	0.694408	0.598126	0.396256	0.312076	0.214052	0.0512087	56.4364	-0.0641979	0.0653784	0.995163	54.6762	-0.0524171	0	0.993779	P14921	-1.76017	-0.0641979	0.558568	Yes	Yes	Yes	Yes	Yes	Yes	Yes	-3.43656e+18	50.4	2113	ETS1	A9UL17; F5GYX9; hsa:2113; P14921; Q14278; Q16080; Q6N087; Q96AC5	1	22.923	6	-3.43656e+18	50.4
P15104	0.987755	0.973508	0.934393	0.995857	0.90196	0.73567	0.612253	0.520636	0.417197	0.110986	0.987755	0.953076	0.966086	0.913837	0.826208	0.676319	0.552183	0.389722	0.286312	0.0810804	59.0158	-0.0529778	0.062469	0.98699	56.8982	-0.0606388	0.0505983	0.996686	P15104	-2.11757	-0.0606388	0.558568	Yes	Yes	Yes	Yes	Yes	Yes	Yes	-3.25622e+18	42	2752	GLUL	hsa:2752; P15104; Q499Y9; Q5T9Z1; Q7Z3W4; Q8IZ17	1	9.653	3	-3.25622e+18	42
Q13309	0.987755	0.975496	1.01047	0.906813	0.782997	0.708423	0.587279	0.54384	0.356494	0.104097	0.987755	1.05147	0.884431	1.0683	0.943254	0.681397	0.570064	0.383749	0.190875	0.0526311	58.4801	-0.047883	0.0182751	0.991006	56.8424	-0.0885938	0.049353	0.973086	Q13309	-1.63776	-0.0885938	0.558568	Yes	Yes	Yes	Yes	Yes	Yes	Yes	4.86545e+18	47.7	6502	SKP2	A8K5E0; B4DJT4; hsa:6502; Q13309; Q8TDZ0; Q8TDZ1; Q9BV69	1	7.216	2	4.86545e+18	47.7
Q9NPE2	0.987755	1.06101	1.00462	0.956964	0.943057	0.74832	0.527491	0.54094	0.290272	0.12706	0.987755	0.909716	0.937556	0.90912	0.789816	0.61742	0.44847	0.404653	0.298582	0.0938825	57.8245	-0.0698596	0.118986	0.982136	56.1884	-0.0561818	0.07041	0.98951	Q9NPE2	-1.63611	-0.0698596	0.559702	Yes	Yes	Yes	Yes	Yes	Yes	Yes	-4.21734e+17	32.4	51335	NGRN	B2R6M8; hsa:51335; Q4V9L7; Q9HBL4; Q9NPE2	1	10.603	3	-4.21734e+17	32.4
Q5HYI7	0.987755	0.927766	0.844661	0.898625	0.800301	0.572188	0.55625	0.53949	0.318968	0.12706	0.987755	0.913052	0.94641	0.900866	0.876371	0.56563	0.462775	0.360604	0.263134	0.0573727	57.6818	-0.04085	0	0.969204	55.9258	-0.064925	0.0507902	0.980612	Q5HYI7	-1.75594	-0.064925	0.562427	Yes	Yes	Yes	Yes	Yes	Yes	Yes	-7.9508e+18	35.1	345778	MTX3	B4DL65; E9PB57; hsa:345778; Q5HYI7; Q7Z380; Q8NB92	1	25.244	6	-7.9508e+18	35.1
P31321	0.987755	0.915833	0.864168	0.86485	0.808952	0.654902	0.432134	0.510485	0.31345	0.240342	0.987755	0.9931	0.935588	0.852521	0.729817	0.587971	0.417713	0.322528	0.220869	0.0507345	56.8605	-0.0467479	0.192357	0.964788	55.1236	-0.0621673	0.0301881	0.999072	P31321	-1.73699	-0.0621673	0.565472	Yes	Yes	Yes	Yes	Yes	Yes	Yes	-6.41892e+18	43	5575	PRKAR1B	hsa:5575; P31321; Q8N422	1	45.394	6	-6.41892e+18	43
Q9P013	0.987755	0.961575	0.931467	0.951847	0.881412	0.784325	0.682636	0.881746	0.687603	0.411796	0.987755	0.958913	0.971989	0.89615	0.915714	0.807318	0.644452	0.583836	0.775769	0.266475	70.0043	-0.0220302	0	0.883793	65.1435	-0.0282526	0	0.872311	Q9P013	-4.86083	-0.0282526	0.565472	Yes	Yes	Yes	Yes	Yes	Yes	Yes	5.45177e+17	26.6	51503	CWC15	B2RC17; hsa:51503; Q05BV9; Q05DM1; Q9P013; Q9UI29	1	52.847	12	5.45177e+17	26.6
P60059	0.987755	0.980468	0.96463	0.933424	0.784078	0.703557	0.464677	0.440873	0.294687	0.114813	0.987755	1.07398	0.998551	1.04236	0.975712	0.776853	0.567203	0.479313	0.443102	0.135134	56.7233	-0.0600417	0.097946	0.992792	58.4291	-0.067179	0.166326	0.962765	P60059	1.70585	-0.067179	0.56613	Yes	Yes	Yes	Yes	Yes	Yes	Yes	-3.9447e+18	7.7	23480	SEC61G	B2R4J0; hsa:23480; P38384; P60059; Q6IB25	1	7.777	1	-3.9447e+18	7.7
Q9UMX1	0.987755	0.995384	0.946098	0.887367	0.791649	0.666579	0.440459	0.395916	0.297998	0.0627645	0.987755	0.973922	0.86082	0.739323	0.658016	0.496577	0.439171	0.326261	0.24541	0.0483637	56.3206	-0.0586043	0.0416047	0.994	54.3803	-0.0492136	0	0.993966	Q9UMX1	-1.94033	-0.0586043	0.566212	Yes	Yes	Yes	Yes	Yes	Yes	Yes	-1.77989e+18	53.9	51684	SUFU	hsa:51684; Q7LCP7; Q9NT90; Q9NZ07; Q9UHK2; Q9UHM8; Q9UMX1; Q9UMY0	1	10.893	4	-1.77989e+18	53.9
Q9UJ83	0.987755	0.838271	0.778336	0.725655	0.614285	0.485581	0.353427	0.375612	0.207495	0.0466906	0.987755	0.927227	0.944442	0.819505	0.815389	0.538212	0.425581	0.347166	0.242683	0.0483637	53.4588	-0.0443267	0	0.986717	55.3217	-0.0590531	0.0222659	0.987429	Q9UJ83	1.86289	-0.0590531	0.567522	Yes	Yes	Yes	Yes	Yes	Yes	Yes	-4.96776e+18	63.7	26061	HACL1	B4DWI1; B4DXI5; E9PEN4; hsa:26061; Q9BV42; Q9P0A2; Q9UJ83	1	28.422	6	-4.96776e+18	63.7
Q9UHQ4	0.987755	0.792529	0.814424	0.749196	0.685663	0.562457	0.432134	0.429271	0.28365	0.10027	0.987755	0.928061	0.956248	0.900866	0.931451	0.608281	0.546461	0.43601	0.426741	0.0867702	55.1995	-0.037666	0	0.976734	57.8698	-0.0496931	0.0411465	0.957358	Q9UHQ4	2.6703	-0.0496931	0.571331	Yes	Yes	Yes	Yes	Yes	Yes	Yes	8.34273e+18	28.3	55973	BCAP29	G5E9L4; hsa:55973; O95003; Q9UHQ4	1	37.596	8	8.34273e+18	28.3
Q96AA3	0.987755	0.76568	0.749075	0.747149	0.677011	0.507963	0.489651	0.529338	0.354286	0.0398019	0.987755	0.951408	0.955264	0.891433	0.915714	0.578832	0.572925	0.559945	0.689875	0.0687524	55.6748	-0.0330015	0	0.925468	60.6564	-0.0359326	0	0.855195	Q96AA3	4.98161	-0.0359326	0.57506	Yes	Yes	Yes	Yes	Yes	Yes	Yes	1.44093e+18	60.3	91869	RFT1	hsa:91869; Q96AA3; Q96J03	1	19.201	5	1.44093e+18	60.3
Q9GZV4	0.987755	1.00234	0.982186	0.903743	0.807871	0.655875	0.55852	0.548191	0.356494	0.157677	0.987755	0.86052	0.971005	0.924449	0.722932	0.683428	0.466351	0.349406	0.347664	0.113323	58.1204	-0.0477326	0.10825	0.989705	56.3019	-0.0544276	0.0937624	0.96437	Q9GZV4	-1.81855	-0.0544276	0.57654	Yes	Yes	Yes	Yes	Yes	Yes	Yes	-3.13386e+18	16.8	56648	EIF5A2	B2R4V5; hsa:56648; Q9GZV4	1	56.971	1	-3.13386e+18	16.8
Q9BQ75	0.987755	1.07195	1.15678	0.964129	0.824093	0.60722	0.478299	0.36401	0.245021	0.0635299	0.987755	1.24575	1.07332	1.03057	0.915714	0.696629	0.565773	0.441983	0.354481	0.0962533	55.9822	-0.0782129	0.0899683	0.964537	57.5445	-0.0722065	0.122849	0.929301	Q9BQ75	1.56222	-0.0782129	0.582883	Yes	Yes	Yes	Yes	Yes	Yes	Yes	8.69425e+18	31.9	84319	CMSS1	A8K5S7; B4DUM1; E9PHS3; hsa:84319; Q9BQ75	1	11.361	3	8.69425e+18	31.9
O43670	0.987755	1.01726	0.996816	0.995857	0.925753	0.705503	0.647823	0.758476	0.508804	0.195182	0.987755	0.90388	0.880496	0.870208	0.83506	0.61742	0.57221	0.502457	0.537175	0.105736	62.0623	-0.0403826	0.0552626	0.943143	59.2205	-0.035482	0	0.951425	O43670	-2.84181	-0.0403826	0.585619	Yes	Yes	Yes	Yes	Yes	Yes	Yes	-5.07762e+17	50.7	7756	ZNF207	A8K6Y6; E1P660; E1P661; E1P662; hsa:7756; O43670; Q53XS9; Q96HW5; Q9BUQ7	1	48.249	8	-5.07762e+17	50.7
P10398	0.987755	1.00433	1.04461	0.964129	0.810034	0.668525	0.559277	0.558343	0.323383	0.143134	0.987755	1.05063	0.878528	0.746398	0.72785	0.662102	0.452761	0.367324	0.268588	0.0777613	57.9614	-0.0548676	0.11386	0.977672	55.7612	-0.0498941	0.0131898	0.977357	P10398	-2.20018	-0.0548676	0.585619	Yes	Yes	Yes	Yes	Yes	Yes	Yes	5.95423e+18	67.5	369	ARAF	hsa:369; P07557; P10398; Q5H9B2; Q5H9B3	1	22.329	5	5.95423e+18	67.5
Q86UL3	0.987755	0.851198	0.825153	0.767618	0.711619	0.558564	0.430621	0.278446	0.116992	0.023728	0.987755	0.908049	0.952313	0.916195	0.948172	0.662102	0.472073	0.33746	0.186784	0.0403031	54.1546	-0.0551432	0	0.974659	56.1512	-0.085775	0.0414125	0.983883	Q86UL3	1.9966	-0.085775	0.595408	Yes	Yes	Yes	Yes	Yes	Yes	Yes	-8.59059e+18	52	137964	GPAT4	hsa:137964; Q2TU73; Q86UL3; Q86V89	1	29.214	7	-8.59059e+18	52
Q9BV19	0.987755	0.860147	0.87002	0.9324	0.819767	0.660741	0.600901	0.36401	0.272613	0.0811346	0.987755	0.95391	1.01134	1.05769	0.992433	0.890588	0.545745	0.509923	0.383112	0.0692265	56.955	-0.0543726	0.0102266	0.963051	58.5032	-0.0778338	0.0909443	0.964299	Q9BV19	1.54817	-0.0778338	0.598855	Yes	Yes	Yes	Yes	Yes	Yes	Yes	-4.79056e+18	21.9	79078	C1orf50	hsa:79078; Q9BV19	1	11.006	2	-4.79056e+18	21.9
Q9NS69	0.987755	0.827332	0.860266	0.82391	0.790567	0.657821	0.524464	0.575746	0.38519	0.0612336	0.987755	0.931396	0.952313	0.963361	1.04161	0.695613	0.617272	0.596528	0.586257	0.0697007	58.0664	-0.0375937	0	0.954177	60.8879	-0.04562	0	0.915625	Q9NS69	2.82147	-0.04562	0.614187	Yes	Yes	Yes	Yes	Yes	Yes	Yes	-4.37976e+18	15.5	56993	TOMM22	hsa:56993; Q9NS69	1	104.543	5	-4.37976e+18	15.5
Q4G0X4	0.987755	0.993395	1.12947	0.939565	0.85113	0.69188	0.420782	0.343707	0.189836	0.0589374	0.987755	0.972254	0.900172	0.81243	0.654081	0.568677	0.400547	0.273253	0.147246	0.0412514	55.8872	-0.0888369	0.071726	0.981812	54.2971	-0.0616378	0	0.996098	Q4G0X4	-1.59004	-0.0888369	0.616784	Yes	Yes	Yes	Yes	Yes	Yes	Yes	5.15047e+18	29.6	283219	KCTD21	B4DTR0; hsa:283219; Q4G0X4	1	4.277	1	5.15047e+18	29.6
O00398	0.987755	1.05206	1.04071	0.927283	0.86519	0.650036	0.456352	0.295849	0.238398	0.0420981	0.987755	0.902212	1.01331	0.800639	0.731784	0.533134	0.358347	0.247122	0.189511	0.0445705	55.84	-0.0831692	0.0651894	0.989614	54.2514	-0.0703941	0.0398916	0.986054	O00398	-1.58852	-0.0831692	0.616896	Yes	Yes	Yes	Yes	Yes	Yes	Yes	-2.55092e+18	38.7	27334	P2RY10	D3DTE5; hsa:27334; O00398; Q4VBN7; Q86V16	1	1.333	1	-2.55092e+18	38.7
Q15005	0.987755	0.79054	0.791016	0.701091	0.555884	0.333776	0.249745	0.17838	0.11037	0.0367402	0.987755	0.948073	0.857868	0.817147	0.667851	0.425492	0.265362	0.200087	0.133612	0.0346133	51.3869	-0.0596879	0	0.982527	52.9942	-0.0744939	0.0256026	0.994991	Q15005	1.60732	-0.0744939	0.616896	Yes	Yes	Yes	Yes	Yes	Yes	Yes	2.99229e+18	25	9789	SPCS2	hsa:9789; Q15005; Q15507; Q3KQT0; Q641R4; Q6FG65; Q6IRX0; Q6P1P4; Q96HU9	1	62.241	13	2.99229e+18	25
O00151	0.987755	0.988423	0.99389	1.04703	0.976583	0.747347	0.685663	0.910751	0.661114	0.411796	0.987755	0.876363	0.918864	0.93742	0.897026	0.677335	0.596529	0.587569	0.743047	0.247983	68.6441	-0.0279599	0.264477	0.825676	63.9464	-0.0265795	0	0.841797	O00151	-4.69773	-0.0279599	0.617033	Yes	Yes	Yes	Yes	Yes	Yes	Yes	2.03701e+18	36	9124	PDLIM1	B2RBS6; hsa:9124; O00151; Q5VZH5; Q9BPZ9	1	158.003	17	2.03701e+18	36
Q01628	0.987755	0.833299	0.874897	0.791159	0.799219	0.674364	0.656904	0.687414	0.433753	0.134714	0.987755	1.06731	1.06742	1.01642	1.18817	0.797163	0.690944	0.680146	0.665334	0.125177	60.4121	-0.0313544	0	0.926101	63.0243	-0.050118	0	0.875248	Q01628	2.61218	-0.050118	0.617033	Yes	Yes	Yes	Yes	Yes	Yes	Yes	4.68444e+18	14.6	10410	IFITM3	hsa:10410; Q01628; Q53Y76; Q96HK8; Q96J15	1	16.369	2	4.68444e+18	14.6
Q01850	0.987755	0.919811	0.97926	0.942635	0.823012	0.719127	0.493435	0.41912	0.246124	0.0574065	0.987755	0.803819	0.936572	0.808893	0.681622	0.588987	0.442032	0.329994	0.2495	0.0450446	56.7839	-0.0665934	0.0326911	0.992576	55.0675	-0.0495067	0	0.972797	Q01850	-1.71636	-0.0665934	0.617033	Yes	Yes	Yes	Yes	Yes	Yes	Yes	-4.79142e+18	51.8	1039	CDR2	A8K8A8; hsa:1039; Q01850; Q13977	1	4.021	2	-4.79142e+18	51.8
Q5RI15	0.987755	0.893956	0.869044	0.850521	0.803545	0.662687	0.563061	0.609101	0.446997	0.215849	0.987755	0.951408	0.981826	0.92327	1.0062	0.771776	0.631577	0.669694	0.767588	0.233758	60.1148	-0.0307568	0	0.979893	65.0041	-0.0317188	0	0.868269	Q5RI15	4.88936	-0.0317188	0.617033	Yes	Yes	Yes	Yes	Yes	Yes	Yes	-1.97467e+18	13.3	116228	COX20	hsa:116228; Q5RI15; Q8WV86	1	26.083	4	-1.97467e+18	13.3
Q86WR7	0.987755	1.12863	1.03681	1.03782	1.04904	0.729831	0.585765	0.522087	0.37636	0.166862	0.987755	0.916387	0.875577	0.84073	0.746538	0.599142	0.466351	0.422572	0.40629	0.185868	58.2124	-0.0748418	0.195487	0.949644	56.6315	-0.0417422	0.144149	0.986807	Q86WR7	-1.5809	-0.0748418	0.617033	Yes	Yes	Yes	Yes	Yes	Yes	Yes	8.16627e+17	45.8	254427	PROSER2	D3DRR8; hsa:254427; Q5W0J9; Q5W0K0; Q5W0K1; Q5W0K2; Q6PJC8; Q86WR7; Q8N317	1	19.891	4	8.16627e+17	45.8
Q9BTT4	0.987755	1.10377	1.12264	1.11765	0.959279	0.761944	0.587279	0.758476	0.494456	0.171454	0.987755	0.859686	0.963134	0.962182	0.920632	0.627575	0.538593	0.503204	0.530358	0.0934084	61.0732	-0.0523922	0.130882	0.888383	59.2493	-0.0419718	0	0.917378	Q9BTT4	-1.824	-0.0523922	0.617033	Yes	Yes	Yes	Yes	Yes	Yes	Yes	3.12064e+18	15.7	84246	MED10	C6G491; hsa:84246; Q9BTT4	1	22.574	5	3.12064e+18	15.7
Q9NVR2	0.987755	0.935721	0.885626	0.840286	0.635914	0.446657	0.385212	0.314702	0.197562	0.0474561	0.987755	1.0498	1.0379	0.903224	0.739653	0.618436	0.416998	0.364337	0.216779	0.0568985	53.8803	-0.0584874	0.0325624	0.991652	55.4957	-0.0698358	0.0594782	0.98754	Q9NVR2	1.61545	-0.0698358	0.617033	Yes	Yes	Yes	Yes	Yes	Yes	Yes	-1.13628e+18	82.2	55174	INTS10	hsa:55174; Q6IA93; Q7L538; Q7L8C8; Q9H3W8; Q9NVR2	1	20.73	8	-1.13628e+18	82.2
Q9Y5T4	0.987755	0.85617	0.816375	0.687786	0.66187	0.492393	0.426837	0.377063	0.264887	0.110221	0.987755	1.04813	0.96707	0.850163	0.797684	0.62656	0.431303	0.403907	0.319033	0.106685	54.2748	-0.0403953	0.0170782	0.991304	56.0847	-0.058503	0.107159	0.986828	Q9Y5T4	1.80992	-0.058503	0.617033	Yes	Yes	Yes	Yes	Yes	Yes	Yes	-8.2831e+18	16.4	29103	DNAJC15	B2R4L0; hsa:29103; Q5T219; Q6X963; Q9Y5T4	1	12.425	3	-8.2831e+18	16.4
Q9BPX6	0.987755	0.89694	0.896355	0.766595	0.634833	0.518667	0.342075	0.272645	0.177695	0.0650607	0.987755	0.892206	0.901155	0.847805	0.740636	0.726078	0.406984	0.367324	0.24541	0.0663816	53.6282	-0.0579159	0.0273616	0.996136	55.9255	-0.0545808	0.00228632	0.974615	Q9BPX6	2.29739	-0.0579159	0.623171	Yes	Yes	Yes	Yes	Yes	Yes	Yes	2.00799e+18	54.3	10367	MICU1	A8MV96; B3KN20; B4DJH9; B4DPI1; B5MBY3; D3YTJ3; hsa:10367; O75785; Q9BPX6; Q9H9N6; Q9UFX0	1	21.569	6	2.00799e+18	54.3
Q14108	0.987755	0.918816	0.892453	0.899649	0.858701	0.713288	0.572143	0.683063	0.44479	0.198244	0.987755	1.09149	1.00839	1.06477	1.13407	0.880433	0.685222	0.683879	0.752591	0.226172	60.8536	-0.0342297	0	0.960768	64.8694	-0.0423732	0.0721915	0.857696	Q14108	4.0158	-0.0423732	0.625483	Yes	Yes	Yes	Yes	Yes	Yes	Yes	2.82448e+18	54.3	950	SCARB2	B4DKD8; E7EM68; hsa:950; Q14108; Q53Y63	1	34.459	9	2.82448e+18	54.3
L0R6Q1	0.987755	0.846226	0.837833	0.794229	0.731085	0.551752	0.529005	0.598949	0.45693	0.192886	0.987755	0.944738	0.945426	0.879641	0.962926	0.661087	0.645882	0.640577	0.729413	0.197248	58.8075	-0.0283488	0	0.952946	63.6696	-0.0303383	0	0.867972	L0R6Q1	4.86207	-0.0303383	0.626227	Yes	Yes	Yes	Yes	Yes	Yes	Yes	-7.36956e+18	11.1		SLC35A4	L0R6Q1	1	22.476	5	-7.36956e+18	11.1
Q7L190	0.987755	1.13162	1.22895	1.33156	0.887901	0.70745	0.656148	0.465527	0.464656	0.134714	0.987755	1.06898	0.923783	1.12137	0.662934	0.872309	0.478511	0.417346	0.2495	0.089141	58.5434	-0.0710405	0.186788	0.819717	56.9704	-0.0748298	0.0788623	0.908624	Q7L190	-1.57295	-0.0748298	0.626227	Yes	Yes	Yes	Yes	Yes	Yes	Yes	-4.00867e+18	33.5	55211	DPPA4	A8K4M7; hsa:55211; Q7L190; Q9H9N5; Q9NVI6	1	9.571	2	-4.00867e+18	33.5
Q9BVQ7	0.987755	1.14156	1.15482	0.990739	0.944138	0.651009	0.644039	0.477129	0.300205	0.0903196	0.987755	0.986429	0.952313	0.883179	0.818339	0.638746	0.50283	0.379269	0.238593	0.0725456	57.8479	-0.0715791	0.0871855	0.941327	56.2623	-0.0627636	0.0431075	0.999028	Q9BVQ7	-1.58557	-0.0715791	0.626227	Yes	Yes	Yes	Yes	Yes	Yes	Yes	-2.66842e+18	80.7	79029	SPATA5L1	C9JHR5; hsa:79029; Q9BVQ7; Q9H8W7; Q9HA41	1	30.868	6	-2.66842e+18	80.7
Q9Y6K9	0.987755	1.03715	0.952925	0.946729	0.84356	0.737616	0.641012	0.790381	0.5971	0.333723	0.987755	0.934732	0.89722	0.810072	0.77998	0.694598	0.555044	0.534561	0.564443	0.205309	65.1616	-0.0279578	0.142619	0.925487	60.4975	-0.0296041	0	0.96826	Q9Y6K9	-4.6641	-0.0296041	0.626614	Yes	Yes	Yes	Yes	Yes	Yes	Yes	-3.95372e+18	48.2	8517	IKBKG	hsa:8517; Q7LBY6; Q7Z7F1; Q9Y6K9	1	63.566	13	-3.95372e+18	48.2
Q00059	0.987755	0.760708	0.819301	0.657081	0.641322	0.515747	0.382185	0.349508	0.199769	0.0841962	0.987755	0.856351	0.854917	0.79946	0.83506	0.603203	0.447039	0.400174	0.31767	0.0872444	53.4648	-0.0412915	0	0.969565	56.2536	-0.0442429	0	0.968225	Q00059	2.78882	-0.0442429	0.628086	Yes	Yes	Yes	Yes	Yes	Yes	Yes	1.57537e+18	29.1	7019	TFAM	A8MRB2; A9QXC6; B5BU05; hsa:7019; Q00059; Q5U0C6	1	60.584	12	1.57537e+18	29.1
O14967	0.987755	0.811422	0.81735	0.772736	0.644566	0.47585	0.38824	0.381413	0.227361	0.101035	0.987755	0.845511	0.880496	0.891433	0.866535	0.609296	0.451331	0.385989	0.368115	0.0962533	54.0489	-0.0431172	0.0109737	0.980232	56.6375	-0.0489198	0.0443777	0.951084	O14967	2.58869	-0.0489198	0.629385	Yes	Yes	Yes	Yes	Yes	Yes	Yes	1.90943e+18	70	1047	CLGN	B3KS90; B4DXV8; D3DNY8; hsa:1047; O14967	1	27.509	6	1.90943e+18	70
Q9P0N9	0.987755	0.922794	0.949999	0.865874	0.749471	0.590677	0.434405	0.394465	0.221843	0.0665916	0.987755	1.02479	0.915912	0.903224	0.838995	0.854031	0.469928	0.388228	0.338121	0.0910376	55.5925	-0.0576974	0.0284177	0.995099	57.2261	-0.0666257	0.0859635	0.961839	Q9P0N9	1.63355	-0.0666257	0.629385	Yes	Yes	Yes	Yes	Yes	Yes	Yes	-8.3081e+18	34	107080638; 51256	TBC1D7	E7EV96; hsa:107080638; hsa:51256; Q2TU37; Q53F44; Q5SZL7; Q86VM8; Q96MB8; Q9P0N9	1	8.018	2	-8.3081e+18	34
Q9NRX2	0.987755	0.746787	0.681776	0.496393	0.367706	0.261766	0.202066	0.131972	0.0728439	0.0221972	0.987755	0.840508	0.730959	0.607259	0.484905	0.337144	0.282529	0.20382	0.134976	0.0341391	48.8885	-0.0613037	0.00601227	0.989923	50.7982	-0.0545671	0.00817398	0.995897	Q9NRX2	1.90974	-0.0613037	0.629565	Yes	Yes	Yes	Yes	Yes	Yes	Yes	6.65337e+18	20	63875	MRPL17	D3DQU3; hsa:63875; Q6IAH8; Q96Q53; Q9C066; Q9NRX2	1	18.692	7	6.65337e+18	20
O75396	0.987755	0.824349	0.831005	0.77683	0.681337	0.503097	0.332236	0.249441	0.134651	0.0336785	0.987755	0.912218	0.918864	0.871387	0.853748	0.56563	0.373367	0.273253	0.17315	0.0388806	53.4219	-0.0572717	0	0.980246	54.9296	-0.0781894	0.0341618	0.986003	O75396	1.50765	-0.0781894	0.631143	Yes	Yes	Yes	Yes	Yes	Yes	Yes	2.17063e+18	24.6	9554	SEC22B	A8K1G0; hsa:9554; O75396	1	144.095	14	2.17063e+18	24.6
P05166	0.987755	0.914839	0.885626	0.818793	0.777589	0.546887	0.418512	0.313252	0.174384	0.0352093	0.987755	0.903046	0.95428	0.959823	0.830142	0.717954	0.499253	0.403907	0.238593	0.055476	54.8591	-0.0603339	0	0.991875	56.7264	-0.0685795	0.0326189	0.989678	P05166	1.86731	-0.0685795	0.631143	Yes	Yes	Yes	Yes	Yes	Yes	Yes	-7.37682e+18	58.2	5096	PCCB	B7Z2Z4; hsa:5096; P05166; Q16813; Q96CX0	1	15.613	4	-7.37682e+18	58.2
Q15599	0.987755	0.940693	0.943172	0.907837	0.844642	0.734697	0.52295	0.588798	0.412782	0.207429	0.987755	0.842176	0.864755	0.810072	0.892108	0.623513	0.622279	0.581596	0.729413	0.204835	59.1072	-0.0430365	0.146244	0.979327	63.1009	-0.0247201	0	0.816334	Q15599	3.99366	-0.0430365	0.631143	Yes	Yes	Yes	Yes	Yes	Yes	Yes	-2.31059e+18	37.4	9351	SLC9A3R2	D3DU84; D3DU85; H3BSV6; hsa:9351; O00272; O00556; Q15599; Q3KQY7	1	38.245	9	-2.31059e+18	37.4
Q8TCB0	0.987755	0.965552	0.967556	0.798323	0.727841	0.549806	0.453325	0.327754	0.183214	0.0482215	0.987755	0.973088	0.901155	0.852521	0.854732	0.684443	0.53144	0.4054	0.238593	0.0568985	54.9866	-0.0598565	0.00958662	0.994728	56.7715	-0.0590897	0	0.99192	Q8TCB0	1.78486	-0.0598565	0.631143	Yes	Yes	Yes	Yes	Yes	Yes	Yes	2.11017e+18	50.5	10561	IFI44	B7ZAG3; D3DQ80; hsa:10561; Q14496; Q8TCB0	1	16.704	5	2.11017e+18	50.5
Q9NUT2	0.987755	0.869097	0.914886	0.845404	0.758123	0.700638	0.443486	0.387214	0.221843	0.0558757	0.987755	0.942236	0.86869	0.810072	0.71408	0.515871	0.35334	0.294904	0.242683	0.0654333	56.0295	-0.0551278	0	0.979997	54.245	-0.0580222	0.0469916	0.993991	Q9NUT2	-1.78452	-0.0580222	0.631266	Yes	Yes	Yes	Yes	Yes	Yes	Yes	4.64815e+18	79.9	11194	ABCB8	A5D8W3; B2RBL8; B3KND2; B4DG02; G3XAP3; hsa:11194; O95787; Q53GM0; Q9NUT2	1	25.935	3	4.64815e+18	79.9
Q3LIE5	0.987755	1.16642	0.998767	1.07467	1.14529	0.90791	0.659932	0.84259	0.513219	0.109455	0.987755	1.05147	0.976908	0.905583	1.04358	0.736233	0.620133	0.589062	0.496274	0.0801321	61.931	-0.0671512	0.0641486	0.889498	60.2325	-0.0506916	0	0.949727	Q3LIE5	-1.69845	-0.0671512	0.631316	Yes	Yes	Yes	Yes	Yes	Yes	Yes	3.13049e+18	39.5	56985	ADPRM	A8K9B4; D3DTS4; hsa:56985; Q3LIE5; Q9BVD4; Q9NRU8	1	4.387	1	3.13049e+18	39.5
Q96IY1	0.987755	0.964558	0.983161	0.939565	0.719189	0.53229	0.464677	0.356759	0.233984	0.0566411	0.987755	0.954744	0.988713	0.984585	0.866535	0.762636	0.501399	0.412866	0.32176	0.0659074	55.357	-0.0636687	0.0543018	0.986416	57.2209	-0.0697847	0.0706891	0.988058	Q96IY1	1.86396	-0.0697847	0.631816	Yes	Yes	Yes	Yes	Yes	Yes	Yes	3.4792e+18	32.1	25936	NSL1	E7ETD5; hsa:25936; Q5SY75; Q96IY1; Q9H2M5; Q9NRN8; Q9Y415	1	15.543	3	3.4792e+18	32.1
P84101	0.987755	1.05604	0.92464	1.05727	0.963605	0.738589	0.703069	0.886097	0.610344	0.259477	0.987755	1.07482	0.924766	0.844267	0.909812	0.555475	0.663048	0.568157	0.590348	0.12897	65.2869	-0.0355399	0	0.878073	60.6653	-0.0355891	0	0.893222	P84101	-4.62159	-0.0355891	0.633497	Yes	Yes	Yes	Yes	Yes	Yes	Yes	4.35346e+18	6.9	10169	SERF2	A6NL45; B5MCG1; B9A026; hsa:10169; O75918; O88891; P84101; Q9BZH7	1	5.945	2	4.35346e+18	6.9
Q7Z4G1	0.987755	0.955609	0.914886	0.979481	0.893308	0.699665	0.540357	0.475679	0.317864	0.0903196	0.987755	0.86052	0.867706	0.82658	0.772111	0.490484	0.474934	0.375536	0.312216	0.0725456	57.618	-0.0610155	0.0658204	0.987536	55.5928	-0.0448877	0	0.972551	Q7Z4G1	-2.02513	-0.0610155	0.633727	Yes	Yes	Yes	Yes	Yes	Yes	Yes	5.25908e+18	9.6	170622	COMMD6	A6NF28; B7ZLN0; hsa:170622; Q5TBK4; Q7Z4G1	1	21.336	3	5.25908e+18	9.6
P38935	0.987755	0.957597	0.967556	0.769665	0.825175	0.696746	0.624362	0.681613	0.424923	0.136245	0.987755	1.28411	0.877544	0.872567	0.570477	0.800209	0.592237	0.501711	0.343574	0.102417	60.2254	-0.0361988	0	0.95386	58.0216	-0.0451885	0.0072075	0.840501	P38935	-2.20377	-0.0451885	0.634102	Yes	Yes	Yes	Yes	Yes	Yes	Yes	-7.96996e+18	109.1	3508	IGHMBP2	A0PJD2; hsa:3508; P38935; Q00443; Q14177	1	6.127	2	-7.96996e+18	109.1
P60660	0.987755	1.02124	0.935369	0.912954	0.824093	0.731777	0.672041	0.923803	0.68981	0.362044	0.987755	0.988097	0.953296	0.873746	0.772111	0.699675	0.622994	0.622659	0.792129	0.214318	68.7531	-0.0229758	0	0.817488	64.1404	-0.0265012	0	0.838949	P60660	-4.61271	-0.0265012	0.634102	Yes	Yes	Yes	Yes	Yes	Yes	Yes	3.94478e+18	16.9	4637	MYL6	hsa:4637; P16475; P24572; P24573; P60660; Q12790; Q561V9; Q6IAZ0; Q6IPY5	1	105.899	8	3.94478e+18	16.9
Q96S55	0.987755	1.00533	0.91196	0.867921	0.738656	0.610139	0.458622	0.424921	0.279235	0.133183	0.987755	0.948907	0.872625	0.767623	0.651131	0.530088	0.413422	0.30685	0.192238	0.0469413	55.9862	-0.0535484	0.10494	0.996164	54.228	-0.0534601	0	0.998955	Q96S55	-1.75817	-0.0535484	0.634102	Yes	Yes	Yes	Yes	Yes	Yes	Yes	-6.47e+17	72.1	56897	WRNIP1	B2RDB0; hsa:56897; Q53EP6; Q59ET8; Q5W0E2; Q5W0E4; Q8WV26; Q96S55; Q9H681; Q9NRJ6	1	55.851	16	-6.47e+17	72.1
Q9H4G0	0.987755	0.89694	0.88465	0.809582	0.686744	0.568295	0.408673	0.316152	0.214117	0.0566411	0.987755	1.00644	0.950345	0.864313	0.806536	0.737249	0.442032	0.36807	0.265861	0.076813	54.6929	-0.0531776	0	0.996234	56.3222	-0.0646799	0.056864	0.988334	Q9H4G0	1.62928	-0.0646799	0.634102	Yes	Yes	Yes	Yes	Yes	Yes	Yes	8.34037e+18	98.4	2036	EPB41L1	hsa:2036; O15046; Q4VXM6; Q4VXM7; Q4VXM8; Q4VXN4; Q6ZT61; Q8IUU7; Q96CV5; Q96L65; Q9H4G0	1	36.582	9	8.34037e+18	98.4
Q9H974	0.987755	0.950637	1.0095	1.02144	0.917101	0.693826	0.546411	0.493082	0.302413	0.0704187	0.987755	0.951408	0.885415	0.859596	0.781947	0.649916	0.453477	0.338207	0.283585	0.0725456	57.6489	-0.0680846	0.0627747	0.983487	55.9308	-0.0556155	0.0313664	0.991831	Q9H974	-1.71806	-0.0680846	0.634102	Yes	Yes	Yes	Yes	Yes	Yes	Yes	3.29129e+18	46.7	79691	QTRT2	A6NGE9; B7Z472; B7Z5R2; hsa:79691; J3KR78; Q6IA59; Q9H974	1	19.237	3	3.29129e+18	46.7
P51970	0.987755	0.778607	0.763706	0.692904	0.657544	0.427195	0.402619	0.345157	0.151206	0.0474561	0.987755	0.883034	0.865739	0.811251	0.865551	0.49353	0.481372	0.382256	0.204508	0.0464671	53.0311	-0.0441662	0	0.965341	55.4911	-0.0539292	0	0.958502	P51970	2.46002	-0.0539292	0.63832	Yes	Yes	Yes	Yes	Yes	Yes	Yes	-9.08665e+18	20.1	4702	NDUFA8	B1AM93; hsa:4702; P51970; Q9Y6N0	1	29.487	6	-9.08665e+18	20.1
Q8WUQ7	0.987755	0.906883	0.828079	0.869968	0.762448	0.698692	0.37159	0.388665	0.197562	0.0306168	0.987755	0.952242	1.04971	0.897329	1.02096	0.647885	0.550037	0.415852	0.261771	0.0317683	55.6079	-0.0579549	0	0.967263	57.0996	-0.0761159	0.0334367	0.965904	Q8WUQ7	1.4917	-0.0761159	0.63832	Yes	Yes	Yes	Yes	Yes	Yes	Yes	-5.27813e+18	88.6	58509	CACTIN	A6NNA9; A9UL12; hsa:58509; O75229; Q7LE08; Q8WUQ7; Q9BTA6; Q9Y5A4	1	10.145	2	-5.27813e+18	88.6
Q9HD33	0.987755	0.84722	0.809548	0.531192	0.42178	0.33183	0.238393	0.18128	0.10154	0.0283206	0.987755	0.943904	0.854917	0.663858	0.542937	0.415337	0.295403	0.221738	0.15679	0.0403031	50.2489	-0.062976	0.0283187	0.989108	52.1122	-0.0610329	0.0331876	0.996952	Q9HD33	1.86329	-0.062976	0.63832	Yes	Yes	Yes	Yes	Yes	Yes	Yes	9.08435e+18	29.4	57129	MRPL47	hsa:57129; Q6XRG1; Q8N5D1; Q9HD33	1	26.043	8	9.08435e+18	29.4
Q06481	0.987755	0.890973	0.827104	0.80037	0.885738	0.60722	0.414728	0.48148	0.317864	0.0979738	0.987755	1.06815	0.993632	1.03175	0.960959	0.838798	0.512128	0.534561	0.372205	0.118539	56.7095	-0.0432121	0	0.944609	58.2705	-0.0726281	0.137637	0.967607	Q06481	1.56103	-0.0726281	0.639928	Yes	Yes	Yes	Yes	Yes	Yes	Yes	-8.5808e+18	86.9	334	APLP2	B3KXX9; H7BXI4; hsa:334; Q06481; Q13861; Q14594; Q14662; Q71U10; Q7M4L3; Q9BT36	1	6.081	2	-8.5808e+18	86.9
Q96LB3	0.987755	0.958592	0.950975	0.822887	0.684581	0.546887	0.40716	0.388665	0.272613	0.0704187	0.987755	0.930562	0.955264	0.92327	0.776045	0.798178	0.476365	0.385242	0.254954	0.0787096	55.1154	-0.0533629	0.0499214	0.992902	56.7242	-0.0665586	0.0515803	0.978501	Q96LB3	1.60881	-0.0665586	0.639928	Yes	Yes	Yes	Yes	Yes	Yes	Yes	-3.37967e+17	69.2	80173	IFT74	hsa:80173; Q3B789; Q5VY34; Q6PGQ8; Q96LB3; Q9H643; Q9H8G7	1	23.65	5	-3.37967e+17	69.2
Q9UBF1	0.987755	1.06101	0.99194	1.06136	0.980909	0.787245	0.622848	0.759926	0.481212	0.0658261	0.987755	0.974756	0.916896	0.959823	0.858666	0.641792	0.569349	0.492751	0.515361	0.0573727	61.0898	-0.0553901	0	0.945165	58.9666	-0.0437758	0	0.955593	Q9UBF1	-2.12319	-0.0553901	0.639928	Yes	Yes	Yes	Yes	Yes	Yes	Yes	-2.43283e+18	41.1	51438	MAGEC2	hsa:51438; Q5JZ00; Q96D45; Q9P1M6; Q9P1M7; Q9UBF1	1	36.7	6	-2.43283e+18	41.1
Q14241	0.987755	1.06797	1.08265	0.849498	0.717026	0.662687	0.512355	0.372712	0.299102	0.102566	0.987755	1.04647	1.02216	0.629663	0.558674	0.496577	0.489955	0.415106	0.25359	0.0896151	56.2655	-0.0598302	0.0960653	0.967388	54.4121	-0.0491195	0.0896711	0.919086	Q14241	-1.85339	-0.0598302	0.640578	Yes	Yes	Yes	Yes	Yes	Yes	Yes	7.86633e+18	89.9	6924	ELOA	B2R7Q8; hsa:6924; Q14241; Q8IXH1	1	56.497	15	7.86633e+18	89.9
Q13084	0.987755	0.889979	0.826129	0.592601	0.498566	0.436926	0.286828	0.224787	0.134651	0.023728	0.987755	0.957245	0.886398	0.805355	0.621623	0.490484	0.385527	0.294904	0.186784	0.0421997	51.635	-0.0553635	0	0.990229	53.8809	-0.0577971	0.0160047	0.997663	Q13084	2.24592	-0.0577971	0.642856	Yes	Yes	Yes	Yes	Yes	Yes	Yes	5.51629e+18	30.1	10573	MRPL28	B2RCM4; D3DU46; hsa:10573; Q13084; Q4TT39; Q96S26; Q9BQD8; Q9BR04	1	7.421	3	5.51629e+18	30.1
P61006	0.987755	0.83131	0.838808	0.809582	0.748389	0.567322	0.479813	0.466977	0.250539	0.0551103	0.987755	0.928895	0.956248	0.907941	0.916697	0.665149	0.544315	0.482299	0.433558	0.0753905	55.8948	-0.0429395	0	0.971737	58.4435	-0.0479014	0	0.97185	P61006	2.54876	-0.0479014	0.646952	Yes	Yes	Yes	Yes	Yes	Yes	Yes	-4.06115e+18	23.7	4218	RAB8A	B4DEK7; hsa:4218; P24407; P61006; Q6FHV5	1	86.703	8	-4.06115e+18	23.7
O14957	0.987755	0.893956	0.905133	0.813675	0.774345	0.66366	0.494192	0.529338	0.333316	0.0826654	0.987755	1.06815	0.953296	1.04236	1.04063	0.777868	0.582939	0.527095	0.441738	0.0839253	57.4208	-0.0417482	0	0.984256	59.0329	-0.0649346	0.0850383	0.95292	O14957	1.61207	-0.0649346	0.648216	Yes	Yes	Yes	Yes	Yes	Yes	Yes	-8.32671e+18	6.6	10975	UQCR11	B2R542; D6W5Z4; hsa:10975; O14957; Q9UEA3; Q9UPK4	1	7.983	1	-8.32671e+18	6.6
Q9H6Y2	0.987755	1.05604	1.06314	1.03782	0.903042	0.801841	0.593333	0.548191	0.388501	0.179108	0.987755	1.00894	0.998551	0.913837	0.816372	0.775837	0.514274	0.386735	0.295855	0.0659074	58.7167	-0.0655327	0.18366	0.978358	57.0401	-0.0666635	0.0514369	0.990165	Q9H6Y2	-1.6766	-0.0666635	0.650306	Yes	Yes	Yes	Yes	Yes	Yes	Yes	-3.39694e+18	42	54853	WDR55	hsa:54853; Q9H6Y2; Q9NXK4	1	11.49	3	-3.39694e+18	42
Q9NWZ5	0.987755	0.967541	0.933418	0.836192	0.762448	0.616951	0.46619	0.377063	0.209702	0.0604682	0.987755	0.976423	0.94641	0.889075	0.805553	0.861139	0.540023	0.404653	0.24541	0.0531053	55.7425	-0.0577658	0.0106473	0.998713	57.3043	-0.0701393	0.0185414	0.975499	Q9NWZ5	1.56185	-0.0701393	0.650306	Yes	Yes	Yes	Yes	Yes	Yes	Yes	-7.05909e+17	61.1	54963	UCKL1	B7Z8N2; hsa:54963; Q5JWV0; Q70AQ5; Q8N524; Q9H3Z2; Q9NWZ5	1	16.335	4	-7.05909e+17	61.1
A2A2Y4	0.987755	0.987429	0.926591	0.794229	0.72027	0.60722	0.443486	0.393015	0.21191	0.0275551	0.987755	0.844677	0.813598	0.619051	0.63441	0.529072	0.36693	0.286692	0.271314	0.10384	55.4621	-0.0548018	0	0.995192	53.3564	-0.042656	0.032743	0.978627	A2A2Y4	-2.10574	-0.0548018	0.651859	Yes	Yes	Yes	Yes	Yes	Yes	Yes	-1.71213e+18	68.7	257019	FRMD3	A2A2Y4; A8MQB0; B4DN14; hsa:257019; Q53EP2; Q5JV59; Q5VZA1; Q86WP8; Q8IZ44; Q8N3Y5; Q8N9L2	1	9.485	3	-1.71213e+18	68.7
P14649	0.987755	1.02919	0.955851	0.924213	0.827338	0.791137	0.664473	0.944107	0.711884	0.319946	0.987755	0.923058	0.923783	0.821863	0.773095	0.725063	0.612265	0.601007	0.762135	0.195352	67.9891	-0.026559	0	0.822768	63.4597	-0.0259537	0	0.853392	P14649	-4.52937	-0.026559	0.651859	Yes	Yes	Yes	Yes	Yes	Yes	Yes	7.82764e+18	22.8	140465	MYL6B	hsa:140465; P14649	1	63.146	6	7.82764e+18	22.8
P42695	0.987755	1.01428	0.97926	0.854615	0.76353	0.60722	0.445757	0.358209	0.228465	0.0505177	0.987755	1.06648	0.890334	0.700412	0.608837	0.544305	0.438456	0.287438	0.144519	0.0393548	55.6192	-0.0628809	0.0311469	0.996937	53.9735	-0.0564944	0	0.972507	P42695	-1.64575	-0.0628809	0.651859	Yes	Yes	Yes	Yes	Yes	Yes	Yes	6.35568e+18	168.8	23310	NCAPD3	A6NFS2; hsa:23310; P42695; Q4KMQ9	1	21.895	5	6.35568e+18	168.8
Q68CQ7	0.987755	0.821366	0.786139	0.721561	0.659707	0.510882	0.339047	0.356759	0.218532	0.061999	0.987755	0.931396	0.888366	0.879641	0.806536	0.594064	0.462775	0.376283	0.301309	0.0772871	53.657	-0.0442128	0	0.982214	56.09	-0.0534247	0.0371485	0.989765	Q68CQ7	2.43297	-0.0534247	0.651859	Yes	Yes	Yes	Yes	Yes	Yes	Yes	4.28465e+18	41.9	55830	GLT8D1	hsa:55830; Q68CQ7; Q7Z4D1; Q8N2J6; Q9P0I5	1	18.027	4	4.28465e+18	41.9
Q96EV2	0.987755	1.00533	1.01047	1.09718	0.803545	0.545914	0.554736	0.642457	0.410575	0.150788	0.987755	0.968085	0.98281	0.918553	0.809487	0.54532	0.51785	0.435264	0.4022	0.115694	58.6713	-0.048022	0.127811	0.892364	56.9083	-0.0507182	0.111848	0.969355	Q96EV2	-1.76299	-0.0507182	0.651859	Yes	Yes	Yes	Yes	Yes	Yes	Yes	5.16768e+18	129.9	155435	RBM33	A4D244; B5MC24; hsa:155435; Q52LF5; Q75LN9; Q75ML5; Q96EV2; Q9NSV0	1	14.349	3	5.16768e+18	129.9
Q9H6Z4	0.987755	1.03317	0.953901	1.0194	0.947383	0.752213	0.669013	0.884647	0.673255	0.147726	0.987755	0.943904	0.928702	0.969256	0.871453	0.733187	0.614411	0.601754	0.658517	0.100047	64.3226	-0.0413061	0	0.891376	61.6511	-0.0375978	0	0.926914	Q9H6Z4	-2.67156	-0.0413061	0.651859	Yes	Yes	Yes	Yes	Yes	Yes	Yes	4.31722e+18	60.2	8498	RANBP3	B2RAT8; hsa:8498; O60405; O75759; O75760; Q9BT47; Q9H6Z4; Q9UG74	1	77.157	14	4.31722e+18	60.2
Q14849	0.987755	1.00732	0.898305	0.935471	0.850049	0.533263	0.48057	0.397366	0.279235	0.0887888	0.987755	0.873861	0.830322	0.825401	0.800635	0.600157	0.529294	0.464381	0.421287	0.149359	56.0024	-0.0618426	0.08648	0.977349	57.8409	-0.0347435	0	0.976323	Q14849	1.83842	-0.0618426	0.652181	Yes	Yes	Yes	Yes	Yes	Yes	Yes	3.57964e+18	50.5	10948	STARD3	A8MXA4; B4DUY1; F5H0G2; hsa:10948; Q14849; Q53Y53; Q96HM9	1	16.075	4	3.57964e+18	50.5
Q96ER9	0.987755	0.797501	0.765656	0.761477	0.693233	0.533263	0.266394	0.226238	0.129132	0.0443944	0.987755	0.87136	0.898204	0.858417	0.904895	0.657025	0.306848	0.217259	0.177241	0.0450446	53.0395	-0.0555047	0	0.954193	54.9442	-0.105955	0.0678959	0.96232	Q96ER9	1.90474	-0.105955	0.654716	Yes	Yes	Yes	Yes	Yes	Yes	Yes	1.13456e+18	45.8	79714	CCDC51	hsa:79714; Q96ER9; Q9HA01	1	29.426	8	1.13456e+18	45.8
A7E2V4	0.987755	1.02919	1.01242	1.03066	0.847886	0.667552	0.475272	0.401717	0.214117	0.0711841	0.987755	0.897209	0.870658	0.912658	0.819323	0.81138	0.541454	0.481553	0.351754	0.0848736	56.3511	-0.0802283	0.0777622	0.989164	58.2526	-0.0489051	0	0.968942	A7E2V4	1.90148	-0.0802283	0.658219	Yes	Yes	Yes	Yes	Yes	Yes	Yes	2.57699e+17	197.2	23053	ZSWIM8	A7E2V4; B2RP37; hsa:23053; O94987; Q17RS8; Q2TAB8; Q6P439; Q8IW81; Q8NB34; Q9H8F3	1	4.61	2	2.57699e+17	197.2
Q8N2K1	0.987755	0.870091	0.849537	0.695974	0.518032	0.615978	0.239906	0.276996	0.171073	0.0727149	0.987755	0.966417	0.97494	0.805355	0.756374	0.498608	0.438456	0.369564	0.252227	0.0801321	52.8552	-0.0524742	0.0165443	0.953547	55.0671	-0.0575343	0.06946	0.987549	Q8N2K1	2.21191	-0.0575343	0.66477	Yes	Yes	Yes	Yes	Yes	Yes	Yes	-9.74472e+17	28.9	118424	UBE2J2	A8MYC7; hsa:118424; Q504T9; Q8N2K1; Q96N26; Q96T84	1	19.248	4	-9.74472e+17	28.9
O14519	0.987755	0.926771	0.972432	0.872014	0.791649	0.637386	0.522194	0.646807	0.42713	0.183701	0.987755	0.937233	0.971005	0.931524	0.970794	1.00839	0.613695	0.593542	0.680331	0.181601	59.3933	-0.036244	0.0528442	0.956468	63.296	-0.0404029	0	0.874808	O14519	3.90273	-0.0404029	0.666841	Yes	Yes	Yes	Yes	Yes	Yes	Yes	4.3269e+18	12.4	8099	CDK2AP1	F5GYA4; hsa:8099; O14519	1	9.786	3	4.3269e+18	12.4
Q02880	0.987755	1.12863	1.2231	0.90886	0.951709	1.0023	0.606199	0.41912	0.299102	0.067357	0.987755	1.12735	0.98281	0.97869	0.965877	1.03073	0.729568	0.595781	0.387203	0.110952	57.7942	-0.117155	0.121493	0.924673	59.6862	-0.0896314	0.117628	0.965036	Q02880	1.89195	-0.117155	0.668462	Yes	Yes	Yes	Yes	Yes	Yes	Yes	-6.92055e+18	183.2	7155	TOP2B	hsa:7155; Q02880; Q13600; Q9UMG8; Q9UQP8	1	101.392	10	-6.92055e+18	183.2
P53701	0.987755	0.866113	0.867094	0.798323	0.752715	0.577053	0.458622	0.42202	0.21191	0.0627645	0.987755	0.916387	0.931653	0.899687	0.963909	0.614374	0.552183	0.428544	0.31767	0.0715973	55.5398	-0.0477545	0	0.984178	57.2635	-0.0594568	0.0429523	0.964601	P53701	1.72363	-0.0594568	0.673453	Yes	Yes	Yes	Yes	Yes	Yes	Yes	-8.57489e+18	30.6	3052	HCCS	B3KUS1; hsa:3052; P53701; Q502X8	1	65.031	13	-8.57489e+18	30.6
Q8IVT5	0.987755	1.05903	0.998767	0.882249	0.780834	0.642251	0.490408	0.395916	0.245021	0.0459252	0.987755	1.06981	0.890334	0.701591	0.652114	0.543289	0.438456	0.385242	0.207235	0.0697007	56.2806	-0.0627405	0.0226694	0.992044	54.6518	-0.0508983	0.0247992	0.971815	Q8IVT5	-1.62885	-0.0627405	0.673453	Yes	Yes	Yes	Yes	Yes	Yes	Yes	7.90179e+18	102.1	8844	KSR1	F8WEA9; H7BYU0; hsa:8844; Q13476; Q8IVT5	1	15.652	6	7.90179e+18	102.1
O75368	0.987755	1.08985	0.943172	1.05113	0.994968	0.832981	0.65085	0.851291	0.563989	0.26407	0.987755	0.958079	0.980843	0.931524	0.926533	0.73928	0.612265	0.523362	0.594438	0.166428	63.6415	-0.0428612	0.176289	0.898033	61.0383	-0.0387771	0.0320037	0.948365	O75368	-2.60318	-0.0428612	0.685362	Yes	Yes	Yes	Yes	Yes	Yes	Yes	5.39002e+18	12.8	6451	SH3BGRL	hsa:6451; O75368; Q3SYL1; Q5JT50; Q6FIE8; Q9H0N8	1	49.169	6	5.39002e+18	12.8
O95989	0.987755	0.951631	0.960728	1.00404	0.957116	0.762917	0.622848	0.658409	0.336627	0.0841962	0.987755	1.02479	0.935588	0.962182	0.93932	0.696629	0.562196	0.480059	0.304036	0.0649591	59.3648	-0.061537	0.0324192	0.974119	57.7158	-0.0654805	0.044866	0.988155	O95989	-1.64899	-0.0654805	0.685362	Yes	Yes	Yes	Yes	Yes	Yes	Yes	-3.42875e+18	19.5	11165	NUDT3	B2R8N4; hsa:11165; O95989	1	20.126	6	-3.42875e+18	19.5
P13051	0.987755	1.01726	0.932443	0.9324	0.710537	0.485581	0.418512	0.291498	0.201976	0.0428635	0.987755	1.01395	0.91001	0.802997	0.618672	0.387919	0.334743	0.26952	0.151336	0.0474154	54.5612	-0.0707512	0.0560576	0.987607	53.033	-0.0710793	0.0642891	0.991451	P13051	-1.5282	-0.0710793	0.685362	Yes	Yes	Yes	Yes	Yes	Yes	Yes	3.48701e+18	34.6	7374	UNG	A8K5M6; B2R8Y1; hsa:7374; O00637; O00719; P13051; Q93028	1	23.864	5	3.48701e+18	34.6
P43359	0.987755	1.03118	0.949999	0.889414	0.794893	0.653929	0.50176	0.391565	0.256057	0.12706	0.987755	1.07231	0.884431	0.814789	0.672769	0.515871	0.443463	0.352392	0.175877	0.0512087	56.2899	-0.0621231	0.104375	0.997397	54.6712	-0.0580681	0.0183429	0.983142	P43359	-1.61871	-0.0621231	0.685362	Yes	Yes	Yes	Yes	Yes	Yes	Yes	6.4405e+18	13	100533997; 4104	MAGEA5	hsa:100533997; P43359; Q32MD0	1	1.417	1	6.4405e+18	13
P51687	0.987755	1.06996	0.89733	0.982552	0.855456	0.711342	0.595603	0.717869	0.379671	0.096443	0.987755	0.922224	0.971005	0.893791	0.864568	0.749435	0.533586	0.465874	0.336757	0.0512087	59.8822	-0.0470988	0	0.943972	57.8147	-0.0558743	0	0.990216	P51687	-2.06744	-0.0558743	0.685362	Yes	Yes	Yes	Yes	Yes	Yes	Yes	-7.03712e+18	60.2	6821	SUOX	hsa:6821; P51687	1	32.391	8	-7.03712e+18	60.2
P62745	0.987755	0.855175	0.91196	0.924213	0.829501	0.649063	0.498733	0.551091	0.327798	0.0918504	0.987755	0.90388	0.97494	0.904404	0.961942	0.738264	0.62514	0.603247	0.49082	0.112849	57.8006	-0.0456041	0	0.963999	60.4821	-0.0439707	0	0.967678	P62745	2.68145	-0.0456041	0.685362	Yes	Yes	Yes	Yes	Yes	Yes	Yes	4.10692e+18	22.1	388	RHOB	B2R692; hsa:388; P01121; P62745; Q5U0H6; Q7RTN5; Q7RTR9; Q9CUV7	1	39.558	4	4.10692e+18	22.1
Q16773	0.987755	0.991407	0.909034	1.02247	1.01444	0.843685	0.594847	0.597499	0.318968	0.0443944	0.987755	0.958913	0.935588	0.969256	0.834077	0.732171	0.509267	0.397934	0.365388	0.0535794	58.883	-0.0760439	0.0275524	0.973839	57.3495	-0.0589117	0.0317439	0.982766	Q16773	-1.53352	-0.0760439	0.685362	Yes	Yes	Yes	Yes	Yes	Yes	Yes	-6.77991e+18	47.8	883	KYAT1	hsa:883; Q16773; Q5T275; Q8N191	1	15.191	2	-6.77991e+18	47.8
Q6ULP2	0.987755	0.945665	0.879773	0.924213	0.791649	0.54786	0.469217	0.369811	0.312346	0.149257	0.987755	1.00561	0.977891	0.944494	0.874403	0.736233	0.514274	0.474087	0.389929	0.107159	55.7171	-0.057824	0.145143	0.98222	57.9041	-0.057108	0.0935591	0.987525	Q6ULP2	2.18709	-0.057824	0.685362	Yes	Yes	Yes	Yes	Yes	Yes	Yes	-3.86802e+17	102.1	54812	AFTPH	D6W5E9; hsa:54812; Q6ULP2; Q6ZM66; Q86VW3; Q8TCF3; Q9H7E3; Q9HAB9; Q9NXS4	1	12.304	3	-3.86802e+17	102.1
Q8IWB1	0.987755	0.846226	0.759804	0.683692	0.562373	0.435953	0.245204	0.200133	0.133547	0.0221972	0.987755	1.01561	0.950345	0.861954	0.743587	0.451895	0.298265	0.197101	0.134976	0.0270268	51.7714	-0.0562181	0	0.990545	53.6414	-0.0890157	0.043917	0.996732	Q8IWB1	1.86999	-0.0890157	0.685362	Yes	Yes	Yes	Yes	Yes	Yes	Yes	-5.00239e+18	62	85450	ITPRIP	D3DRA5; hsa:85450; Q5JU17; Q8IWB1; Q96MS8; Q9C0A9	1	9.63	2	-5.00239e+18	62
Q8TEW0	0.987755	1.08786	0.987063	1.02554	0.824093	0.63252	0.482083	0.398816	0.275924	0.0819	0.987755	0.967251	0.91788	0.790027	0.694408	0.520948	0.425581	0.350152	0.276768	0.0867702	56.3416	-0.0726665	0.101575	0.978725	54.8284	-0.0526396	0.0664685	0.996159	Q8TEW0	-1.51316	-0.0726665	0.685362	Yes	Yes	Yes	Yes	Yes	Yes	Yes	6.82131e+18	151.3	56288	PARD3	F5H5T0; hsa:56288; Q5T2U1; Q5VUA2; Q5VUA3; Q5VWV0; Q5VWV1; Q5VWV3; Q5VWV4; Q5VWV5; Q6IQ47; Q8TCZ9; Q8TEW0; Q8TEW1; Q8TEW2; Q8TEW3; Q96K28; Q96RM6; Q96RM7; Q9BY57; Q9BY58; Q9HC48; Q9NWL4; Q9NYE6	1	19.726	5	6.82131e+18	151.3
Q9Y6M7	0.987755	0.853186	0.855389	0.791159	0.737574	0.527425	0.484354	0.427821	0.247228	0.061999	0.987755	0.97142	0.973956	0.912658	0.9285	0.66718	0.511413	0.427798	0.305399	0.0654333	55.51	-0.0440214	0	0.981668	57.0821	-0.0651183	0.0564748	0.987621	Q9Y6M7	1.57211	-0.0651183	0.685362	Yes	Yes	Yes	Yes	Yes	Yes	Yes	-8.56671e+18	136	9497	SLC4A7	A6NIA8; B2CI53; B5M449; B5M451; B5M452; B5M453; B6DY52; B6DY53; C9JST9; D3K174; D3K175; hsa:9497; O60350; Q6AHZ9; Q9HC88; Q9UIB9; Q9Y6M7	1	53.628	11	-8.56671e+18	136
Q5BJH2	0.987755	0.748775	0.808572	0.815722	0.686744	0.542021	0.470731	0.507584	0.36422	0.115578	0.987755	0.955577	0.924766	0.882	0.95309	0.660071	0.577932	0.533814	0.584894	0.100521	56.3787	-0.0328265	0	0.940477	60.2315	-0.0388775	0	0.926568	Q5BJH2	3.85282	-0.0388775	0.692607	Yes	Yes	Yes	Yes	Yes	Yes	Yes	7.57714e+18	18.8	85013	TMEM128	B4DHS7; D3DVS1; D3DVS3; hsa:85013; Q5BJH2; Q5H9U6; Q96I94	1	12.642	1	7.57714e+18	18.8
Q9H4H8	0.987755	1.04411	0.941221	0.992786	0.811115	0.694799	0.551709	0.459726	0.309035	0.0972084	0.987755	0.968919	0.870658	0.89615	0.719981	0.553444	0.432734	0.366577	0.305399	0.0843994	57.4008	-0.0603402	0.0744419	0.988728	55.4526	-0.0531351	0.0638566	0.988218	Q9H4H8	-1.94822	-0.0603402	0.696821	Yes	Yes	Yes	Yes	Yes	Yes	Yes	5.85639e+18	64.4	81610	FAM83D	B4E1I7; hsa:81610; Q5THR2; Q68EN1; Q6P457; Q7Z6H0; Q96DF5; Q96N89; Q9BVM8; Q9H4H8	1	17.67	6	5.85639e+18	64.4
Q16850	0.987755	0.791534	0.737371	0.564967	0.50938	0.379512	0.272449	0.17983	0.10154	0.0283206	0.987755	0.877197	0.788019	0.705128	0.658016	0.477282	0.334028	0.256081	0.163607	0.0388806	50.6638	-0.0534377	0	0.987962	53.0239	-0.0523316	0	0.990768	Q16850	2.36018	-0.0534377	0.697741	Yes	Yes	Yes	Yes	Yes	Yes	Yes	5.7784e+18	56.8	1595	CYP51A1	A4D1F8; B2RAI4; B4DJ55; hsa:1595; O00770; O00772; Q16784; Q16850; Q8N1A8; Q99868	1	52.837	12	5.7784e+18	56.8
Q96JN8	0.987755	0.966547	0.944147	0.881226	0.751634	0.64809	0.510842	0.384314	0.293583	0.0926159	0.987755	0.881366	0.963134	0.72989	0.616705	0.643823	0.382666	0.338207	0.23723	0.0654333	56.4165	-0.0541233	0.0521553	0.998063	54.7222	-0.0493629	8.12977e-05	0.968921	Q96JN8	-1.69424	-0.0541233	0.697741	Yes	Yes	Yes	Yes	Yes	Yes	Yes	-7.92529e+18	166.8	84461	NEURL4	hsa:84461; Q6GPI8; Q96IU9; Q96JN8; Q9H0B0	1	8.791	2	-7.92529e+18	166.8
A4D1P6	0.987755	0.927766	0.871971	0.842333	0.727841	0.578999	0.456352	0.369811	0.30462	0.0933813	0.987755	1.03312	1.00445	0.861954	0.770144	0.91496	0.470643	0.389722	0.306763	0.0758647	55.6936	-0.0480009	0.0366337	0.995637	57.2297	-0.067221	0.0581763	0.940381	A4D1P6	1.53612	-0.067221	0.6987	Yes	Yes	Yes	Yes	Yes	Yes	Yes	-7.49891e+18	83.3	29062	WDR91	A4D1P6; A6NK54; C9JMI4; hsa:29062; Q6FI65; Q6MZQ1; Q6P4I1; Q96AE5; Q96G63; Q9H062; Q9H9B6; Q9NVG7; Q9NZY6	1	23.244	6	-7.49891e+18	83.3
O95831	0.987755	0.802473	0.846611	0.761477	0.723515	0.542994	0.389753	0.29875	0.118095	0.029086	0.987755	0.885535	0.884431	0.847805	0.916697	0.597111	0.437025	0.290425	0.139066	0.0256043	54.022	-0.0545729	0	0.967146	55.4456	-0.0775799	0	0.968334	O95831	1.4236	-0.0775799	0.6987	Yes	Yes	Yes	Yes	Yes	Yes	Yes	-5.34053e+18	66.9	9131	AIFM1	A4QPB4; B1ALN1; B2RB08; D3DTE9; E9PRR0; hsa:9131; O95831; Q1L6K4; Q1L6K6; Q2QKE4; Q5JUZ7; Q6I9X6; Q9Y3I3; Q9Y3I4	1	164.562	20	-5.34053e+18	66.9
P37275	0.987755	0.859153	0.982186	0.940588	0.810034	0.63252	0.512355	0.581547	0.430441	0.243404	0.987755	0.945571	1.07922	1.11075	0.949156	0.776853	0.607973	0.60698	0.587621	0.17923	58.6491	-0.0416845	0.211887	0.944172	61.1187	-0.047836	0.144214	0.910494	P37275	2.46953	-0.047836	0.6987	Yes	Yes	Yes	Yes	Yes	Yes	Yes	-1.23969e+18	124	6935	ZEB1	B4DJV0; B4DUW9; E9PCM7; F5H4I8; hsa:6935; P37275; Q12924; Q13800; Q2KJ05; Q5T968; Q5VZ84; Q8NB68	1	20.445	6	-1.23969e+18	124
Q53HV7	0.987755	0.967541	0.868069	0.97027	0.679174	0.406759	0.441216	0.356759	0.225154	0.0727149	0.987755	0.972254	0.885415	0.797101	0.54392	0.371671	0.367645	0.307596	0.159517	0.045993	54.4642	-0.0625575	0.0848024	0.954983	52.8608	-0.06269	0.0591371	0.981633	Q53HV7	-1.60339	-0.06269	0.6987	Yes	Yes	Yes	Yes	Yes	Yes	Yes	-3.43521e+18	29.8	23583	SMUG1	A8K2K9; hsa:23583; O95862; Q0D2M0; Q53HV7; Q8NB71; Q9BWC8	1	5.241	2	-3.43521e+18	29.8
Q9BV81	0.987755	0.824349	0.773459	0.724632	0.760286	0.592623	0.391267	0.384314	0.206391	0.104863	0.987755	1.02979	0.920831	0.828938	0.905878	0.690536	0.424151	0.374043	0.295855	0.0777613	54.7818	-0.042049	0	0.955371	56.3351	-0.0653237	0.0724737	0.972776	Q9BV81	1.55332	-0.0653237	0.6987	Yes	Yes	Yes	Yes	Yes	Yes	Yes	4.74986e+17	12	83460	EMC6	hsa:83460; Q9BV81	1	4.274	1	4.74986e+17	12
P30519	0.987755	0.809433	0.776385	0.610001	0.455306	0.368808	0.25807	0.184181	0.115888	0.0313822	0.987755	0.928061	0.88935	0.701591	0.56851	0.390965	0.305417	0.218752	0.134976	0.0327166	50.7719	-0.056343	0	0.99324	52.323	-0.064415	0.0241714	0.997338	P30519	1.55113	-0.064415	0.700085	Yes	Yes	Yes	Yes	Yes	Yes	Yes	8.13455e+18	36	3163	HMOX2	A8MT35; D3DUD5; hsa:3163; I3L430; O60605; P30519	1	80.096	13	8.13455e+18	36
P17535	0.987755	0.746787	0.786139	0.751243	0.726759	0.614031	0.401105	0.60185	0.417197	0.229626	0.987755	0.901378	0.899188	0.931524	0.946205	0.68749	0.609404	0.582343	0.706236	0.174489	58.0194	-0.0260582	0	0.884185	62.6502	-0.0316505	0	0.871468	P17535	4.63076	-0.0316505	0.700916	Yes	Yes	Yes	Yes	Yes	Yes	Yes	5.41254e+18	35.2	3727	JUND	hsa:3727; P17535; Q53EK9	1	12.356	2	5.41254e+18	35.2
O60507	0.987755	0.855175	0.883675	0.826981	0.751634	0.615978	0.435161	0.374162	0.210806	0.0665916	0.987755	0.936399	1.0261	0.893791	0.947188	0.688505	0.514989	0.419585	0.268588	0.0682782	55.4719	-0.0517555	0	0.984206	56.9689	-0.0720365	0.0645309	0.983292	O60507	1.49698	-0.0720365	0.701601	Yes	Yes	Yes	Yes	Yes	Yes	Yes	-5.30903e+18	42.2	8460	TPST1	A4D2M0; hsa:8460; O60507; Q6FGM7	1	22.62	5	-5.30903e+18	42.2
Q9Y375	0.987755	0.860147	0.738346	0.686763	0.56021	0.470011	0.323155	0.282797	0.156725	0.0336785	0.987755	0.930562	0.847047	0.788847	0.688507	0.542274	0.369076	0.282959	0.154063	0.0279751	52.374	-0.0487232	0	0.991595	54.0587	-0.0585811	0	0.995811	Q9Y375	1.68464	-0.0585811	0.701601	Yes	Yes	Yes	Yes	Yes	Yes	Yes	3.55814e+18	37.7	51103	NDUFAF1	hsa:51103; Q9BVZ5; Q9Y375	1	12.467	3	3.55814e+18	37.7
Q96CX2	0.987755	0.989418	0.948049	0.882249	0.907368	0.600408	0.578954	0.668561	0.389605	0.0658261	0.987755	0.920556	0.875577	0.857238	0.763259	0.604219	0.485663	0.43601	0.432194	0.0412514	59.1399	-0.0448962	0	0.94443	57.0534	-0.0420584	0	0.974509	Q96CX2	-2.08652	-0.0448962	0.701834	Yes	Yes	Yes	Yes	Yes	Yes	Yes	3.46005e+18	35.7	115207	KCTD12	hsa:115207; Q96CX2	1	8.267	2	3.46005e+18	35.7
Q9Y6X3	0.987755	0.908872	0.87002	0.828004	0.721352	0.592623	0.469974	0.417669	0.248332	0.0589374	0.987755	0.907215	0.952313	0.885537	0.841945	1.01143	0.508552	0.430038	0.328577	0.129918	55.7738	-0.047688	0	0.995482	57.6204	-0.0933439	0.160841	0.910509	Q9Y6X3	1.84655	-0.0933439	0.701834	Yes	Yes	Yes	Yes	Yes	Yes	Yes	-2.0529e+18	69	23383	MAU2	hsa:23383; Q66PT1; Q6P3S7; Q6ZTT2; Q9UFX8; Q9Y6X3	1	8.498	3	-2.0529e+18	69
Q9NWS6	0.987755	0.779602	0.898305	0.933424	0.802464	0.524505	0.452568	0.388665	0.218532	0.0413327	0.987755	0.931396	1.02905	0.917374	0.898993	0.742326	0.528579	0.404653	0.265861	0.0540536	55.5993	-0.0562601	0	0.943642	57.0838	-0.0733046	0.046372	0.991053	Q9NWS6	1.48445	-0.0733046	0.70281	Yes	Yes	Yes	Yes	Yes	Yes	Yes	-1.30691e+17	40.2	55007	FAM118A	B3KWG4; B4DY02; hsa:55007; Q5TII5; Q96CY3; Q9NWS6	1	10.611	2	-1.30691e+17	40.2
P08069	0.987755	0.802473	0.785164	0.659128	0.582922	0.446657	0.357968	0.287148	0.20308	0.0558757	0.987755	0.908049	0.873609	0.774698	0.743587	0.529072	0.447754	0.358365	0.276768	0.0663816	52.5598	-0.0450169	0	0.990574	55.2066	-0.0471092	0	0.99269	P08069	2.6468	-0.0471092	0.705926	Yes	Yes	Yes	Yes	Yes	Yes	Yes	-2.00389e+18	154.7	3480	IGF1R	B1B5Y2; hsa:3480; P08069; Q14CV2; Q9UCC0	1	26.867	5	-2.00389e+18	154.7
Q8NHQ9	0.987755	1.03715	1.15678	0.792182	0.812197	0.77654	0.50403	0.388665	0.279235	0.0734804	0.987755	1.1657	1.16776	0.795922	0.853748	0.876371	0.587946	0.535307	0.299946	0.107159	56.8731	-0.0666907	0.0578591	0.944541	58.3966	-0.067112	0.0775074	0.90957	Q8NHQ9	1.52352	-0.067112	0.705926	Yes	Yes	Yes	Yes	Yes	Yes	Yes	-1.38412e+18	68.5	57696	DDX55	hsa:57696; Q658L6; Q8IYH0; Q8NHQ9; Q9HCH7	1	30.742	6	-1.38412e+18	68.5
Q9HBL7	0.987755	0.857164	0.882699	0.842333	0.797056	0.729831	0.573656	0.687414	0.482315	0.0658261	0.987755	0.920556	0.976908	0.959823	1.04751	0.824581	0.645882	0.659988	0.833031	0.0777613	60.0965	-0.035848	0	0.928794	63.9105	-0.043194	0	0.832331	Q9HBL7	3.81398	-0.043194	0.705926	Yes	Yes	Yes	Yes	Yes	Yes	Yes	-5.18413e+18	17.2	55848	PLGRKT	B2R6W0; hsa:55848; Q9HBL7; Q9NZ44	1	36.233	5	-5.18413e+18	17.2
Q96ER3	0.987755	1.04013	0.903182	0.985622	0.868434	0.629601	0.510842	0.485831	0.333316	0.0520486	0.987755	1.02812	0.976908	0.917374	0.796701	0.560553	0.47708	0.362844	0.268588	0.0606917	57.4186	-0.0569061	0.0191719	0.974928	55.8155	-0.0644684	0.0639984	0.989963	Q96ER3	-1.60307	-0.0644684	0.707084	Yes	Yes	Yes	Yes	Yes	Yes	Yes	6.30213e+18	53.5	113174	SAAL1	A6NH05; hsa:113174; Q96ER3	1	47.898	12	6.30213e+18	53.5
O43617	0.987755	1.02124	0.938295	1.01019	0.900879	0.732751	0.647066	0.809234	0.514322	0.0711841	0.987755	0.926393	0.934604	0.866671	0.853748	0.663118	0.581509	0.530828	0.565807	0.0550019	61.6794	-0.0466817	0	0.931634	59.6103	-0.0388498	0	0.946524	O43617	-2.0691	-0.0466817	0.709905	Yes	Yes	Yes	Yes	Yes	Yes	Yes	-9.1689e+18	20.3	27095	TRAPPC3	A6NDN0; B2RDN2; D3DPS2; hsa:27095; O43617	1	24.991	6	-9.1689e+18	20.3
O94913	0.987755	1.07494	0.903182	0.904766	0.847886	0.670472	0.542627	0.474229	0.293583	0.0566411	0.987755	0.948907	0.969037	0.765265	0.722932	0.627575	0.429158	0.331487	0.260407	0.0587951	57.3949	-0.0561667	0.00253664	0.98608	55.3634	-0.0541113	0.0150689	0.98848	O94913	-2.03153	-0.0561667	0.709905	Yes	Yes	Yes	Yes	Yes	Yes	Yes	2.92668e+18	172.9	51585	PCF11	A6H8W7; hsa:51585; O43671; O94913; Q6P0X8	1	19.867	4	2.92668e+18	172.9
P05787	0.987755	0.901912	0.882699	0.966176	0.823012	0.822276	0.949787	0.548191	0.228465	0.0696533	0.987755	0.915553	0.916896	1.08245	0.817356	0.800209	0.659472	0.424065	0.193601	0.0602176	59.0583	-0.136418	0.0668309	0.903684	57.5847	-0.085802	0.033719	0.962707	P05787	-1.47361	-0.136418	0.709905	Yes	Yes	Yes	Yes	Yes	Yes	Yes	7.13354e+18	53.7	3856	KRT8	A8K4H3; B0AZN5; F8VXB4; hsa:3856; P05787; Q14099; Q14716; Q14717; Q53GJ0; Q6DHW5; Q6GMY0; Q6P4C7; Q96J60	1	398.707	31	7.13354e+18	53.7
Q92879	0.987755	0.867108	0.814424	0.632518	0.453143	0.365889	0.302721	0.194332	0.133547	0.0298514	0.987755	0.938901	0.828355	0.657962	0.53015	0.55446	0.324014	0.263547	0.181331	0.0550019	51.1931	-0.0585802	0.0184646	0.993064	52.8638	-0.0514388	0.00917309	0.98127	Q92879	1.67066	-0.0585802	0.709905	Yes	Yes	Yes	Yes	Yes	Yes	Yes	-6.2126e+18	52	10658	CELF1	B4E2U5; D3DQS0; F8W940; hsa:10658; Q4LE52; Q92879; Q9NP83; Q9NR06	1	67.198	12	-6.2126e+18	52
Q9NUN5	0.987755	0.89694	0.847587	0.913978	0.84356	0.665606	0.552466	0.548191	0.381879	0.184466	0.987755	1.05564	0.979859	1.0176	1.0485	0.809349	0.633007	0.575623	0.684421	0.195352	58.7577	-0.0388773	0.0638981	0.970155	62.5585	-0.0420654	0.103369	0.890575	Q9NUN5	3.80079	-0.0420654	0.710199	Yes	Yes	Yes	Yes	Yes	Yes	Yes	-6.61321e+18	61.3	55788	LMBRD1	A8K204; E1P531; hsa:55788; Q5VUN6; Q86Y70; Q96FW4; Q9BY56; Q9NUN5; Q9NZD6	1	7.738	1	-6.61321e+18	61.3
P31930	0.987755	0.828327	0.813449	0.762501	0.694315	0.534236	0.48284	0.487281	0.200873	0.0390364	0.987755	0.950574	0.913945	0.837192	0.894075	0.661087	0.549322	0.477073	0.310853	0.0436222	55.214	-0.0415797	0	0.959362	57.5057	-0.0522024	0	0.984555	P31930	2.29178	-0.0522024	0.710976	Yes	Yes	Yes	Yes	Yes	Yes	Yes	4.57896e+18	52.6	7384	UQCRC1	B2R7R8; hsa:7384; P31930; Q96DD2	1	118.942	18	4.57896e+18	52.6
P18074	0.987755	0.956603	0.972432	0.768642	0.738656	0.605273	0.476786	0.36111	0.230672	0.0497523	0.987755	0.960581	0.749651	0.711024	0.628508	0.556491	0.424866	0.314316	0.194965	0.0497862	55.5941	-0.0540028	0	0.991343	53.9225	-0.0466615	0	0.981515	P18074	-1.67165	-0.0540028	0.712592	Yes	Yes	Yes	Yes	Yes	Yes	Yes	2.33762e+18	86.9	2068	ERCC2	hsa:2068; P18074; Q2TB78; Q2YDY2; Q7KZU6; Q8N721	1	35.329	8	2.33762e+18	86.9
Q07065	0.987755	0.836282	0.886601	0.73282	0.662952	0.51672	0.370076	0.297299	0.184317	0.104863	0.987755	0.933064	0.948377	0.852521	0.83211	0.55446	0.416283	0.33522	0.24132	0.095305	53.7431	-0.0517029	0.0409724	0.985241	55.2525	-0.0663706	0.0900083	0.989059	Q07065	1.50938	-0.0663706	0.716947	Yes	Yes	Yes	Yes	Yes	Yes	Yes	8.36912e+18	66	10970	CKAP4	hsa:10970; Q07065; Q504S5; Q53ES6	1	357.436	47	8.36912e+18	66
Q86VR2	0.987755	0.828327	0.928541	0.775806	0.635914	0.578026	0.432134	0.42347	0.265991	0.0956775	0.987755	0.973088	0.930669	0.863133	0.917681	0.71897	0.54503	0.50619	0.463552	0.12328	55.301	-0.0425415	0	0.976667	59.089	-0.0435909	0.0260962	0.972562	Q86VR2	3.78796	-0.0435909	0.717035	Yes	Yes	Yes	Yes	Yes	Yes	Yes	-2.60072e+18	51.4	162427	RETREG3	B3KR75; hsa:162427; Q86VR2	1	22.806	5	-2.60072e+18	51.4
Q96P70	0.987755	1.05704	0.97926	1.02144	0.939812	0.744428	0.59636	0.6033	0.277028	0.0650607	0.987755	0.940568	0.94641	0.933882	0.867518	0.661087	0.534301	0.431531	0.23314	0.0535794	58.5035	-0.069401	0.033549	0.977813	56.8715	-0.0651808	0.0196315	0.99401	Q96P70	-1.632	-0.069401	0.718196	Yes	Yes	Yes	Yes	Yes	Yes	Yes	5.76179e+18	115.9	55705	IPO9	B1ASV5; hsa:55705; Q8N1Y1; Q8N3I2; Q8NCG9; Q96P70; Q96SU6; Q9NW01; Q9P0A8; Q9ULM8	1	162.94	24	5.76179e+18	115.9
Q8WXE1	0.987755	1.02919	0.910985	0.919095	0.721352	0.498231	0.425323	0.346608	0.240606	0.0612336	0.987755	1.01061	0.964118	0.879641	0.760308	0.634684	0.489955	0.386735	0.324487	0.0654333	54.917	-0.0637645	0.0696075	0.985276	56.4413	-0.0546932	0.0379441	0.993542	Q8WXE1	1.52429	-0.0637645	0.718609	Yes	Yes	Yes	Yes	Yes	Yes	Yes	2.85896e+18	85.8	84126	ATRIP	A8K6A3; A8K714; B2RCE7; B4DU92; B5MEB7; hsa:84126; Q69YK9; Q8NHQ2; Q8WUG7; Q8WXE1; Q96CL3; Q9HA30	1	4.367	2	2.85896e+18	85.8
O75674	0.987755	1.06599	0.996816	1.03066	0.922509	0.819357	0.591063	0.569945	0.296894	0.114048	0.987755	1.0398	0.979859	0.972794	0.905878	0.725063	0.518565	0.409133	0.25359	0.0564243	58.4559	-0.0740635	0.100884	0.984634	56.9655	-0.077517	0.0581727	0.995693	O75674	-1.49043	-0.077517	0.721073	Yes	Yes	Yes	Yes	Yes	Yes	Yes	-5.5492e+18	53	10040	TOM1L1	B7Z9E2; hsa:10040; O75674; Q53G06; Q8N749	1	10.619	2	-5.5492e+18	53
P35613	0.987755	0.854181	0.866118	0.830051	0.766774	0.643225	0.5396	0.596049	0.41499	0.199775	0.987755	0.908883	0.906074	0.885537	0.989482	0.632653	0.638014	0.606234	0.733503	0.223801	59.2376	-0.0308189	0	0.973645	63.8001	-0.0281576	0	0.825307	P35613	4.56253	-0.0308189	0.721073	Yes	Yes	Yes	Yes	Yes	Yes	Yes	6.16741e+18	42.2	682	BSG	A6NJW1; D3YLG5; hsa:682; P35613; Q7Z796; Q8IZL7	1	81.338	9	6.16741e+18	42.2
P36969	0.987755	0.995384	0.933418	0.787065	0.762448	0.494339	0.486624	0.448124	0.284754	0.104863	0.987755	1.00394	0.916896	0.81243	0.662934	0.529072	0.379804	0.301624	0.154063	0.036984	55.7872	-0.0486786	0.0667825	0.977766	54.214	-0.0630435	0.0103772	0.997414	P36969	-1.57312	-0.0630435	0.721073	Yes	Yes	Yes	Yes	Yes	Yes	Yes	8.28653e+18	22.2	2879	GPX4	hsa:2879; O43381; P36969; Q6PJ59; Q9UPK2	1	27.139	7	8.28653e+18	22.2
P42356	0.987755	1.00433	0.945122	0.898625	0.845723	0.629601	0.474515	0.507584	0.337731	0.0796037	0.987755	0.863022	0.869674	0.798281	0.801619	0.653978	0.424151	0.340446	0.256317	0.0256043	57.2953	-0.051837	0.0348261	0.983443	55.636	-0.0529225	0	0.973723	P42356	-1.65923	-0.0529225	0.721073	Yes	Yes	Yes	Yes	Yes	Yes	Yes	8.09495e+17	236.7	5297	PI4KA	hsa:5297; P42356; Q7Z625; Q9UPG2	1	16.955	5	8.09495e+17	236.7
P62341	0.987755	1.00036	0.955851	0.978458	0.925753	0.645171	0.603928	0.633755	0.381879	0.0995046	0.987755	1.11567	1.24155	1.23338	1.18226	0.682412	0.604397	0.461395	0.384476	0.0943567	59.2962	-0.0497212	0.0149774	0.963536	57.8386	-0.0908894	0.166796	0.845975	P62341	-1.45756	-0.0908894	0.721073	Yes	Yes	Yes	Yes	Yes	Yes	Yes	-3.67828e+18	22.3	51714	SELENOT	hsa:51714; O95904; P62341; Q8IY80; Q9CZ45; Q9NZJ3	1	4.919	2	-3.67828e+18	22.3
P98160	0.987755	0.963564	0.91196	0.809582	0.697559	0.569268	0.443486	0.346608	0.228465	0.0551103	0.987755	0.967251	0.906074	0.774698	0.643262	0.444786	0.375513	0.273253	0.154063	0.0393548	55.1129	-0.0537349	0.0063749	0.999597	53.5358	-0.0621488	0.0206973	0.996871	P98160	-1.57707	-0.0621488	0.721073	Yes	Yes	Yes	Yes	Yes	Yes	Yes	-5.4796e+18	468.5	3339	HSPG2	hsa:3339; P98160; Q16287; Q5SZI3; Q9H3V5	1	2.797	2	-5.4796e+18	468.5
Q10469	0.987755	0.885007	0.873921	0.803441	0.713782	0.501151	0.376888	0.307451	0.175488	0.0459252	0.987755	0.92139	0.904107	0.926807	0.90096	0.557506	0.434164	0.348659	0.222232	0.0464671	54.2003	-0.0567536	0	0.992617	55.6643	-0.0723311	0.0480017	0.975851	Q10469	1.46398	-0.0723311	0.721073	Yes	Yes	Yes	Yes	Yes	Yes	Yes	2.9053e+18	51.5	4247	MGAT2	B3KPC5; B3KQM0; hsa:4247; Q10469	1	31.972	9	2.9053e+18	51.5
Q12887	0.987755	0.786562	0.949999	0.745102	0.697559	0.624736	0.36932	0.275546	0.119199	0.0244935	0.987755	0.927227	1.11759	0.93742	0.972762	0.736233	0.449185	0.281466	0.199055	0.0317683	54.2609	-0.0595275	0	0.953137	56.0761	-0.112059	0.0722986	0.977634	Q12887	1.81524	-0.112059	0.721073	Yes	Yes	Yes	Yes	Yes	Yes	Yes	-1.74116e+18	48.9	1352	COX10	B2R6U5; B4DJ50; hsa:1352; O15334; Q12887; Q969F7	1	4.379	1	-1.74116e+18	48.9
Q16795	0.987755	0.783579	0.768583	0.549615	0.34932	0.274417	0.178605	0.129071	0.076155	0.0206663	0.987755	0.90388	0.845079	0.672112	0.432776	0.31785	0.193836	0.156038	0.098164	0.0256043	49.4442	-0.0678175	0.0123606	0.989119	50.8311	-0.0760791	0.0343899	0.996817	Q16795	1.3869	-0.0760791	0.721073	Yes	Yes	Yes	Yes	Yes	Yes	Yes	6.75297e+18	42.5	4704	NDUFA9	hsa:4704; Q14076; Q16795; Q2NKX0	1	62.482	10	6.75297e+18	42.5
Q8NF91	0.987755	0.984446	0.957802	0.9498	0.980909	0.99257	0.625876	0.801983	0.45693	0.289329	0.987755	0.968919	0.911977	0.931524	0.817356	0.633668	0.548606	0.516642	0.545356	0.184446	61.475	-0.060848	0.270655	0.908393	59.5695	-0.0362976	0.0901574	0.954016	Q8NF91	-1.90551	-0.060848	0.721073	Yes	Yes	Yes	Yes	Yes	Yes	Yes	-5.47923e+18	1010.5	23345	SYNE1	B3W695; E7EQI5; H0Y4C0; hsa:23345; O94890; Q3ZCV0; Q5JV19; Q5JV22; Q8N9P7; Q8NF91; Q8TCP1; Q8WWW6; Q8WWW7; Q8WXF6; Q96N17; Q9C0A7; Q9H525; Q9H526; Q9NS36; Q9NU50; Q9UJ06; Q9UJ07; Q9ULF8	1	8.692	2	-5.47923e+18	1010.5
Q8TDX7	0.987755	1.03914	0.960728	0.884296	0.714863	0.624736	0.44727	0.330655	0.22405	0.0627645	0.987755	0.970587	0.880496	0.714561	0.595066	0.542274	0.399832	0.318795	0.16497	0.045993	55.4438	-0.0643368	0.0467407	0.993627	53.8623	-0.0527031	0	0.990456	Q8TDX7	-1.58141	-0.0643368	0.721073	Yes	Yes	Yes	Yes	Yes	Yes	Yes	-4.06849e+18	34.5	140609	NEK7	A6NGT8; hsa:140609; Q8TDX7	1	23.411	4	-4.06849e+18	34.5
Q9NW68	0.987755	0.995384	0.994866	1.02349	0.928998	0.67923	0.578954	0.625054	0.439271	0.156911	0.987755	0.89304	0.891317	0.90912	0.907845	0.612343	0.578647	0.616686	0.665334	0.170221	59.5261	-0.0502065	0.120227	0.958616	61.9459	-0.0301723	0	0.8727	Q9NW68	2.4198	-0.0502065	0.721073	Yes	Yes	Yes	Yes	Yes	Yes	Yes	-1.68447e+18	47.1	55108	BSDC1	B4DMS7; B4DTI7; B4DTP7; B4E2X8; hsa:55108; Q49AT8; Q68DY6; Q6IAA3; Q6MZK1; Q6UXS1; Q9HAL9; Q9NW68	1	56.283	9	-1.68447e+18	47.1
P55290	0.987755	0.961575	0.913911	0.990739	0.932242	0.714261	0.566088	0.495982	0.294687	0.105628	0.987755	0.968085	0.989697	0.983406	0.933418	0.731156	0.542884	0.547999	0.477186	0.129918	57.7649	-0.0666418	0.0879305	0.98525	59.2569	-0.0503946	0.0959938	0.966064	P55290	1.49196	-0.0666418	0.724888	Yes	Yes	Yes	Yes	Yes	Yes	Yes	-6.44621e+17	78.2	1012	CDH13	A8W476; A8W477; B7Z590; C9JRI6; hsa:1012; J3KN62; P55290; Q6GTW4; Q8TBX3	1	13.623	3	-6.44621e+17	78.2
A5PLL7	0.987755	0.85617	0.891478	0.826981	0.717026	0.693826	0.535816	0.461177	0.41499	0.0704187	0.987755	0.922224	0.940507	0.983406	1.13702	0.663118	0.59939	0.571144	0.648973	0.100521	57.6491	-0.0384519	0	0.975321	61.4012	-0.0434654	0	0.832575	A5PLL7	3.75213	-0.0434654	0.727867	Yes	Yes	Yes	Yes	Yes	Yes	Yes	-7.34663e+18	31.1	387521; 387522	PEDS1	A5PLL7; hsa:387521; hsa:387522	1	2.526	1	-7.34663e+18	31.1
P62861	0.987755	0.926771	1.10606	1.00404	0.954953	0.852443	0.79994	0.66131	0.426027	0.127825	0.987755	0.940568	1.06545	0.90912	0.933418	0.820519	0.879058	0.67492	0.534449	0.111426	60.6235	-0.0684888	0.0969001	0.975194	62.3354	-0.0517246	0	0.964496	P62861	1.71195	-0.0684888	0.727867	Yes	Yes	Yes	Yes	Yes	Yes	Yes	-2.78085e+17	6.6		FAU	P62861; Q05472; Q95261; Q9H5V4	1	12.825	3	-2.78085e+17	6.6
Q96EK4	0.987755	0.990412	1.20652	0.994833	0.871679	0.662687	0.513112	0.436522	0.27482	0.0757766	0.987755	1.00978	0.874593	0.800639	0.710145	0.571723	0.469212	0.365084	0.24541	0.0360357	56.8524	-0.0755197	0.094065	0.951209	55.368	-0.0517652	0	0.994559	Q96EK4	-1.4844	-0.0755197	0.727867	Yes	Yes	Yes	Yes	Yes	Yes	Yes	6.59331e+18	34.4	57215	THAP11	A4UCT5; A8K002; hsa:57215; O94795; Q96EK4	1	1.158	1	6.59331e+18	34.4
Q9HD45	0.987755	0.877052	0.882699	0.794229	0.613203	0.411625	0.313316	0.249441	0.128029	0.0321477	0.987755	0.967251	0.928702	0.885537	0.80752	0.443771	0.379804	0.266534	0.174514	0.0384065	52.9406	-0.0637166	0.00757652	0.992577	54.3162	-0.0778838	0.0530959	0.985385	Q9HD45	1.37565	-0.0778838	0.727867	Yes	Yes	Yes	Yes	Yes	Yes	Yes	3.59615e+18	67.8	56889	TM9SF3	hsa:56889; Q5TB57; Q6UWE7; Q9HD45; Q9NWL8; Q9P0G9; Q9UHW8	1	58.774	13	3.59615e+18	67.8
O14949	0.987755	0.766675	0.825153	0.690857	0.673767	0.51672	0.423053	0.379963	0.220739	0.0551103	0.987755	0.897209	0.841144	0.782952	0.841945	0.610312	0.51642	0.439743	0.305399	0.0564243	54.0919	-0.0410272	0	0.968264	56.6843	-0.0443403	0	0.973951	O14949	2.5924	-0.0443403	0.728851	Yes	Yes	Yes	Yes	Yes	Yes	Yes	1.23531e+18	9.9	27089	UQCRQ	hsa:27089; O14949; Q5FVE2; Q9BV88; Q9T2V7	1	27.463	7	1.23531e+18	9.9
P00533	0.987755	0.814405	0.80272	0.705185	0.634833	0.495312	0.381428	0.330655	0.260472	0.0650607	0.987755	1.00144	0.893285	0.810072	0.810471	0.550398	0.444893	0.350899	0.286312	0.0668557	53.6761	-0.0423095	0	0.988981	55.5479	-0.0549224	0.0386786	0.986236	P00533	1.87182	-0.0549224	0.728851	Yes	Yes	Yes	Yes	Yes	Yes	Yes	-3.31742e+18	134.2	1956	EGFR	hsa:1956; O00688; O00732; P00533; P06268; Q14225; Q68GS5; Q92795; Q9BZS2; Q9GZX1; Q9H2C9; Q9H3C9; Q9UMD7; Q9UMD8; Q9UMG5	1	197.943	30	-3.31742e+18	134.2
Q15172	0.987755	0.940693	1.01047	0.785018	0.745145	0.618897	0.507058	0.410418	0.295791	0.112517	0.987755	0.995602	1.07824	0.807714	0.767193	0.73928	0.563627	0.469607	0.475823	0.157893	56.3027	-0.0498436	0.0640524	0.985115	58.7079	-0.0426948	0.101083	0.947649	Q15172	2.4052	-0.0498436	0.728851	Yes	Yes	Yes	Yes	Yes	Yes	Yes	3.08758e+18	56.2	5525	PPP2R5A	B2R6D2; B7Z7L2; D3DT99; hsa:5525; Q15172; Q2NL72; Q5VVB2; Q8TBI9	1	31.671	5	3.08758e+18	56.2
Q8WVB6	0.987755	1.01229	0.958777	0.818793	0.811115	0.685068	0.495706	0.462627	0.292479	0.111751	0.987755	0.938901	0.853933	0.71574	0.682605	0.668195	0.442032	0.361351	0.246773	0.0739681	56.9717	-0.0525246	0.0613842	0.99072	55.3127	-0.0453679	0	0.980432	Q8WVB6	-1.659	-0.0525246	0.728851	Yes	Yes	Yes	Yes	Yes	Yes	Yes	5.029e+18	107.3	63922	CHTF18	B7ZBA2; D3DU68; hsa:63922; Q7Z6Y4; Q7Z6Y6; Q8WVB6; Q9BR83; Q9BRG5; Q9H7K3	1	28.348	7	5.029e+18	107.3
Q99808	0.987755	0.909867	0.875872	0.837216	0.782997	0.661714	0.549439	0.654059	0.45693	0.114813	0.987755	0.916387	0.921815	0.920912	1.06227	0.780915	0.632292	0.610713	0.783949	0.104788	59.5454	-0.0341632	0	0.959702	63.2892	-0.0390024	0	0.825378	Q99808	3.74383	-0.0390024	0.728851	Yes	Yes	Yes	Yes	Yes	Yes	Yes	-6.03934e+18	50.2	2030	SLC29A1	B3KQV7; B3KQY5; hsa:2030; Q5T9W9; Q99808; Q9UJY2	1	22.444	5	-6.03934e+18	50.2
Q9NP80	0.987755	0.882024	0.982186	0.811629	0.765693	0.587757	0.368563	0.262494	0.124718	0.0451598	0.987755	0.865523	0.855901	0.749936	0.726866	0.420415	0.315431	0.197101	0.148609	0.0331908	54.5965	-0.0727011	0.0102714	0.985281	53.1322	-0.0635979	0	0.979888	Q9NP80	-1.46426	-0.0727011	0.728851	Yes	Yes	Yes	Yes	Yes	Yes	Yes	-1.89115e+17	88.4	50640	PNPLA8	A4D0S1; C9JZI4; hsa:50640; O95035; Q8N3I3; Q9H7T5; Q9NP80; Q9NR17; Q9NUN2; Q9NZ79	1	7.872	2	-1.89115e+17	88.4
O43156	0.987755	1.04809	0.934393	0.883273	0.76353	0.628628	0.485867	0.398816	0.246124	0.0704187	0.987755	1.01895	0.902139	0.77116	0.644246	0.549382	0.414852	0.328501	0.166333	0.036984	56.1399	-0.0590589	0.0387044	0.994476	54.4013	-0.0569672	0	0.99204	O43156	-1.73857	-0.0590589	0.730892	Yes	Yes	Yes	Yes	Yes	Yes	Yes	3.47632e+18	122	9675	TTI1	D6W4K3; hsa:9675; O43156; Q5JX67; Q96A38; Q9BR47; Q9H4K0	1	21.542	6	3.47632e+18	122
O95999	0.987755	0.998367	0.958777	0.985622	0.890064	0.622789	0.609226	0.648258	0.42713	0.180639	0.987755	0.826333	0.904107	0.917374	0.76621	0.662102	0.456338	0.427798	0.415834	0.127073	59.7672	-0.0437637	0.110413	0.952354	57.3026	-0.0417249	0.0395688	0.950504	O95999	-2.46452	-0.0437637	0.730892	Yes	Yes	Yes	Yes	Yes	Yes	Yes	2.09663e+18	26.2	8915	BCL10	hsa:8915; O95999; Q5VUF1	1	19.349	4	2.09663e+18	26.2
Q14699	0.987755	0.852192	0.840759	0.822887	0.773263	0.6043	0.462406	0.424921	0.280339	0.0972084	0.987755	0.963082	0.978875	0.951569	0.92555	0.668195	0.55862	0.451689	0.411744	0.0986241	56.1355	-0.0432217	0	0.980812	58.0023	-0.0559592	0.0839575	0.976302	Q14699	1.86679	-0.0559592	0.730892	Yes	Yes	Yes	Yes	Yes	Yes	Yes	-9.25427e+16	63.1	23180	RFTN1	hsa:23180; Q0D2G0; Q14699; Q496Y2; Q4QQI7; Q5JB48; Q7Z7P2	1	49.581	10	-9.25427e+16	63.1
Q8NFT6	0.987755	0.728888	0.604722	0.390974	0.236846	0.185864	0.102925	0.0580096	0.0220739	0.0076542	0.987755	0.820496	0.737846	0.446896	0.299009	0.265044	0.146629	0.122441	0.0340847	0.00948308	47.3637	-0.0778551	0.00448487	0.991378	48.7305	-0.0749772	0.0184208	0.988212	Q8NFT6	1.36677	-0.0778551	0.730892	Yes	Yes	Yes	Yes	Yes	Yes	Yes	7.70435e+17	67.2	80174	DBF4B	D3DX56; hsa:80174; Q8NFT6; Q8TEX0; Q96B19; Q9H912	1	1.861	1	7.70435e+17	67.2
Q9BZF1	0.987755	0.779602	0.781262	0.508675	0.439084	0.390216	0.257313	0.171128	0.0993326	0.0252589	0.987755	0.868858	0.777197	0.628484	0.544904	0.474236	0.331882	0.250109	0.133612	0.0393548	50.2626	-0.054927	0	0.978243	52.1281	-0.0504816	0	0.991523	Q9BZF1	1.86545	-0.054927	0.730892	Yes	Yes	Yes	Yes	Yes	Yes	Yes	9.10138e+18	101.1	114882	OSBPL8	A8K1T2; E9PE66; E9PE68; hsa:114882; Q52LQ3; Q68D75; Q8WXP8; Q9BZF1; Q9P277	1	46.493	12	9.10138e+18	101.1
P06746	0.987755	0.945665	0.87002	0.723608	0.627263	0.545914	0.448784	0.314702	0.264887	0.0482215	0.987755	0.988097	0.753586	0.604901	0.519331	0.466112	0.388388	0.287438	0.129522	0.0312942	54.482	-0.0469883	0	0.992749	52.3503	-0.0502677	0	0.970369	P06746	-2.13171	-0.0502677	0.731482	Yes	Yes	Yes	Yes	Yes	Yes	Yes	1.08281e+18	38.2	5423	POLB	B2RC78; hsa:5423; P06746; Q3KP48; Q6FI34	1	20.808	5	1.08281e+18	38.2
Q9BRQ0	0.987755	1.08587	1.15482	1.09616	1.08473	0.84855	0.606199	0.588798	0.359805	0.0811346	0.987755	1.0498	1.18646	1.07302	0.960959	0.837783	0.598675	0.579356	0.587621	0.155523	58.9781	-0.0822602	0.093229	0.936743	60.7687	-0.0529951	0.141879	0.895836	Q9BRQ0	1.79066	-0.0822602	0.731482	Yes	Yes	Yes	Yes	Yes	Yes	Yes	-9.42542e+17	41.2	90780	PYGO2	hsa:90780; Q8WYZ4; Q96CY2; Q9BRQ0	1	14.718	2	-9.42542e+17	41.2
Q9GZP4	0.987755	1.00831	0.943172	0.99688	0.922509	0.715235	0.677338	0.804884	0.789143	0.0803691	0.987755	0.95391	0.955264	0.966898	0.962926	0.680381	0.645882	0.586822	0.691238	0.0720714	64.1888	-0.0409897	0	0.852846	61.7325	-0.0402389	0	0.894038	Q9GZP4	-2.4563	-0.0409897	0.731482	Yes	Yes	Yes	Yes	Yes	Yes	Yes	-4.36944e+18	24.2	57095	PITHD1	B2R7J4; hsa:57095; Q5QPN6; Q5QPN7; Q9GZP4; Q9NRI8	1	53.008	10	-4.36944e+18	24.2
Q8WUH2	0.987755	0.960581	0.784188	0.858709	0.692152	0.577053	0.39051	0.349508	0.163347	0.0711841	0.987755	1.07482	0.912961	0.897329	0.822274	0.656009	0.499969	0.401667	0.339484	0.110952	54.6788	-0.0547154	0.0031395	0.979191	56.7544	-0.0570365	0.0988441	0.984378	Q8WUH2	2.07564	-0.0570365	0.732519	Yes	Yes	Yes	Yes	Yes	Yes	Yes	7.93387e+18	97.1	9392	TGFBRAP1	A8K5R7; D3DVJ8; hsa:9392; O60466; Q8WUH2	1	6.557	2	7.93387e+18	97.1
Q96EH3	0.987755	0.810428	0.811498	0.71235	0.715945	0.699665	0.3171	0.30165	0.150103	0.029086	0.987755	0.89971	0.955264	0.880821	0.957024	0.968781	0.36836	0.279226	0.16497	0.0350874	54.2155	-0.0510286	0	0.928172	56.0037	-0.249588	0.133121	0.96147	Q96EH3	1.78818	-0.249588	0.732519	Yes	Yes	Yes	Yes	Yes	Yes	Yes	1.54916e+18	26.2	115416	MALSU1	A4D154; hsa:115416; Q96EH3	1	15.479	3	1.54916e+18	26.2
O43772	0.987755	0.923788	0.929517	0.828004	0.817604	0.654902	0.517653	0.564144	0.347664	0.0535794	0.987755	1.02979	0.942475	0.953928	0.971778	0.643823	0.655181	0.570397	0.560353	0.0621142	57.8494	-0.0443523	0	0.979819	60.4185	-0.0449573	0	0.935924	O43772	2.56902	-0.0449573	0.737373	Yes	Yes	Yes	Yes	Yes	Yes	Yes	3.47866e+18	32.9	788	SLC25A20	B2R7F4; hsa:788; O43772; Q9UIQ2	1	25.974	8	3.47866e+18	32.9
P04844	0.987755	0.82236	0.841734	0.785018	0.677011	0.424275	0.329966	0.269745	0.158932	0.0466906	0.987755	0.900544	0.91788	0.878462	0.860633	0.476267	0.367645	0.294158	0.226323	0.0535794	53.241	-0.0561239	0	0.979423	54.6646	-0.0744555	0.0729417	0.970122	P04844	1.42361	-0.0744555	0.737373	Yes	Yes	Yes	Yes	Yes	Yes	Yes	-2.61364e+18	69.2	6185	RPN2	hsa:6185; P04844; Q5JYR6; Q6IBA5; Q96E21; Q9BUQ3; Q9UBE1	1	211.147	22	-2.61364e+18	69.2
P06400	0.987755	1.04113	0.969506	1.0501	0.950627	0.723993	0.57744	0.491632	0.214117	0.0466906	0.987755	0.96475	0.937556	0.902045	0.833093	0.642808	0.487094	0.377776	0.185421	0.043148	57.553	-0.0821798	0.0344716	0.984858	56.124	-0.0682408	0.0100737	0.997459	P06400	-1.429	-0.0821798	0.737373	Yes	Yes	Yes	Yes	Yes	Yes	Yes	5.83662e+18	106.1	5925	RB1	A8K5E3; hsa:5925; P06400; P78499; Q5VW46; Q8IZL4	1	96.42	22	5.83662e+18	106.1
P07910	0.987755	0.718944	0.752001	0.540403	0.408802	0.31626	0.219473	0.142124	0.0827772	0.0206663	0.987755	0.815493	0.928702	0.582497	0.483922	0.341206	0.253918	0.184409	0.0872569	0.0218111	49.6212	-0.0578619	0	0.979347	51.1086	-0.0649756	0.0081525	0.972387	P07910	1.48747	-0.0649756	0.737373	Yes	Yes	Yes	Yes	Yes	Yes	Yes	7.6914e+17	33.7	3183	HNRNPC	D3DS19; D3DS22; hsa:3183; P07910; P22628; Q53EX2; Q59FD3; Q5FWE8; Q86SF8; Q86U45; Q96HK7; Q96HM4; Q96IY5; Q9BTS3	1	224.324	29	7.6914e+17	33.7
P35244	0.987755	1.03019	0.976334	0.99688	0.891145	0.654902	0.546411	0.535139	0.26268	0.0727149	0.987755	0.984762	0.939523	0.905583	0.836044	0.588987	0.469212	0.396441	0.224959	0.0578468	57.5756	-0.0643943	0.0457197	0.980193	56.0192	-0.0644377	0.037223	0.994211	P35244	-1.55646	-0.0644377	0.737373	Yes	Yes	Yes	Yes	Yes	Yes	Yes	-2.14611e+18	13.6	6119	RPA3	hsa:6119; P35244; Q549U6	1	45.367	4	-2.14611e+18	13.6
P35637	0.987755	0.808439	0.8154	0.781947	0.658626	0.439845	0.475272	0.493082	0.377464	0.219676	0.987755	1.02562	0.926734	0.860775	0.829159	0.549382	0.600105	0.480806	0.64352	0.246086	55.6424	-0.0341828	0.157416	0.94493	60.1303	-0.0332752	0.222876	0.876881	P35637	4.4879	-0.0341828	0.737373	Yes	Yes	Yes	Yes	Yes	Yes	Yes	3.25736e+17	53.4	2521	FUS	hsa:2521; P35637; Q9H4A8	1	120.565	9	3.25736e+17	53.4
Q9NPI6	0.987755	1.05306	0.967556	0.961058	0.839234	0.729831	0.469974	0.355309	0.21191	0.0420981	0.987755	0.968085	0.941491	0.861954	0.735719	0.544305	0.415568	0.324021	0.211325	0.0573727	56.3514	-0.0803031	0.0404008	0.994529	54.9224	-0.0634218	0.0427527	0.998779	Q9NPI6	-1.42897	-0.0803031	0.737373	Yes	Yes	Yes	Yes	Yes	Yes	Yes	-1.58499e+18	63.2	55802	DCP1A	B4DHN9; hsa:55802; Q9NPI6; U3KQM8	1	47.167	9	-1.58499e+18	63.2
Q86TX2	0.987755	0.900917	0.87002	0.80037	0.727841	0.527425	0.376888	0.353859	0.251643	0.0497523	0.987755	1.03896	0.921815	0.861954	0.664901	0.4326	0.291827	0.240403	0.133612	0.039829	54.7508	-0.0509702	0	0.991761	53.3231	-0.0819122	0.0569302	0.994536	Q86TX2	-1.4277	-0.0819122	0.738638	Yes	Yes	Yes	Yes	Yes	Yes	Yes	-3.45511e+18	46.2	641371	ACOT1	A1L173; hsa:641371; Q3I5F9; Q86TX2	1	29.954	1	-3.45511e+18	46.2
Q12846	0.987755	0.823355	0.783213	0.670387	0.616448	0.453468	0.361752	0.368361	0.23288	0.0711841	0.987755	0.931396	0.91788	0.790027	0.758341	0.569692	0.438456	0.36807	0.263134	0.0673299	53.2294	-0.0418728	0	0.987618	55.4521	-0.0513016	0.0132013	0.995406	Q12846	2.22268	-0.0513016	0.738808	Yes	Yes	Yes	Yes	Yes	Yes	Yes	7.43723e+17	34.2	6810	STX4	A8MXY0; hsa:6810; Q12846; Q15525; Q6FHE8	1	71.157	13	7.43723e+17	34.2
Q8TCJ2	0.987755	0.837276	0.821252	0.752266	0.672685	0.479742	0.363265	0.317603	0.196458	0.0665916	0.987755	0.918889	0.900172	0.872567	0.843912	0.543289	0.406984	0.335967	0.291765	0.0692265	53.6892	-0.0485254	0	0.987906	55.4117	-0.0608938	0.0656739	0.976396	Q8TCJ2	1.72249	-0.0608938	0.738808	Yes	Yes	Yes	Yes	Yes	Yes	Yes	-4.97815e+18	93.6	201595	STT3B	hsa:201595; Q8TCJ2; Q96JZ4; Q96KY7	1	81.281	18	-4.97815e+18	93.6
Q9NRN9	0.987755	1.00533	0.923665	0.969246	0.882494	0.802814	0.609983	0.757026	0.536396	0.147726	0.987755	0.95391	0.945426	0.900866	0.827192	0.768729	0.548606	0.521869	0.524905	0.10384	62.1345	-0.0401331	0	0.9543	59.7044	-0.0405138	0	0.969807	Q9NRN9	-2.43011	-0.0405138	0.738808	Yes	Yes	Yes	Yes	Yes	Yes	Yes	-3.73966e+18	23.7	29081	METTL5	D3DPC9; hsa:29081; Q9NRN9; Q9NVX1	1	10.76	3	-3.73966e+18	23.7
Q92989	0.987755	1.04113	0.923665	0.796276	0.732167	0.44763	0.453325	0.342257	0.20308	0.0543448	0.987755	1.00644	0.949361	0.886716	0.778996	0.62656	0.483518	0.391961	0.259044	0.0540536	54.5969	-0.0593747	0.0402461	0.980155	56.2062	-0.0589739	0.022385	0.998565	Q92989	1.60933	-0.0593747	0.739235	Yes	Yes	Yes	Yes	Yes	Yes	Yes	-5.95183e+18	47.6	10978	CLP1	B2R7J6; B4DTI8; hsa:10978; Q92989	1	19.388	5	-5.95183e+18	47.6
Q9NVR0	0.987755	1.11968	1.00657	0.966176	0.759204	0.469038	0.484354	0.374162	0.268198	0.0704187	0.987755	0.895541	0.990681	0.933882	0.80752	0.81138	0.467067	0.392708	0.212689	0.06164	55.3373	-0.0688239	0.110788	0.955229	56.6846	-0.0764933	0.0432475	0.975707	Q9NVR0	1.3473	-0.0764933	0.741864	Yes	Yes	Yes	Yes	Yes	Yes	Yes	3.36773e+17	80.1	55175	KLHL11	hsa:55175; Q9NVR0	1	8.43	3	3.36773e+17	80.1
P40925	0.987755	1.00036	0.922689	0.979481	0.948464	0.757078	0.656148	0.755575	0.254954	0.0581719	0.987755	0.988931	0.976908	0.919732	0.915714	0.673273	0.615126	0.527841	0.242683	0.0469413	59.4526	-0.0677544	0	0.941189	57.8609	-0.0639161	0	0.986057	P40925	-1.59168	-0.0677544	0.742398	Yes	Yes	Yes	Yes	Yes	Yes	Yes	6.12439e+18	36.4	4190	MDH1	B2R5V5; B4DUN2; B7Z3I7; F5H098; hsa:4190; P40925; Q6I9V0	1	123.941	18	6.12439e+18	36.4
Q96JQ2	0.987755	0.850203	0.870995	0.773759	0.778671	0.638359	0.405646	0.358209	0.192043	0.061999	0.987755	0.938067	0.910993	0.860775	0.881289	0.779899	0.48924	0.368817	0.203145	0.0872444	55.2482	-0.0522448	0	0.971853	56.5936	-0.0771525	0.0612588	0.978429	Q96JQ2	1.34544	-0.0771525	0.742711	Yes	Yes	Yes	Yes	Yes	Yes	Yes	-5.61592e+18	111.6	79789	CLMN	B2RAR7; hsa:79789; Q96JQ2; Q9H713; Q9HA23; Q9HA57; Q9UFP4; Q9ULN2	1	5.509	2	-5.61592e+18	111.6
Q13535	0.987755	1.04311	0.983161	0.923189	0.832745	0.651009	0.476029	0.398816	0.259369	0.0635299	0.987755	0.945571	0.882463	0.828938	0.657032	0.577816	0.432734	0.330741	0.200418	0.0488379	56.3839	-0.0671943	0.0576903	0.994899	54.8171	-0.0541831	0	0.996839	Q13535	-1.56682	-0.0671943	0.747815	Yes	Yes	Yes	Yes	Yes	Yes	Yes	7.8579e+18	301.2	545	ATR	hsa:545; Q13535; Q59HB2; Q7KYL3; Q93051; Q9BXK4	1	30.8	7	7.8579e+18	301.2
Q86W50	0.987755	1.03019	0.956827	0.975387	0.855456	0.626682	0.451054	0.36256	0.192043	0.0635299	0.987755	0.996436	0.879512	0.889075	0.759325	0.515871	0.360492	0.296397	0.155426	0.0417256	55.8892	-0.079869	0.0653076	0.994465	54.4739	-0.0718558	0.0307275	0.993211	Q86W50	-1.41531	-0.079869	0.751919	Yes	Yes	Yes	Yes	Yes	Yes	Yes	-6.35911e+18	63.6	79066	METTL16	D3DTI8; hsa:79066; Q86TE5; Q86W50; Q96T16; Q9BVG7	1	12.402	4	-6.35911e+18	63.6
Q96GK7	0.987755	0.980468	0.922689	0.941612	0.91602	0.624736	0.451054	0.511935	0.231776	0.0512832	0.987755	1.00227	0.911977	0.876104	0.797684	0.577816	0.404123	0.317302	0.260407	0.0606917	56.8256	-0.0645487	0.0256889	0.970556	55.2625	-0.0654558	0.0618171	0.99266	Q96GK7	-1.56309	-0.0654558	0.753407	Yes	Yes	Yes	Yes	Yes	Yes	Yes	-4.10092e+18	34.6	51011	FAHD2A	hsa:51011; Q96GK7; Q9Y3B0	1	19.704	6	-4.10092e+18	34.6
O95168	0.987755	0.810428	0.872946	0.741008	0.630507	0.427195	0.290612	0.175479	0.0960216	0.0168392	0.987755	0.938901	0.907058	0.869029	0.806536	0.498608	0.355486	0.225471	0.130885	0.0317683	52.5263	-0.0648675	0	0.981212	54.2858	-0.0811239	0.022703	0.990912	O95168	1.7595	-0.0811239	0.754618	Yes	Yes	Yes	Yes	Yes	Yes	Yes	5.19287e+18	15.2	4710	NDUFB4	B2RUY3; B9EJC7; hsa:4710; O95168	1	26.693	4	5.19287e+18	15.2
P22676	0.987755	1.05405	0.996816	1.02861	0.970094	0.786271	0.682636	0.852742	0.692017	0.106393	0.987755	0.918055	0.914928	0.92327	0.843912	0.670226	0.622994	0.614446	0.730777	0.0877185	63.9983	-0.046608	0	0.914215	62.0369	-0.0332975	0	0.866102	P22676	-1.9614	-0.046608	0.763576	Yes	Yes	Yes	Yes	Yes	Yes	Yes	-2.44166e+18	31.5	794	CALB2	A8K4Y1; hsa:794; P22676; Q53HD2; Q96BK4	1	63.202	12	-2.44166e+18	31.5
P28331	0.987755	0.794517	0.79004	0.637635	0.379602	0.27539	0.193741	0.150825	0.0927105	0.0298514	0.987755	0.909716	0.880496	0.71692	0.485889	0.325974	0.241759	0.191874	0.133612	0.0317683	50.055	-0.0679587	0.0196509	0.986094	51.4532	-0.0742188	0.0532226	0.994847	P28331	1.39824	-0.0742188	0.763576	Yes	Yes	Yes	Yes	Yes	Yes	Yes	-7.99695e+18	79.4	4719	NDUFS1	B4DIN9; B4DJA0; B4DPG1; B4DUC1; E7ENF3; hsa:4719; P28331; Q53TR8; Q8N1C4; Q8TCC9	1	147.481	25	-7.99695e+18	79.4
P78345	0.987755	0.993395	1.07485	0.969246	0.816523	0.530344	0.484354	0.30165	0.229569	0.0551103	0.987755	0.962248	1.00347	0.732248	0.60982	0.488453	0.404839	0.327008	0.199055	0.0512087	55.4142	-0.0790821	0.0833698	0.976805	53.9657	-0.057692	0.0418234	0.979522	P78345	-1.4485	-0.0790821	0.76437	Yes	Yes	Yes	Yes	Yes	Yes	Yes	3.75828e+18	31.8	10557	RPP38	B3KPY0; D3DRT8; hsa:10557; P78345; Q53F71; Q8NHS8	1	8.188	2	3.75828e+18	31.8
P52333	0.987755	0.807444	0.787114	0.666293	0.575351	0.470984	0.343588	0.265394	0.147895	0.0482215	0.987755	0.886369	0.947394	0.781773	0.706211	0.51384	0.355486	0.281466	0.193601	0.0488379	52.4113	-0.0482433	0	0.988447	54.1042	-0.0610914	0.0236279	0.990983	P52333	1.69292	-0.0610914	0.766599	Yes	Yes	Yes	Yes	Yes	Yes	Yes	1.5404e+18	125	3718	JAK3	hsa:3718; P52333; Q13259; Q13260; Q13611; Q8N1E8; Q99699; Q9Y6S2	1	4.275	1	1.5404e+18	125
P52701	0.987755	0.949642	0.920738	0.701091	0.634833	0.578026	0.427593	0.294399	0.204184	0.0597028	0.987755	0.904713	0.752602	0.610797	0.538019	0.531103	0.390533	0.306103	0.158153	0.0445705	54.32	-0.051608	0.00114535	0.986346	52.7079	-0.0453954	0	0.976556	P52701	-1.61207	-0.051608	0.766891	Yes	Yes	Yes	Yes	Yes	Yes	Yes	3.62907e+18	152.7	2956	MSH6	B4DF41; B4E3I4; F5H2F9; hsa:2956; O43706; O43917; P52701; Q8TCX4; Q9BTB5	1	184.401	36	3.62907e+18	152.7
P24539	0.987755	0.795512	0.818326	0.719514	0.695396	0.507963	0.446513	0.439423	0.167762	0.0275551	0.987755	0.883867	0.891317	0.843088	0.898993	0.546336	0.51785	0.458408	0.259044	0.0374582	54.4018	-0.0431697	0	0.956003	56.5841	-0.0521123	0	0.958332	P24539	2.18221	-0.0521123	0.769348	Yes	Yes	Yes	Yes	Yes	Yes	Yes	-8.74539e+18	28.9	515	ATP5PB	hsa:515; P24539; Q9BQ68; Q9BRU8	1	64.575	8	-8.74539e+18	28.9
Q53H12	0.987755	0.797501	0.829055	0.721561	0.658626	0.478769	0.324668	0.233489	0.12251	0.038271	0.987755	0.887203	0.857868	0.807714	0.815389	0.503685	0.372652	0.257575	0.15679	0.0388806	52.8991	-0.0549055	0	0.976632	54.3501	-0.0648702	0	0.975918	Q53H12	1.45104	-0.0648702	0.769348	Yes	Yes	Yes	Yes	Yes	Yes	Yes	6.21529e+18	47.1	55750	AGK	hsa:55750; Q53H12; Q75KN1; Q96GC3; Q9NP48	1	44.899	10	6.21529e+18	47.1
Q8NHY2	0.987755	1.01129	0.999743	0.941612	0.78516	0.63252	0.361752	0.321953	0.196458	0.0313822	0.987755	0.972254	0.965102	0.841909	0.625558	0.559537	0.298265	0.276239	0.118615	0.0312942	55.2677	-0.0803557	0.0474328	0.993547	53.8676	-0.0719868	0.0154792	0.990625	Q8NHY2	-1.40007	-0.0803557	0.769348	Yes	Yes	Yes	Yes	Yes	Yes	Yes	4.39366e+18	80.4	64326	COP1	E9PKI0; hsa:64326; Q504W6; Q6H103; Q8NHY2; Q9H6L7; X5D9B4	1	3.338	1	4.39366e+18	80.4
Q9NXR7	0.987755	1.16542	0.974383	1.11561	0.871679	0.639332	0.619821	0.629404	0.392916	0.0581719	0.987755	0.995602	0.915912	0.898508	0.799651	0.572739	0.550752	0.457662	0.372205	0.0550019	59.2434	-0.0554843	0	0.915361	57.2994	-0.0472309	0	0.982712	Q9NXR7	-1.94399	-0.0554843	0.769348	Yes	Yes	Yes	Yes	Yes	Yes	Yes	5.71304e+18	43.5	9577	BABAM2	A8K4X1; D6W562; D6W563; hsa:9577; Q13880; Q4ZFX8; Q53SD0; Q969X9; Q96P06; Q9NXR7	1	51.126	9	5.71304e+18	43.5
O95628	0.987755	1.02323	0.996816	1.09923	0.986316	0.948781	0.662959	0.745424	0.344353	0.0819	0.987755	0.997269	0.931653	0.938599	0.933418	0.807318	0.570064	0.486779	0.395383	0.0687524	60.0121	-0.0851207	0.0636895	0.960576	58.6149	-0.0593671	0.0338281	0.984381	O95628	-1.39714	-0.0851207	0.773244	Yes	Yes	Yes	Yes	Yes	Yes	Yes	-4.99507e+18	63.5	4850	CNOT4	B7Z6I4; E7ET38; F8VQP3; hsa:4850; O95339; O95627; O95628; Q8IYM7; Q8NCL0; Q9NPQ1; Q9NZN6	1	15.642	4	-4.99507e+18	63.5
O60476	0.987755	0.834293	0.886601	0.828004	0.747308	0.633493	0.434405	0.319053	0.181006	0.0428635	0.987755	0.87136	0.899188	0.856059	0.950139	0.75045	0.462775	0.344179	0.244047	0.0587951	55.1875	-0.0566036	0	0.976106	56.5006	-0.0790449	0.0566558	0.956555	O60476	1.31313	-0.0790449	0.775143	Yes	Yes	Yes	Yes	Yes	Yes	Yes	-3.66362e+18	73	10905	MAN1A2	hsa:10905; O60476; Q9H510	1	22.09	5	-3.66362e+18	73
P56192	0.987755	0.910861	0.908059	0.684716	0.616448	0.51964	0.420782	0.282797	0.20308	0.0420981	0.987755	0.883867	0.722105	0.603722	0.526216	0.456972	0.403408	0.299384	0.158153	0.0417256	53.8034	-0.050793	0	0.98874	52.2052	-0.0449604	0	0.980737	P56192	-1.5982	-0.050793	0.775143	Yes	Yes	Yes	Yes	Yes	Yes	Yes	-6.97394e+18	101.1	4141	MARS1	B3KVK7; hsa:4141; P56192; Q14895; Q53H14; Q96A15; Q96BZ0; Q9NSE0	1	194.135	26	-6.97394e+18	101.1
Q15031	0.987755	0.917822	0.843685	0.710303	0.521277	0.426221	0.301964	0.279896	0.168866	0.0512832	0.987755	0.896375	0.839176	0.64735	0.397367	0.351361	0.233176	0.182915	0.110435	0.0346133	52.3476	-0.0572993	0.0409528	0.995745	50.7812	-0.0697323	0.0465603	0.991223	Q15031	-1.56633	-0.0697323	0.775143	Yes	Yes	Yes	Yes	Yes	Yes	Yes	7.21217e+18	101.9	23395	LARS2	hsa:23395; Q15031	1	39.762	10	7.21217e+18	101.9
Q5SWX8	0.987755	0.935721	0.99194	0.773759	0.6543	0.529371	0.38824	0.319053	0.213013	0.0696533	0.987755	0.905547	0.865739	0.798281	0.585231	0.41026	0.311855	0.228458	0.147246	0.039829	54.2846	-0.0592389	0.0557302	0.989569	52.7619	-0.0648523	0.0265025	0.995152	Q5SWX8	-1.52276	-0.0648523	0.775143	Yes	Yes	Yes	Yes	Yes	Yes	Yes	-3.63408e+18	51.1	54953	ODR4	B4DNY0; E9PFR7; hsa:54953; Q19CC6; Q5SWX8; Q8WYB6; Q9BTS2; Q9H6A6; Q9NX06	1	20.874	4	-3.63408e+18	51.1
Q86XI2	0.987755	0.984446	0.997792	0.819816	0.728922	0.667552	0.459379	0.410418	0.230672	0.0612336	0.987755	0.986429	0.828355	0.672112	0.604902	0.608281	0.42129	0.326261	0.179967	0.0540536	56.0594	-0.0565476	0.0129964	0.989471	54.1258	-0.0482946	0	0.974197	Q86XI2	-1.93355	-0.0565476	0.775143	Yes	Yes	Yes	Yes	Yes	Yes	Yes	-7.75612e+17	130.9	54892	NCAPG2	A4D228; hsa:54892; Q7Z3J9; Q86XI2; Q8WUG8; Q9BRX6; Q9H8S2; Q9H9K6	1	58.379	12	-7.75612e+17	130.9
Q8IXQ6	0.987755	0.963564	0.980235	0.819816	0.735411	0.573161	0.448784	0.335006	0.206391	0.0375056	0.987755	0.97142	0.734894	0.748756	0.62359	0.479313	0.392679	0.297891	0.16906	0.0374582	55.2387	-0.060245	0.004447	0.996189	53.4121	-0.0507237	0	0.982543	Q8IXQ6	-1.82661	-0.060245	0.775143	Yes	Yes	Yes	Yes	Yes	Yes	Yes	6.76504e+18	96.3	83666	PARP9	A8KA94; B2R8S9; E9PFM7; hsa:83666; Q8IXQ6; Q8TCP3; Q9BZL8; Q9BZL9	1	12.169	3	6.76504e+18	96.3
Q92784	0.987755	1.06797	0.974383	0.922166	0.760286	0.719127	0.495706	0.527888	0.417197	0.26407	0.987755	0.825499	0.781133	0.752294	0.666868	0.603203	0.459914	0.400174	0.372205	0.124228	57.8866	-0.0501218	0.270049	0.972223	55.8296	-0.0342121	0	0.980758	Q92784	-2.05708	-0.0501218	0.775143	Yes	Yes	Yes	Yes	Yes	Yes	Yes	3.0091e+18	43.1	8110	DPF3	A8MSI3; B7Z276; F5H575; hsa:8110; Q32UJ0; Q6P9E6; Q6ZT41; Q92784; Q9H7Y5	1	10.196	3	3.0091e+18	43.1
Q9NZM1	0.987755	0.839265	0.846611	0.809582	0.758123	0.592623	0.470731	0.372712	0.165554	0.0405673	0.987755	0.918055	0.924766	0.89615	0.948172	0.638746	0.53001	0.402414	0.201782	0.0445705	55.2603	-0.0516815	0	0.972713	56.6449	-0.0717825	0.0179002	0.977347	Q9NZM1	1.38455	-0.0717825	0.775143	Yes	Yes	Yes	Yes	Yes	Yes	Yes	-8.47054e+18	234.6	26509	MYOF	B3KQN5; hsa:26509; Q5VWW2; Q5VWW3; Q5VWW4; Q5VWW5; Q7Z642; Q8IWH0; Q9HBU3; Q9NZM0; Q9NZM1; Q9ULL3; Q9Y4U4	1	793.739	105	-8.47054e+18	234.6
P21675	0.987755	0.904895	0.910985	0.669363	0.688907	0.773621	0.419269	0.291498	0.171073	0.0306168	0.987755	0.98226	0.86869	0.673291	0.571461	0.539227	0.367645	0.317302	0.1527	0.0573727	55.0362	-0.0532346	0	0.928513	53.4426	-0.0527022	0.00838862	0.983344	P21675	-1.59362	-0.0532346	0.776111	Yes	Yes	Yes	Yes	Yes	Yes	Yes	5.13025e+18	212.5	6872	TAF1	A5CVC8; A5CVC9; A5CVD0; A5CVD1; B1Q2X3; hsa:6872; P21675; Q59FZ3; Q6IUZ1; Q70Q86; Q70Q87; Q70T00; Q70T01; Q70T02; Q70T03	1	7.583	2	5.13025e+18	212.5
Q9Y320	0.987755	0.803467	0.835882	0.764548	0.689989	0.499205	0.332236	0.218986	0.116992	0.0336785	0.987755	0.913886	0.940507	0.892612	0.916697	0.57477	0.372652	0.245629	0.155426	0.0407773	53.2737	-0.05884	0	0.972312	55.0007	-0.0962821	0.0553267	0.982738	Q9Y320	1.72708	-0.0962821	0.782588	Yes	Yes	Yes	Yes	Yes	Yes	Yes	1.39229e+18	34	51075	TMX2	B7Z4R4; hsa:51075; Q53G73; Q561W0; Q5J7Q7; Q8NBP9; Q9H3L1; Q9Y320	1	81.747	10	1.39229e+18	34
P21912	0.987755	0.839265	0.832956	0.755336	0.751634	0.525478	0.423053	0.375612	0.156725	0.0306168	0.987755	0.907215	0.874593	0.838371	0.91178	0.614374	0.492816	0.432277	0.238593	0.0317683	54.5426	-0.0498644	0	0.971422	56.533	-0.0571043	0	0.968631	P21912	1.99041	-0.0571043	0.782734	Yes	Yes	Yes	Yes	Yes	Yes	Yes	-8.58847e+18	31.6	6390	SDHB	B2R545; hsa:6390; P21912; Q0QEY7; Q9NQ12	1	64.423	15	-8.58847e+18	31.6
P61086	0.987755	1.03715	0.943172	1.0153	0.947383	0.721073	0.62966	0.639556	0.312346	0.0658261	0.987755	0.985596	0.955264	0.93624	0.883256	0.649916	0.575786	0.47558	0.290402	0.0564243	59.0431	-0.0626129	0.01369	0.971633	57.5406	-0.0591697	0.0117618	0.992409	P61086	-1.50255	-0.0626129	0.782734	Yes	Yes	Yes	Yes	Yes	Yes	Yes	-5.45709e+18	22.4	3093	UBE2K	A6NJC1; A8K5Y9; B2RDF8; C9JGP1; hsa:3093; O54806; P27924; P61086; Q16721; Q9CVV9; Q9Y2D3	1	68.25	9	-5.45709e+18	22.4
Q15758	0.987755	0.823355	0.847587	0.7973	0.760286	0.579973	0.583495	0.649708	0.469071	0.229626	0.987755	0.931396	0.941491	0.904404	1.01309	0.649916	0.668771	0.642817	0.778495	0.22143	60.3447	-0.0259189	0	0.937101	64.7006	-0.0294591	0	0.813407	Q15758	4.35592	-0.0294591	0.782734	Yes	Yes	Yes	Yes	Yes	Yes	Yes	-6.81029e+18	56.6	6510	SLC1A5	A8K9H5; B4DR77; B4DWS4; B7ZB81; D0EYG6; E9PC01; hsa:6510; O95720; Q15758; Q96RL9; Q9BWQ3; Q9UNP2	1	88.68	12	-6.81029e+18	56.6
Q5BJH7	0.987755	0.967541	0.892453	0.920119	0.853293	0.626682	0.488138	0.491632	0.22405	0.0589374	0.987755	0.963082	0.921815	0.930345	0.869486	0.500639	0.439171	0.324021	0.235866	0.0350874	56.7761	-0.0584074	0.00543979	0.982213	55.3445	-0.0715103	0.0493915	0.976587	Q5BJH7	-1.43161	-0.0715103	0.782734	Yes	Yes	Yes	Yes	Yes	Yes	Yes	4.83269e+18	34.4	90522	YIF1B	H7BXS8; hsa:90522; Q5BJH7; Q5JPC2; Q8WY70; Q96C02; Q96IC4	1	26.373	5	4.83269e+18	34.4
Q6P1N0	0.987755	0.97848	0.925615	0.903743	0.713782	0.598462	0.44727	0.377063	0.230672	0.0665916	0.987755	0.969753	0.883447	0.764085	0.627525	0.51384	0.388388	0.297891	0.179967	0.055476	55.5711	-0.0588835	0.037513	0.995977	53.8936	-0.0562898	0.0192758	0.998151	Q6P1N0	-1.67751	-0.0588835	0.782734	Yes	Yes	Yes	Yes	Yes	Yes	Yes	2.84068e+18	104	54862	CC2D1A	hsa:54862; Q6P1N0; Q7Z435; Q86XV0; Q8NF89; Q9H603; Q9NXI1	1	62.83	15	2.84068e+18	104
Q7L3B6	0.987755	1.04212	0.953901	1.02861	0.932242	0.688961	0.655391	0.733822	0.387397	0.0750112	0.987755	0.951408	0.944442	0.935061	0.871453	0.717954	0.585085	0.51067	0.392656	0.0663816	60.1974	-0.0533302	0	0.946327	58.6126	-0.0505967	0	0.993863	Q7L3B6	-1.58484	-0.0533302	0.782734	Yes	Yes	Yes	Yes	Yes	Yes	Yes	-3.77646e+18	38.8	55664	CDC37L1	B1AL70; hsa:55664; Q7L3B6; Q9NWS3; Q9NX16	1	26.511	8	-3.77646e+18	38.8
Q8N612	0.987755	0.954614	0.845636	0.88532	0.680255	0.482662	0.425323	0.385764	0.235087	0.0451598	0.987755	1.00394	0.966086	0.927986	0.792766	0.684443	0.472789	0.387482	0.229049	0.058321	54.8859	-0.052139	0.00190459	0.982399	56.2932	-0.0672964	0.0384228	0.99803	Q8N612	1.4073	-0.0672964	0.782734	Yes	Yes	Yes	Yes	Yes	Yes	Yes	-6.96543e+18	105.5	84067	FHIP1B	hsa:84067; Q8N612; Q9C0A4; Q9H0N3; Q9H624	1	13.251	3	-6.96543e+18	105.5
Q8WWI5	0.987755	0.983451	0.988038	1.01223	0.884657	0.786271	0.538843	0.590248	0.413886	0.156146	0.987755	0.804653	0.89722	0.841909	0.891124	0.73928	0.571495	0.60922	0.553536	0.126599	59.0641	-0.0548105	0.134519	0.974942	60.8447	-0.0333516	0	0.912508	Q8WWI5	1.78062	-0.0548105	0.782734	Yes	Yes	Yes	Yes	Yes	Yes	Yes	1.91881e+18	73.3	23446	SLC44A1	A6NLZ9; hsa:23446; Q5VUB3; Q8WVB0; Q8WWI5; Q96KU3; Q9NY69	1	13.124	4	1.91881e+18	73.3
Q9Y6C9	0.987755	0.873074	0.913911	0.828004	0.799219	0.752213	0.553979	0.588798	0.292479	0.0535794	0.987755	0.925559	0.934604	0.943315	1.01309	0.810364	0.600105	0.583089	0.515361	0.0550019	58.1575	-0.0460524	0	0.960601	60.3119	-0.0514859	0	0.95289	Q9Y6C9	2.15438	-0.0514859	0.782734	Yes	Yes	Yes	Yes	Yes	Yes	Yes	3.64614e+18	33.3	23788	MTCH2	B2R7L8; hsa:23788; Q9Y6C9	1	55.07	10	3.64614e+18	33.3
Q01081	0.987755	0.826338	0.717864	0.517887	0.410965	0.328911	0.301964	0.207384	0.153414	0.0505177	0.987755	0.974756	0.739813	0.563631	0.496708	0.426508	0.364069	0.276986	0.163607	0.0535794	49.9378	-0.0557172	0.0612291	0.98742	51.7168	-0.0508953	0.0403331	0.970993	Q01081	1.77891	-0.0557172	0.783862	Yes	Yes	Yes	Yes	Yes	Yes	Yes	5.65612e+18	27.9	102724594; 7307	U2AF1	hsa:102724594; hsa:7307; Q01081; Q701P4; Q71RF1	1	29.067	6	5.65612e+18	27.9
Q96AE7	0.987755	1.05704	1.01437	1.07978	0.937649	0.668525	0.514626	0.491632	0.342146	0.0979738	0.987755	0.89304	0.999535	0.97751	0.908829	0.696629	0.55862	0.476326	0.479913	0.0981499	57.4696	-0.0708867	0.124468	0.962008	58.837	-0.0493228	0.0492061	0.953878	Q96AE7	1.36744	-0.0708867	0.787385	Yes	Yes	Yes	Yes	Yes	Yes	Yes	-2.68257e+18	129.5	55761	TTC17	G3XAB3; hsa:55761; Q8NEC0; Q96AE7	1	17.246	4	-2.68257e+18	129.5
Q8ND04	0.987755	0.983451	0.918788	0.847451	0.781915	0.674364	0.497219	0.472778	0.321176	0.0505177	0.987755	0.998937	0.94641	0.890254	0.717031	0.665149	0.428442	0.347912	0.214052	0.0502603	57.1123	-0.0490231	0	0.995475	55.608	-0.0635096	0.0225599	0.993991	Q8ND04	-1.50427	-0.0635096	0.789317	Yes	Yes	Yes	Yes	Yes	Yes	Yes	-5.49535e+18	109.6	55181	SMG8	hsa:55181; Q8N5U5; Q8ND04; Q8TDN0; Q9H5P5; Q9NVQ1	1	48.772	9	-5.49535e+18	109.6
O96000	0.987755	0.809433	0.847587	0.743055	0.704048	0.574134	0.453325	0.442323	0.151206	0.0329131	0.987755	1.00728	0.926734	0.864313	0.958008	0.580863	0.534301	0.4054	0.205872	0.045993	54.8962	-0.0455069	0	0.957568	56.4982	-0.0683861	0.0180556	0.969733	O96000	1.60199	-0.0683861	0.795481	Yes	Yes	Yes	Yes	Yes	Yes	Yes	5.23521e+18	20.8	4716	NDUFB10	hsa:4716; O96000; Q96II6	1	41.867	7	5.23521e+18	20.8
P04035	0.987755	0.769658	0.798819	0.670387	0.534255	0.51672	0.3504	0.24219	0.132444	0.0214318	0.987755	0.874695	0.855901	0.727532	0.716047	0.632653	0.396971	0.297144	0.145883	0.0293976	52.2969	-0.0484878	0	0.971078	54.4476	-0.0542284	0	0.973613	P04035	2.15069	-0.0542284	0.795481	Yes	Yes	Yes	Yes	Yes	Yes	Yes	7.66712e+18	97.4	3156	HMGCR	B7Z3Y9; hsa:3156; P04035; Q8N190	1	4.25	1	7.66712e+18	97.4
P08183	0.987755	0.850203	0.811498	0.751243	0.638077	0.553699	0.395808	0.355309	0.197562	0.0543448	0.987755	0.943904	0.912961	0.864313	0.815389	0.642808	0.444178	0.381509	0.265861	0.0692265	54.123	-0.0458502	0	0.989276	56.0915	-0.0579178	0.0331717	0.993961	P08183	1.9685	-0.0579178	0.795481	Yes	Yes	Yes	Yes	Yes	Yes	Yes	7.27996e+18	141.4	5243	ABCB1	A8K294; B5AK60; hsa:5243; P08183; Q12755; Q14812	1	34.448	4	7.27996e+18	141.4
P13473	0.987755	0.980468	0.892453	0.945706	0.863027	0.714261	0.616037	0.754125	0.511011	0.277082	0.987755	0.963916	0.961167	0.924449	0.962926	0.795132	0.603682	0.538294	0.552173	0.155997	62.9755	-0.0306804	0.0732338	0.938838	60.6769	-0.0434466	0.0623802	0.958786	P13473	-2.29867	-0.0434466	0.795481	Yes	Yes	Yes	Yes	Yes	Yes	Yes	-8.82664e+18	44.9	3920	LAMP2	A8K4X5; D3DTF0; hsa:3920; P13473; Q16641; Q6Q3G8; Q96J30; Q99534; Q9UD93	1	20.708	4	-8.82664e+18	44.9
P28288	0.987755	0.770652	0.691529	0.412467	0.303898	0.235492	0.158172	0.12037	0.076155	0.0199009	0.987755	0.723771	0.503703	0.343131	0.278353	0.20513	0.144483	0.106763	0.0790766	0.0161212	48.2134	-0.0726206	0.0386602	0.988885	46.7952	-0.0765229	0.0600743	0.983292	P28288	-1.4182	-0.0765229	0.795481	Yes	Yes	Yes	Yes	Yes	Yes	Yes	-5.87017e+18	75.4	5825	ABCD3	D3DT46; hsa:5825; P28288; Q15271; Q6NUN5; Q96DA3; Q9H529	1	80.418	14	-5.87017e+18	75.4
Q16134	0.987755	0.828327	0.80272	0.728726	0.759204	0.570241	0.392024	0.356759	0.25385	0.110221	0.987755	0.958079	1.06447	1.04236	1.10751	0.897697	0.453477	0.380763	0.268588	0.0886668	54.8359	-0.041967	0	0.967591	56.5417	-0.15561	0.185154	0.963881	Q16134	1.70579	-0.15561	0.795481	Yes	Yes	Yes	Yes	Yes	Yes	Yes	2.40466e+18	68.5	2110	ETFDH	B4E3R9; hsa:2110; J3KND9; Q16134; Q7Z347	1	16.574	4	2.40466e+18	68.5
Q5THK1	0.987755	0.940693	1.02023	0.938541	0.830582	0.549806	0.451054	0.446674	0.219636	0.0352093	0.987755	1.00644	0.97494	0.784131	0.811454	0.505716	0.455622	0.474833	0.624432	0.206257	56.0618	-0.065223	0.023959	0.976881	57.477	-0.0412081	0.282835	0.85675	Q5THK1	1.41517	-0.065223	0.795481	Yes	Yes	Yes	Yes	Yes	Yes	Yes	-7.11436e+18	237.2	253143	PRR14L	hsa:253143; Q5THK1; Q5THK4; Q6ZNN1; Q6ZWH0; Q8IW74; Q9H5T4	1	4.095	2	-7.11436e+18	237.2
Q8IZ21	0.987755	1.12764	1.16068	0.966176	0.867353	0.667552	0.632687	0.497433	0.31345	0.138541	0.987755	0.972254	0.994616	0.952748	0.916697	0.680381	0.600821	0.512163	0.481276	0.110478	57.893	-0.0650889	0.129738	0.943876	59.309	-0.0473326	0.0427865	0.971872	Q8IZ21	1.41602	-0.0650889	0.795481	Yes	Yes	Yes	Yes	Yes	Yes	Yes	7.83704e+17	78.2	65979	PHACTR4	A2APK6; B9ZVW0; D3DPM3; hsa:65979; Q68DD4; Q6NUN6; Q8IZ21; Q8N384; Q9H395; Q9H6X0; Q9H8W6	1	22.454	5	7.83704e+17	78.2
Q9BWK5	0.987755	0.886001	0.860266	0.86178	0.759204	0.614031	0.470731	0.452475	0.295791	0.10869	0.987755	0.963082	0.968053	0.970436	0.815389	0.686474	0.540023	0.532321	0.471733	0.126599	56.5224	-0.043919	0.00767192	0.987514	59.0005	-0.0437038	0.0495314	0.973581	Q9BWK5	2.47811	-0.043919	0.795481	Yes	Yes	Yes	Yes	Yes	Yes	Yes	-2.72267e+18	16.8	78996	CYREN	A0A024R780; A0A087WWQ8; hsa:78996; Q6NWZ4; Q6ZNR5; Q9BWK5	1	3.805	1	-2.72267e+18	16.8
Q9BY67	0.987755	0.834293	0.863192	0.803441	0.753797	0.569268	0.562304	0.580096	0.449204	0.214318	0.987755	0.949741	0.910993	0.851342	0.955057	0.634684	0.645882	0.599514	0.714416	0.228068	59.2302	-0.0283259	0	0.962838	63.5603	-0.0278716	0	0.85974	Q9BY67	4.33012	-0.0283259	0.795481	Yes	Yes	Yes	Yes	Yes	Yes	Yes	-7.6874e+18	48.5	23705	CADM1	A4FVB5; F5H0J4; H0YGA7; H1ZZV9; H1ZZW1; H1ZZW2; hsa:23705; Q86WB8; Q8N2F4; Q9BY67; X5D2C8	1	73.809	11	-7.6874e+18	48.5
Q9H4Z3	0.987755	1.01229	0.992915	0.893508	0.744063	0.605273	0.508571	0.350958	0.227361	0.0474561	0.987755	0.988097	0.916896	0.832476	0.649163	0.490484	0.420574	0.319542	0.24132	0.058321	55.8827	-0.0627858	0.0227359	0.993677	54.3949	-0.057578	0.052096	0.992903	Q9H4Z3	-1.4878	-0.0627858	0.795481	Yes	Yes	Yes	Yes	Yes	Yes	Yes	-8.16471e+18	80.6	63935	PCIF1	E1P5P1; hsa:63935; Q54AB9; Q9H4Z3; Q9NT85	1	25.209	6	-8.16471e+18	80.6
P60891	0.987755	0.998367	0.919763	0.959011	0.908449	0.67631	0.549439	0.575746	0.261576	0.0696533	0.987755	0.984762	0.915912	0.92327	0.854732	0.627575	0.509267	0.400921	0.223596	0.052157	57.9241	-0.0599458	0.0175354	0.975497	56.4302	-0.0651557	0.0222342	0.994086	P60891	-1.49395	-0.0651557	0.796418	Yes	Yes	Yes	Yes	Yes	Yes	Yes	3.22021e+18	34.8	5631	PRPS1	B1ALA8; B2R6T7; B4DNL6; D3DUX6; hsa:5631; P09329; P60891	1	45.365	6	3.22021e+18	34.8
Q15418	0.987755	0.999362	0.941221	0.853592	0.746226	0.617924	0.431377	0.329205	0.214117	0.0642953	0.987755	1.00227	0.878528	0.760548	0.607853	0.505716	0.39411	0.30909	0.177241	0.0426739	55.3509	-0.063351	0.0394206	0.998773	53.8659	-0.0559705	0.0100461	0.993721	Q15418	-1.485	-0.063351	0.799074	Yes	Yes	Yes	Yes	Yes	Yes	Yes	2.09362e+18	82.7	6195	RPS6KA1	A6NGG4; A8K9K7; B2RDY8; B7Z5J0; E9PRI4; hsa:6195; Q15418; Q5SVM5; Q5SVM8; Q5SVM9; Q96C05; Q9BQK2	1	118.652	14	2.09362e+18	82.7
O75122	0.987755	0.963564	0.932443	0.875085	0.750552	0.653929	0.477542	0.459726	0.293583	0.0834308	0.987755	0.973088	0.927718	0.828938	0.68654	0.584925	0.457053	0.341193	0.200418	0.0602176	56.7136	-0.0502077	0.0206246	0.996261	55.1392	-0.0566798	0.0139119	0.997594	O75122	-1.5744	-0.0566798	0.800369	Yes	Yes	Yes	Yes	Yes	Yes	Yes	6.45222e+18	141	23122	CLASP2	B2RTR1; F5H604; hsa:23122; O75122; Q7L8F6; Q8N6R6; Q9BQT3; Q9BQT4; Q9H7A3; Q9NSZ2	1	104.551	16	6.45222e+18	141
O94905	0.987755	0.793523	0.816375	0.693927	0.566699	0.414544	0.285315	0.210285	0.120303	0.0390364	0.987755	0.881366	0.877544	0.778235	0.722932	0.44174	0.332597	0.255335	0.17315	0.0497862	51.9446	-0.0556038	0	0.985866	53.5551	-0.0617811	0.0204238	0.986914	O94905	1.61056	-0.0617811	0.800369	Yes	Yes	Yes	Yes	Yes	Yes	Yes	1.44014e+18	37.8	11160	ERLIN2	A0JLQ1; A8K5S9; B4DM38; D3DSW0; hsa:11160; O94905; Q6NW21; Q86VS6; Q86W49	1	99.124	12	1.44014e+18	37.8
Q03164	0.987755	0.962569	0.985112	0.770689	0.700804	0.584838	0.488138	0.369811	0.254954	0.0834308	0.987755	0.997269	1.01724	0.81243	0.778013	0.711861	0.547891	0.465128	0.354481	0.120909	55.5414	-0.0517182	0.0367648	0.988685	57.6652	-0.0480655	0.0593375	0.984316	Q03164	2.12382	-0.0517182	0.800369	Yes	Yes	Yes	Yes	Yes	Yes	Yes	-2.65902e+17	431.5	4297	KMT2A	E9PQG7; hsa:4297; Q03164; Q13743; Q13744; Q14845; Q16364; Q59FF2; Q6UBD1; Q9HBJ3; Q9UD94; Q9UMA3	1	82.679	20	-2.65902e+17	431.5
Q6AI08	0.987755	1.0282	0.945122	0.851545	0.69107	0.655875	0.451811	0.371262	0.217428	0.0420981	0.987755	0.927227	0.839176	0.787668	0.633426	0.535165	0.39411	0.303117	0.223596	0.0758647	55.6923	-0.0582398	0	0.990856	54.1179	-0.0512917	0.0261331	0.997419	Q6AI08	-1.57437	-0.0582398	0.800369	Yes	Yes	Yes	Yes	Yes	Yes	Yes	1.1713e+18	128.7	63897	HEATR6	B3KXP3; hsa:63897; Q6AI08; Q6MZX1; Q6MZY2; Q8TDM9; Q9H6B3; Q9H6M7	1	19.453	3	1.1713e+18	128.7
Q8NFT2	0.987755	0.940693	1.04266	1.00814	0.943057	0.689934	0.581224	0.54239	0.306828	0.0773075	0.987755	0.787976	1.03102	1.14023	0.923583	0.661087	0.488524	0.401667	0.310853	0.0488379	58.1224	-0.0661149	0.0579219	0.976094	56.7628	-0.0811999	0.0951874	0.914765	Q8NFT2	-1.35959	-0.0811999	0.800369	Yes	Yes	Yes	Yes	Yes	Yes	Yes	-8.36546e+18	56	261729	STEAP2	A4D1F1; G5E9C6; hsa:261729; Q6UXN6; Q6YPB1; Q8IUE7; Q8NFT2	1	9.712	1	-8.36546e+18	56
Q9HCU5	0.987755	0.858158	0.846611	0.808558	0.718108	0.559537	0.420025	0.349508	0.154517	0.0398019	0.987755	0.925559	0.904107	0.839551	0.872436	0.645854	0.460629	0.354632	0.271314	0.0625884	54.6581	-0.0533198	0	0.983509	56.1859	-0.0593585	0.0263214	0.982262	Q9HCU5	1.52783	-0.0593585	0.800369	Yes	Yes	Yes	Yes	Yes	Yes	Yes	2.82665e+18	45.4	10113	PREB	hsa:10113; Q53SZ8; Q9HCU5; Q9UH94	1	32.378	8	2.82665e+18	45.4
O00541	0.987755	1.03218	1.2982	0.75329	0.727841	0.665606	0.515382	0.287148	0.200873	0.0375056	0.987755	1.12068	0.943459	0.823043	0.754407	0.753497	0.554329	0.43825	0.23723	0.0682782	55.7258	-0.0717992	0.0256679	0.895005	57.061	-0.0569452	0.0022662	0.965836	O00541	1.33526	-0.0717992	0.803635	Yes	Yes	Yes	Yes	Yes	Yes	Yes	3.53089e+18	68	23481	PES1	hsa:23481; O00541; Q6IC29	1	85.289	19	3.53089e+18	68
O43422	0.987755	1.03417	1.03486	1.03168	0.88682	0.715235	0.508571	0.452475	0.258265	0.0658261	0.987755	0.903046	1.04971	0.93624	0.798668	0.631637	0.433449	0.361351	0.182694	0.0682782	57.0834	-0.0768436	0.0718094	0.987017	55.6837	-0.0759216	0.0611812	0.985691	O43422	-1.39965	-0.0768436	0.803635	Yes	Yes	Yes	Yes	Yes	Yes	Yes	-8.65713e+18	87.6	5612	THAP12	A8K728; hsa:5612; O43422; Q17RY9; Q8WTW1; Q9Y3Z4	1	16.978	3	-8.65713e+18	87.6
O95479	0.987755	0.933732	0.940246	0.962082	0.811115	0.586784	0.479056	0.384314	0.271509	0.0704187	0.987755	1.02145	0.968053	0.898508	0.808504	0.631637	0.535016	0.465128	0.456735	0.22143	56.1128	-0.0629394	0.0620104	0.987287	57.7152	-0.0480281	0.232663	0.981407	O95479	1.60239	-0.0629394	0.803635	Yes	Yes	Yes	Yes	Yes	Yes	Yes	2.56473e+18	88.8	9563	H6PD	hsa:9563; O95479; Q4TT33; Q66I35; Q68DT3; R4GMU1	1	15.213	5	2.56473e+18	88.8
P04080	0.987755	1.03019	0.987063	1.02144	0.943057	0.694799	0.674311	0.90495	0.551848	0.136245	0.987755	0.89971	0.93854	0.962182	0.862601	0.601173	0.61298	0.568157	0.646247	0.100521	63.1173	-0.0433665	0	0.881557	60.8587	-0.0353047	0	0.890006	P04080	-2.25864	-0.0433665	0.803635	Yes	Yes	Yes	Yes	Yes	Yes	Yes	2.64563e+18	11.1	1476	CSTB	hsa:1476; P04080	1	38.743	6	2.64563e+18	11.1
P05362	0.987755	0.823355	0.837833	0.771712	0.719189	0.553699	0.513869	0.54384	0.390708	0.197478	0.987755	0.966417	0.955264	0.89497	0.978663	0.695613	0.630146	0.580103	0.609435	0.191084	57.6983	-0.0299024	0	0.970009	61.9684	-0.0351076	0	0.932833	P05362	4.27005	-0.0351076	0.803635	Yes	Yes	Yes	Yes	Yes	Yes	Yes	3.76163e+18	57.8	3383	ICAM1	B2R6M3; hsa:3383; P05362; Q5NKV7; Q96B50	1	73.399	14	3.76163e+18	57.8
P07947	0.987755	0.885007	0.870995	0.750219	0.696478	0.543968	0.412457	0.330655	0.210806	0.067357	0.987755	1.02062	0.908042	0.907941	0.840962	0.60625	0.46349	0.410626	0.320396	0.0806062	54.503	-0.0494114	0	0.994873	56.4385	-0.0577601	0.0687896	0.986101	P07947	1.93554	-0.0577601	0.803635	Yes	Yes	Yes	Yes	Yes	Yes	Yes	-4.7216e+18	60.8	7525	YES1	A6NLB3; D3DUH1; hsa:7525; P07947	1	31.12	2	-4.7216e+18	60.8
P0DMU7	0.987755	0.973508	0.931467	0.894531	0.825175	0.666579	0.510085	0.469878	0.309035	0.12706	0.987755	1.07482	1.04184	1.03175	0.92555	0.775837	0.566488	0.520375	0.428104	0.0990982	57.1531	-0.0533301	0.08663	0.997003	58.7579	-0.0618747	0.0978658	0.968999	P0DMU7	1.60481	-0.0618747	0.803635	Yes	Yes	Yes	Yes	Yes	Yes	Yes	-8.32801e+18	21.2	101060211; 441521; 541465	CT45A6	hsa:101060211; hsa:441521; hsa:541465; P0DMU7; Q8N7B7	1	16.693	4	-8.32801e+18	21.2
P16402	0.987755	1.01229	1.27479	1.05215	1.01011	0.915695	0.670527	0.443774	0.288065	0.0711841	0.987755	1.13235	1.44027	1.14731	0.969811	1.04697	0.806816	0.627885	0.354481	0.0763388	58.098	-0.109589	0.103605	0.935072	59.7825	-0.108697	0.0857173	0.834027	P16402	1.68447	-0.109589	0.803635	Yes	Yes	Yes	Yes	Yes	Yes	Yes	2.45825e+18	22.3	3007	H1-3	B2R751; hsa:3007; P16402; Q2M2I2	1	76.583	5	2.45825e+18	22.3
P40939	0.987755	0.798495	0.773459	0.473876	0.314713	0.241331	0.169524	0.131972	0.087192	0.0214318	0.987755	0.889704	0.8195	0.60608	0.380646	0.285354	0.197412	0.154545	0.098164	0.024656	48.9039	-0.0751335	0.0428781	0.986967	50.1679	-0.0759584	0.0452691	0.995285	P40939	1.26406	-0.0759584	0.803635	Yes	Yes	Yes	Yes	Yes	Yes	Yes	4.54806e+17	82.9	3030	HADHA	B2R7L4; B4DYP2; hsa:3030; P40939; Q16679; Q53T69; Q53TA2; Q96GT7; Q9UQC5	1	246.581	35	4.54806e+17	82.9
P45984	0.987755	1.03218	0.89733	1.06648	0.94522	0.861201	0.541114	0.507584	0.288065	0.140837	0.987755	1.03312	0.971989	0.926807	0.838011	0.597111	0.503545	0.406147	0.290402	0.0715973	57.823	-0.0870989	0.15207	0.971403	56.469	-0.0623688	0.0656987	0.989891	P45984	-1.35394	-0.0870989	0.803635	Yes	Yes	Yes	Yes	Yes	Yes	Yes	2.97458e+18	48.1	5601	MAPK9	A8K0S3; B5BU66; B5M0B4; D3DWQ8; D3DWQ9; hsa:5601; P45984; Q15708; Q15710; Q15711; Q8N5C5	1	25.904	5	2.97458e+18	48.1
P46976	0.987755	1.03814	0.962679	0.985622	0.892227	0.741508	0.617551	0.735272	0.490041	0.189824	0.987755	0.93223	0.926734	0.89615	0.833093	0.688505	0.554329	0.494991	0.507181	0.133237	61.5796	-0.0407755	0.0606681	0.95566	59.3248	-0.0382118	0	0.974846	P46976	-2.25477	-0.0407755	0.803635	Yes	Yes	Yes	Yes	Yes	Yes	Yes	-1.78907e+18	39.4	2992	GYG1	D3DNH0; D3DNH1; D3DNH2; hsa:2992; P46976; Q6FHZ1; Q9UNV0	1	41.873	7	-1.78907e+18	39.4
P53602	0.987755	1.02323	0.97926	0.97334	0.867353	0.574134	0.436675	0.445224	0.328901	0.0995046	0.987755	0.948073	0.991664	0.802997	0.772111	0.559537	0.374082	0.318049	0.175877	0.0450446	56.2833	-0.0661008	0.134315	0.972012	54.777	-0.0674585	0.0274209	0.99183	P53602	-1.50636	-0.0674585	0.803635	Yes	Yes	Yes	Yes	Yes	Yes	Yes	6.32641e+18	43.4	4597	MVD	hsa:4597; P53602; Q53Y65	1	13.624	3	6.32641e+18	43.4
P61224	0.987755	0.817388	0.843685	0.805488	0.767856	0.584838	0.489651	0.478579	0.284754	0.0688878	0.987755	0.980593	0.956248	0.916195	0.976696	0.636715	0.575071	0.468114	0.434921	0.0715973	56.3299	-0.0408051	0	0.968219	58.4292	-0.0517817	0.0213944	0.957698	P61224	2.09931	-0.0517817	0.803635	Yes	Yes	Yes	Yes	Yes	Yes	Yes	-1.78759e+18	20.8	5908	RAP1B	B2R5Z2; B4DQI8; B4DW74; B4DW94; hsa:5908; P09526; P61224; Q502X3; Q5TZR4; Q6DCA1; Q6LES0	1	112.98	5	-1.78759e+18	20.8
Q13057	0.987755	0.991407	0.886601	0.728726	0.655381	0.540075	0.432134	0.393015	0.277028	0.114813	0.987755	0.983928	0.852949	0.649708	0.571461	0.492515	0.361923	0.271013	0.134976	0.0379323	54.8204	-0.0472266	0.0798453	0.991068	52.9406	-0.0550283	0	0.98633	Q13057	-1.8798	-0.0550283	0.803635	Yes	Yes	Yes	Yes	Yes	Yes	Yes	-4.14943e+18	62.3	80347	COASY	B2RA78; B4DLU0; hsa:80347; Q13057; Q6GS23; Q8NBM7; Q8NEW1; Q8WXD4; Q9NRM3	1	26.864	5	-4.14943e+18	62.3
Q5SW96	0.987755	0.993395	0.96658	0.843357	0.829501	0.718154	0.446513	0.358209	0.280339	0.091085	0.987755	0.928895	0.947394	0.793564	0.645229	0.550398	0.429158	0.336714	0.267224	0.0692265	56.2779	-0.064559	0.0765347	0.987791	54.8023	-0.051823	0.037541	0.992732	Q5SW96	-1.47566	-0.064559	0.803635	Yes	Yes	Yes	Yes	Yes	Yes	Yes	-4.80425e+18	33.9	26119	LDLRAP1	A2BHI5; hsa:26119; Q5SW96; Q6TQS9; Q8N2Y0; Q9UFI9	1	21.169	3	-4.80425e+18	33.9
Q8N130	0.987755	0.957597	0.957802	0.900672	0.84356	0.724966	0.512355	0.548191	0.289168	0.096443	0.987755	1.01395	1.18154	0.966898	0.823257	0.891604	0.571495	0.558452	0.501727	0.112849	57.8011	-0.054236	0.0355682	0.986737	59.9223	-0.0529389	0.0709257	0.91719	Q8N130	2.12115	-0.054236	0.803635	Yes	Yes	Yes	Yes	Yes	Yes	Yes	-6.48029e+18	63.5	142680	SLC34A3	A2BFA1; hsa:142680; Q8N130	1	3.232	1	-6.48029e+18	63.5
Q969M3	0.987755	0.823355	0.828079	0.832098	0.773263	0.4885	0.48511	0.524987	0.259369	0.0642953	0.987755	0.936399	0.953296	0.949211	0.944238	0.555475	0.585085	0.50395	0.432194	0.0801321	56.0439	-0.0410283	0	0.939186	58.4839	-0.0472777	0.00292138	0.939875	Q969M3	2.43998	-0.0472777	0.803635	Yes	Yes	Yes	Yes	Yes	Yes	Yes	-3.44119e+18	28	81555	YIPF5	D3DQF5; hsa:81555; Q4VSN6; Q53EX4; Q8NHE5; Q969M3; Q9H338; Q9H3U4	1	11.341	2	-3.44119e+18	28
Q96C36	0.987755	0.824349	0.855389	0.788088	0.711619	0.578999	0.462406	0.403167	0.225154	0.0321477	0.987755	0.934732	0.923783	0.89497	0.836044	0.669211	0.501399	0.466621	0.336757	0.0592693	55.2538	-0.0458033	0	0.978825	57.3627	-0.0508158	0	0.992104	Q96C36	2.10891	-0.0508158	0.803635	Yes	Yes	Yes	Yes	Yes	Yes	Yes	-8.14843e+18	33.6	29920	PYCR2	A8K798; hsa:29920; Q7Z515; Q96C36; Q9Y5J4	1	53.888	8	-8.14843e+18	33.6
Q96CN7	0.987755	0.99439	0.933418	0.990739	0.949546	0.806707	0.617551	0.635205	0.231776	0.0589374	0.987755	0.944738	0.941491	0.932703	0.898993	0.700691	0.563627	0.47334	0.197691	0.045993	58.639	-0.0773704	0.0229806	0.976459	57.241	-0.0702286	0.00592703	0.990139	Q96CN7	-1.39806	-0.0773704	0.803635	Yes	Yes	Yes	Yes	Yes	Yes	Yes	4.78359e+18	32.2	51015	ISOC1	hsa:51015; Q7Z770; Q96CN7	1	57.046	9	4.78359e+18	32.2
Q96DG6	0.987755	1.03615	0.947073	1.06443	0.918183	0.649063	0.550952	0.569945	0.301309	0.0734804	0.987755	0.933898	1.032	0.905583	0.85965	0.635699	0.500684	0.388975	0.268588	0.0568985	58.0014	-0.0632835	0.0505335	0.959372	56.4958	-0.0662082	0.0477601	0.988761	Q96DG6	-1.50562	-0.0662082	0.803635	Yes	Yes	Yes	Yes	Yes	Yes	Yes	1.47926e+18	28	134147	CMBL	D3DTC7; hsa:134147; Q8TED6; Q96DG6	1	19.567	7	1.47926e+18	28
Q9UG56	0.987755	0.842248	0.77541	0.646846	0.500729	0.341561	0.285315	0.204484	0.119199	0.0244935	0.987755	0.912218	0.849014	0.732248	0.613755	0.470174	0.335458	0.252348	0.177241	0.0360357	51.1895	-0.0568085	0	0.995877	53.1299	-0.0558402	0	0.99926	Q9UG56	1.9404	-0.0568085	0.803635	Yes	Yes	Yes	Yes	Yes	Yes	Yes	2.45933e+18	46.6	23761	PISD	B1AKM7; hsa:23761; O43207; O95535; Q6IC28; Q96GQ2; Q9UG56; Q9UGA9	1	7.288	3	2.45933e+18	46.6
Q92667	0.987755	0.819377	0.864168	0.674481	0.553721	0.415517	0.288342	0.247991	0.160036	0.0336785	0.987755	0.954744	0.883447	0.753473	0.674737	0.491499	0.356201	0.311329	0.218142	0.0635367	52.1749	-0.0545229	0	0.988824	53.9006	-0.0559508	0.0403934	0.997496	Q92667	1.72573	-0.0559508	0.807912	Yes	Yes	Yes	Yes	Yes	Yes	Yes	3.4149e+18	97.3	8165	AKAP1	A8K8Q1; D3DTZ0; hsa:8165; Q13320; Q92667; Q9BW14	1	12.081	3	3.4149e+18	97.3
P63261	0.987755	0.881029	0.844661	0.84131	0.808952	0.683122	0.457865	0.29875	0.17328	0.0359748	0.987755	1.34081	1.01528	1.09307	0.964893	0.843876	0.560051	0.378523	0.260407	0.039829	55.5943	-0.0633046	0	0.970295	57.2619	-0.104917	0.0797455	0.912633	P63261	1.66758	-0.104917	0.816533	Yes	Yes	Yes	Yes	Yes	Yes	Yes	6.98012e+18	41.8	71	ACTG1	A8K7C2; hsa:71; P02571; P14104; P63261; P99022; Q5U032; Q96E67	1	459.178	1	6.98012e+18	41.8
Q9Y4K0	0.987755	0.94467	0.907083	0.839263	0.754878	0.706477	0.535059	0.612002	0.382983	0.189824	0.987755	0.955577	0.892301	0.878462	0.822274	0.688505	0.481372	0.387482	0.425377	0.167376	59.1247	-0.0355401	0.0346295	0.978611	57.1583	-0.0485003	0.146774	0.972895	Q9Y4K0	-1.96644	-0.0485003	0.817754	Yes	Yes	Yes	Yes	Yes	Yes	Yes	5.29699e+18	86.7	4017	LOXL2	B2R5Q0; hsa:4017; Q53HV3; Q9BW70; Q9Y4K0; Q9Y5Y8	1	12.806	3	5.29699e+18	86.7
Q8NCM8	0.987755	0.791534	0.880749	0.813675	0.669441	0.587757	0.491165	0.538039	0.311242	0.122467	0.987755	1.01728	0.964118	0.819505	0.647196	0.619451	0.40913	0.338953	0.186784	0.0388806	56.7092	-0.0355557	0	0.955464	54.9483	-0.0600547	0.00488745	0.988052	Q8NCM8	-1.76094	-0.0600547	0.818343	Yes	Yes	Yes	Yes	Yes	Yes	Yes	2.68008e+18	492.3	79659	DYNC2H1	hsa:79659; O00432; Q16693; Q3C1U8; Q4AC93; Q6ZMX7; Q6ZUM6; Q7Z363; Q8N977; Q8NCM8; Q92815; Q9HAE4	1	12.788	3	2.68008e+18	492.3
Q9P2E5	0.987755	0.915833	0.952925	0.825957	0.777589	0.684095	0.449541	0.387214	0.220739	0.0872579	0.987755	1.08232	0.947394	0.919732	0.877354	0.833721	0.50426	0.423318	0.290402	0.0806062	56.0135	-0.0578905	0.0351408	0.988527	57.3274	-0.0744432	0.0784699	0.978743	Q9P2E5	1.31397	-0.0744432	0.820926	Yes	Yes	Yes	Yes	Yes	Yes	Yes	1.90384e+17	85.9	54480	CHPF2	B2DBD8; hsa:54480; Q6P2I4; Q6UXD2; Q9P2E5	1	21.036	5	1.90384e+17	85.9
P09601	0.987755	0.782585	0.8154	0.798323	0.70513	0.603327	0.362508	0.258143	0.178799	0.0451598	0.987755	0.896375	0.987729	0.873746	0.827192	0.642808	0.385527	0.318049	0.238593	0.0711231	54.1357	-0.0522616	0	0.95453	55.4486	-0.0729667	0.0740229	0.984416	P09601	1.31286	-0.0729667	0.821468	Yes	Yes	Yes	Yes	Yes	Yes	Yes	-6.34658e+18	32.8	3162	HMOX1	hsa:3162; P09601	1	28.782	4	-6.34658e+18	32.8
Q15545	0.987755	1.06499	0.986087	0.945706	0.86519	0.906937	0.565331	0.768628	0.46576	0.259477	0.987755	0.903046	0.920831	0.911478	0.815389	0.650932	0.552183	0.542773	0.509908	0.17354	61.6187	-0.0444053	0.199653	0.911358	59.7776	-0.0345057	0.00368942	0.968982	Q15545	-1.84109	-0.0444053	0.821468	Yes	Yes	Yes	Yes	Yes	Yes	Yes	-5.92917e+18	40.2	6879	TAF7	B2RBV9; hsa:6879; Q13036; Q15545	1	27.695	6	-5.92917e+18	40.2
E9PRG8	0.987755	1.05505	1.0963	1.01326	0.887901	0.768756	0.611496	0.643907	0.440375	0.233453	0.987755	1.03229	1.06545	1.00345	0.880305	0.847938	0.617272	0.61146	0.613525	0.231861	59.9202	-0.0529317	0.220806	0.959097	62.0032	-0.0416238	0.175767	0.939396	E9PRG8	2.08304	-0.0529317	0.822088	Yes	Yes	Yes	Yes	Yes	Yes	Yes	-5.51589e+18	14.2	102288414	C11orf98	A0A0B4J220; E9PRG8; hsa:102288414	1	24.268	5	-5.51589e+18	14.2
Q9UNA1	0.987755	0.909867	0.859291	0.710303	0.579677	0.599435	0.393537	0.310352	0.219636	0.0949121	0.987755	0.903046	1.05364	0.846625	0.696375	0.618436	0.469928	0.430784	0.222232	0.00474154	54.0027	-0.0472892	0.0276623	0.984218	55.9147	-0.0569601	0	0.972905	Q9UNA1	1.91198	-0.0569601	0.82395	Yes	Yes	Yes	Yes	Yes	Yes	Yes	6.35794e+18	92.2	23092	ARHGAP26	hsa:23092; O75117; Q5D035; Q9BYS6; Q9BYS7; Q9UJ00; Q9UNA1	1	4.647	2	6.35794e+18	92.2
O00116	0.987755	0.802473	0.828079	0.704162	0.577514	0.389243	0.237636	0.18128	0.105955	0.0306168	0.987755	0.902212	0.873609	0.780593	0.734735	0.416353	0.253203	0.165744	0.104981	0.0275009	51.7836	-0.0616167	0	0.984639	53.0222	-0.0779752	0.00375719	0.98536	O00116	1.23864	-0.0779752	0.826477	Yes	Yes	Yes	Yes	Yes	Yes	Yes	-8.43894e+18	72.9	8540	AGPS	A5D8U9; hsa:8540; O00116; Q2TU35	1	167.437	23	-8.43894e+18	72.9
O00221	0.987755	0.966547	0.853439	0.835169	0.789486	0.522559	0.391267	0.349508	0.222947	0.0344439	0.987755	0.905547	1.09693	1.02114	0.897026	0.566646	0.530725	0.318795	0.331304	0.0578468	54.9804	-0.0574459	0	0.987137	56.2191	-0.0770574	0.110619	0.945193	O00221	1.23868	-0.0770574	0.826477	Yes	Yes	Yes	Yes	Yes	Yes	Yes	-2.48697e+18	52.8	4794	NFKBIE	hsa:4794; O00221; Q5T9V9	1	5.399	1	-2.48697e+18	52.8
P10620	0.987755	0.820372	0.840759	0.80037	0.752715	0.54786	0.506301	0.558343	0.327798	0.0443944	0.987755	1.05564	0.93854	0.900866	0.964893	0.612343	0.605827	0.512909	0.467643	0.0573727	56.7525	-0.0377858	0	0.946869	58.9781	-0.0479491	0	0.946221	P10620	2.22561	-0.0479491	0.826477	Yes	Yes	Yes	Yes	Yes	Yes	Yes	-3.37372e+18	17.6	4257	MGST1	A8K533; G5EA53; hsa:4257; P10620	1	22.98	3	-3.37372e+18	17.6
P61764	0.987755	0.968536	0.895379	0.771712	0.599144	0.478769	0.375374	0.307451	0.20308	0.061999	0.987755	0.999771	0.949361	0.824222	0.660966	0.584925	0.443463	0.394948	0.336757	0.12328	53.6385	-0.05704	0.0488433	0.996281	55.5427	-0.0503514	0.116789	0.987566	P61764	1.90424	-0.05704	0.826477	Yes	Yes	Yes	Yes	Yes	Yes	Yes	-5.62078e+18	67.5	6812	STXBP1	B1AM97; hsa:6812; P61764; Q28208; Q62759; Q64320; Q68CM6; Q96TG8	1	63.285	14	-5.62078e+18	67.5
Q7L9L4	0.987755	1.06599	0.953901	0.998927	0.946301	0.758051	0.61528	0.617803	0.229569	0.0428635	0.987755	0.973922	0.945426	0.912658	0.83506	0.653978	0.567919	0.458408	0.235866	0.0545277	58.4634	-0.07461	0.0044681	0.974959	57.0995	-0.0595393	0	0.995121	Q7L9L4	-1.36387	-0.07461	0.826477	Yes	Yes	Yes	Yes	Yes	Yes	Yes	-3.81274e+18	25.1	92597	MOB1B	B2R8U6; B4DRY3; hsa:92597; Q7L9L4; Q8IY23	1	36.474	5	-3.81274e+18	25.1
Q9UNL4	0.987755	1.0272	1.10898	0.874061	0.986316	0.787245	0.675825	0.696116	0.509908	0.226564	0.987755	1.08566	1.02019	0.905583	0.957024	0.677335	0.661618	0.550239	0.485367	0.17923	61.7091	-0.045324	0.162659	0.94233	59.8801	-0.047373	0.139635	0.954723	Q9UNL4	-1.82902	-0.047373	0.826477	Yes	Yes	Yes	Yes	Yes	Yes	Yes	1.78569e+18	28.5	51147	ING4	A4KYM4; A4KYM6; D3DUR8; hsa:51147; Q0EF62; Q0EF63; Q4VBQ6; Q96E15; Q9H3J0; Q9UNL4	1	8.104	4	1.78569e+18	28.5
Q9Y3E5	0.987755	0.890973	0.867094	0.757383	0.669441	0.41649	0.286828	0.187081	0.0905031	0.0244935	0.987755	0.875529	0.933621	0.844267	0.896042	0.526026	0.314	0.218752	0.129522	0.0327166	52.7906	-0.0696706	0	0.992252	54.4459	-0.0953681	0.0389601	0.971711	Q9Y3E5	1.65534	-0.0953681	0.826477	Yes	Yes	Yes	Yes	Yes	Yes	Yes	5.01613e+18	19.2	51651	PTRH2	B3KUY4; hsa:51651; Q9NTE5; Q9Y3E5	1	45.537	6	5.01613e+18	19.2
P29372	0.987755	0.961575	0.971457	0.889414	0.730004	0.638359	0.443486	0.411868	0.284754	0.0895542	0.987755	0.774635	0.886398	0.764085	0.777029	0.604219	0.390533	0.259814	0.163607	0.0445705	56.0724	-0.0560653	0.0660707	0.993566	54.5347	-0.056815	0	0.948042	P29372	-1.53767	-0.056815	0.827379	Yes	Yes	Yes	Yes	Yes	Yes	Yes	-2.85405e+18	32.8	4350	MPG	G5E9E2; hsa:4350; P29372; Q13770; Q15275; Q15961; Q5J9I4; Q96BZ6; Q96S33; Q9NNX5	1	14.822	2	-2.85405e+18	32.8
P48060	0.987755	0.829321	0.877823	0.760454	0.730004	0.60722	0.468461	0.414769	0.257161	0.0604682	0.987755	1.03146	1.00347	0.893791	1.0003	0.507747	0.595099	0.424812	0.339484	0.043148	55.6713	-0.0435022	0	0.980266	57.2549	-0.0603272	0.0294882	0.929505	P48060	1.58357	-0.0603272	0.827379	Yes	Yes	Yes	Yes	Yes	Yes	Yes	-5.80922e+17	30.3	11010	GLIPR1	A7YET6; F8VUC2; hsa:11010; P48060; Q15409; Q969K2	1	21.662	4	-5.80922e+17	30.3
P52435	0.987755	1.06897	1.01535	0.902719	0.768937	0.626682	0.44727	0.346608	0.247228	0.0918504	0.987755	0.877197	0.877544	0.767623	0.622607	0.573754	0.390533	0.319542	0.214052	0.058321	55.6528	-0.0700834	0.0975553	0.990156	54.2715	-0.0495659	0	0.99235	P52435	-1.38128	-0.0700834	0.827379	Yes	Yes	Yes	Yes	Yes	Yes	Yes	-7.85057e+18	13.3	5439	POLR2J	A5D6V8; hsa:5439; O43375; P52435	1	19.508	3	-7.85057e+18	13.3
P82914	0.987755	0.787557	0.793942	0.489229	0.357972	0.254954	0.214932	0.159526	0.120303	0.0298514	0.987755	0.939735	0.744732	0.577781	0.479988	0.385888	0.278237	0.217259	0.132249	0.105262	49.2829	-0.0686067	0.0544246	0.981594	50.8258	-0.0608597	0.0911148	0.990664	P82914	1.54296	-0.0686067	0.827379	Yes	Yes	Yes	Yes	Yes	Yes	Yes	-7.68231e+18	29.8	64960	MRPS15	B2RD82; hsa:64960; P82914; Q9H2K1	1	12.833	5	-7.68231e+18	29.8
Q96DA6	0.987755	0.786562	0.847587	0.738961	0.685663	0.499205	0.365536	0.320503	0.160036	0.0566411	0.987755	0.868858	0.84803	0.784131	0.893092	0.572739	0.441317	0.340446	0.275405	0.0682782	53.6809	-0.0492632	0	0.972837	55.7412	-0.0507009	0	0.950281	Q96DA6	2.0603	-0.0507009	0.827379	Yes	Yes	Yes	Yes	Yes	Yes	Yes	-9.66877e+17	12.5	131118	DNAJC19	B2R4B1; C9JBV1; hsa:131118; Q96DA6	1	16.891	6	-9.66877e+17	12.5
Q99666	0.987755	0.940693	0.834907	0.828004	0.751634	0.528398	0.433648	0.371262	0.217428	0.0566411	0.987755	1.01645	0.888366	0.968077	0.813421	0.700691	0.455622	0.377776	0.286312	0.0739681	55.093	-0.0518896	0	0.990365	56.4261	-0.0662395	0.0688963	0.984927	Q99666	1.33305	-0.0662395	0.827379	Yes	Yes	Yes	Yes	Yes	Yes	Yes	-4.84087e+18	198.8	729540; 84220	RGPD5; RGPD6	hsa:729540; hsa:84220; Q53QN2; Q53T03; Q59GM7; Q99666; Q9H0B2	1	161.751	1	-4.84087e+18	198.8
Q9P032	0.987755	0.820372	0.845636	0.726679	0.655381	0.543968	0.317857	0.262494	0.141273	0.0390364	0.987755	0.873861	0.873609	0.821863	0.829159	0.564615	0.356201	0.263547	0.174514	0.0393548	53.3362	-0.0541017	0	0.978657	54.6695	-0.0673368	0.0054857	0.974218	Q9P032	1.33329	-0.0673368	0.827379	Yes	Yes	Yes	Yes	Yes	Yes	Yes	2.00247e+18	20.3	29078	NDUFAF4	B2R4J5; hsa:29078; Q9P032	1	42.362	9	2.00247e+18	20.3
Q9Y6X4	0.987755	1.03417	1.05729	0.989716	1.05229	0.804761	0.600901	0.471328	0.284754	0.10869	0.987755	0.934732	0.964118	0.924449	0.836044	0.625544	0.488524	0.392708	0.304036	0.0682782	57.8388	-0.0921587	0.125951	0.982589	56.5152	-0.060309	0.0536233	0.991054	Q9Y6X4	-1.32353	-0.0921587	0.827379	Yes	Yes	Yes	Yes	Yes	Yes	Yes	8.77305e+18	74.9	26049	FAM169A	A8K1T9; hsa:26049; Q6MZT0; Q9H989; Q9Y6X4	1	25.839	5	8.77305e+18	74.9
Q16822	0.987755	0.93771	0.873921	0.781947	0.834908	0.480715	0.38824	0.387214	0.25385	0.114048	0.987755	0.968919	0.865739	0.772339	0.597034	0.474236	0.332597	0.275493	0.219506	0.0502603	54.9377	-0.0545348	0.0864968	0.966145	53.3287	-0.0585138	0.0466872	0.996089	Q16822	-1.60894	-0.0585138	0.827575	Yes	Yes	Yes	Yes	Yes	Yes	Yes	5.38434e+18	70.7	5106	PCK2	B4DW73; hsa:5106; O43253; Q16822; Q86U01; Q9BV62	1	23.676	6	5.38434e+18	70.7
Q7Z7L9	0.987755	0.924782	0.850513	0.723608	0.591574	0.605273	0.448027	0.535139	0.396227	0.15538	0.987755	0.991432	1.04971	0.698053	0.680638	0.533134	0.437741	0.368817	0.218142	0.0597434	56.6288	-0.0329356	0.0298203	0.959594	54.7857	-0.05549	0.0364901	0.963225	Q7Z7L9	-1.84312	-0.05549	0.827575	Yes	Yes	Yes	Yes	Yes	Yes	Yes	2.94538e+18	69.5	54993	ZSCAN2	A6NG83; B2RMQ9; hsa:54993; Q6ZQY9; Q7Z7L9; Q9NWU4	1	2.678	1	2.94538e+18	69.5
Q9NVS2	0.987755	0.870091	0.822227	0.597719	0.483425	0.398001	0.311803	0.256693	0.136858	0.0375056	0.987755	0.935565	0.869674	0.738144	0.594083	0.465096	0.334743	0.281466	0.186784	0.0303459	51.5219	-0.0538719	0.0151083	0.990351	53.2105	-0.0561157	0.0063887	0.998544	Q9NVS2	1.68863	-0.0561157	0.827575	Yes	Yes	Yes	Yes	Yes	Yes	Yes	6.86513e+18	22.2	55168	MRPS18A	A6XND3; hsa:55168; Q5QPA4; Q9NVS2	1	4.486	2	6.86513e+18	22.2
Q9Y3M8	0.987755	0.972513	0.922689	0.883273	0.699722	0.583865	0.494949	0.340807	0.240606	0.0597028	0.987755	1.07482	0.971989	0.972794	0.758341	0.629606	0.526433	0.459901	0.374932	0.100995	55.5601	-0.056268	0.0199994	0.994566	57.2515	-0.0534646	0.0892951	0.972089	Q9Y3M8	1.69139	-0.056268	0.827575	Yes	Yes	Yes	Yes	Yes	Yes	Yes	-7.42387e+18	124.9	90627	STARD13	A2A309; A2A310; hsa:90627; Q5HYH1; Q5TAE3; Q6UN61; Q86TP6; Q86WQ3; Q86XT1; Q9Y3M8	1	16.449	4	-7.42387e+18	124.9
Q9Y679	0.987755	0.826338	0.798819	0.639682	0.505055	0.399947	0.301964	0.249441	0.151206	0.0405673	0.987755	0.94307	0.894269	0.72989	0.595066	0.456972	0.354055	0.256081	0.189511	0.0578468	51.6397	-0.0516246	0.00033267	0.994252	53.1137	-0.0588862	0.0444644	0.997631	Q9Y679	1.47404	-0.0588862	0.827575	Yes	Yes	Yes	Yes	Yes	Yes	Yes	3.62946e+17	45.8	550	AUP1	C0H5W8; hsa:550; Q9H866; Q9UNQ6; Q9Y679; Q9Y685	1	47.02	8	3.62946e+17	45.8
Q9Y692	0.987755	0.950637	0.956827	0.946729	0.812197	0.7201	0.524464	0.48293	0.330005	0.120936	0.987755	0.973922	0.926734	0.86785	0.771127	0.747404	0.419144	0.386735	0.214052	0.0474154	57.6002	-0.0550017	0.0852257	0.993772	56.1579	-0.063456	0.00599164	0.984215	Q9Y692	-1.44222	-0.063456	0.827575	Yes	Yes	Yes	Yes	Yes	Yes	Yes	-4.83547e+18	62.6	10691	GMEB1	B1AT48; hsa:10691; Q9NWH1; Q9UKD0; Q9Y692	1	12.123	2	-4.83547e+18	62.6
O95825	0.987755	1.01726	0.972432	1.04396	0.953872	0.772648	0.684149	0.852742	0.470175	0.0750112	0.987755	0.985596	0.971989	0.930345	0.896042	0.731156	0.617272	0.563678	0.512634	0.0502603	61.7584	-0.0548701	0	0.934258	59.9187	-0.0466376	0	0.978075	O95825	-1.83969	-0.0548701	0.827782	Yes	Yes	Yes	Yes	Yes	Yes	Yes	2.90187e+18	38.7	9946	CRYZL1	B2RDX1; B3KQ77; hsa:9946; O95825; Q96DY0; Q9NVY7	1	60.215	10	2.90187e+18	38.7
P00519	0.987755	0.984446	1.00169	0.768642	0.717026	0.668525	0.425323	0.290048	0.240606	0.052814	0.987755	0.838006	0.961167	0.813609	0.446546	0.540243	0.406984	0.283705	0.227686	0.0725456	55.2888	-0.0602419	0.0227688	0.978842	53.5515	-0.0526062	0.0505027	0.93619	P00519	-1.73728	-0.0602419	0.827782	Yes	Yes	Yes	Yes	Yes	Yes	Yes	8.76116e+17	122.8	25	ABL1	A3KFJ3; hsa:25; P00519; Q13869; Q13870; Q16133; Q17R61; Q45F09	1	7.872	2	8.76116e+17	122.8
Q9Y508	0.987755	1.06499	0.971457	1.03577	0.93116	0.602354	0.65312	0.738173	0.530878	0.135479	0.987755	0.930562	0.887382	0.869029	0.831126	0.542274	0.582939	0.535307	0.568533	0.101469	61.5689	-0.0413819	0	0.898857	59.3847	-0.0342022	0	0.919597	Q9Y508	-2.1842	-0.0413819	0.829178	Yes	Yes	Yes	Yes	Yes	Yes	Yes	-6.38077e+18	25.7	55905	RNF114	B2RDQ9; B4DWY5; E1P627; hsa:55905; Q6N0B0; Q9Y508	1	20.362	6	-6.38077e+18	25.7
Q15742	0.987755	0.982457	0.96463	0.889414	0.798138	0.671445	0.511598	0.472778	0.315657	0.091085	0.987755	0.959747	0.876561	0.818326	0.752439	0.613358	0.435595	0.376283	0.274041	0.0559502	57.2296	-0.0524366	0.040984	0.997455	55.7239	-0.0507938	0	0.996302	Q15742	-1.5057	-0.0524366	0.832624	Yes	Yes	Yes	Yes	Yes	Yes	Yes	-2.22698e+18	56.6	4665	NAB2	B2RAK3; hsa:4665; O76006; Q14797; Q15742	1	17.389	5	-2.22698e+18	56.6
Q8WUF5	0.987755	0.986435	0.975359	0.979481	0.820849	0.657821	0.48511	0.493082	0.391812	0.117109	0.987755	0.961414	0.931653	0.871387	0.799651	0.62656	0.439171	0.348659	0.263134	0.0654333	57.5302	-0.053679	0.10888	0.977532	55.7981	-0.0613254	0.0454759	0.996529	Q8WUF5	-1.7321	-0.0613254	0.832624	Yes	Yes	Yes	Yes	Yes	Yes	Yes	-7.31243e+18	89	10848	PPP1R13L	hsa:10848; Q2PNZ9; Q5DU71; Q5I1X4; Q6P1R7; Q6PKF8; Q8WUF5; Q9Y290	1	50.008	13	-7.31243e+18	89
Q96B23	0.987755	1.04809	1.04558	0.911931	0.85113	0.674364	0.562304	0.751225	0.562885	0.270193	0.987755	0.951408	0.997567	0.904404	0.893092	0.756543	0.658757	0.615939	0.80031	0.31389	62.3491	-0.0335724	0.176499	0.895351	66.5236	-0.0251073	0	0.856128	Q96B23	4.17449	-0.0335724	0.832624	Yes	Yes	Yes	Yes	Yes	Yes	Yes	5.0063e+18	43.4	147339	C18orf25	A8K123; A8KAB6; hsa:147339; Q5BIX2; Q5XG78; Q6N058; Q86TB5; Q8TCQ5; Q96B23	1	11.097	3	5.0063e+18	43.4
O43765	0.987755	1.03317	0.978285	1.03577	0.933323	0.656848	0.602415	0.632305	0.388501	0.153849	0.987755	0.933064	0.972972	0.931524	0.861617	0.643823	0.547176	0.433771	0.349028	0.0848736	59.2065	-0.0536339	0.121328	0.954246	57.3744	-0.0554799	0.0540726	0.987949	O43765	-1.83212	-0.0554799	0.833709	Yes	Yes	Yes	Yes	Yes	Yes	Yes	-5.92143e+18	34	6449	SGTA	D6W610; hsa:6449; O43765; Q6FIA9; Q9BTZ9	1	71.704	12	-5.92143e+18	34
Q13049	0.987755	0.987429	0.975359	0.919095	0.869516	0.703557	0.49949	0.448124	0.299102	0.0688878	0.987755	0.986429	0.943459	0.886716	0.756374	0.653978	0.442032	0.347912	0.214052	0.0507345	57.1573	-0.0625601	0.048699	0.995587	55.7172	-0.0644381	0.0231711	0.998294	Q13049	-1.44014	-0.0644381	0.833709	Yes	Yes	Yes	Yes	Yes	Yes	Yes	4.33009e+18	71.9	22954	TRIM32	hsa:22954; Q13049; Q9NQP8	1	21.674	4	4.33009e+18	71.9
P04637	0.987755	1.04809	0.982186	0.853592	0.782997	0.724966	0.526734	0.395916	0.264887	0.0681224	0.987755	1.01144	1.0625	0.681545	0.627525	0.627575	0.441317	0.371803	0.216779	0.0606917	56.7956	-0.060123	0.0282836	0.98951	55.0671	-0.0536264	0.0205223	0.945823	P04637	-1.72854	-0.060123	0.834614	Yes	Yes	Yes	Yes	Yes	Yes	Yes	2.631e+18	43.6	7157	TP53	hsa:7157; P04637; Q15086; Q15087; Q15088; Q16535; Q16807; Q16808; Q16809; Q16810; Q16811; Q16848; Q2XN98; Q3LRW1; Q3LRW2; Q3LRW3; Q3LRW4; Q3LRW5; Q86UG1; Q8J016; Q99659; Q9BTM4; Q9HAQ8; Q9NP68; Q9NPJ2; Q9NZD0; Q9UBI2; Q9UQ61	1	34.735	9	2.631e+18	43.6
Q9Y4W6	0.987755	0.73386	0.717864	0.484111	0.375276	0.281228	0.194498	0.162427	0.0849846	0.0306168	0.987755	0.855517	0.750635	0.597826	0.456382	0.345268	0.240328	0.185155	0.118615	0.0322425	49.0208	-0.0602758	0.0175269	0.984645	50.5864	-0.0591581	0.0152478	0.997983	Q9Y4W6	1.56558	-0.0602758	0.835651	Yes	Yes	Yes	Yes	Yes	Yes	Yes	-3.819e+18	88.5	10939	AFG3L2	hsa:10939; Q6P1L0; Q9Y4W6	1	77.265	15	-3.819e+18	88.5
O14925	0.987755	0.945665	0.96658	0.88839	0.798138	0.605273	0.541871	0.519186	0.359805	0.0413327	0.987755	0.949741	0.973956	0.992839	0.999318	0.686474	0.598675	0.540533	0.505817	0.0450446	57.6158	-0.0473716	0	0.98451	59.6295	-0.0513042	0	0.946311	O14925	2.01364	-0.0513042	0.836474	Yes	Yes	Yes	Yes	Yes	Yes	Yes	3.63374e+18	21.9	100287932	TIMM23	hsa:100287932; O14925; Q53FF8; Q5T1E6; Q6P5S5	1	25.72	4	3.63374e+18	21.9
O60239	0.987755	0.995384	0.976334	0.879179	0.745145	0.653929	0.491922	0.477129	0.294687	0.101801	0.987755	1.02395	0.973956	0.81243	0.655065	0.642808	0.427012	0.387482	0.193601	0.0668557	56.8333	-0.0519092	0.0566424	0.992576	55.3268	-0.0575125	0.0251985	0.982328	O60239	-1.5065	-0.0575125	0.836474	Yes	Yes	Yes	Yes	Yes	Yes	Yes	-8.29441e+18	50.4	9467	SH3BP5	B3KQW6; hsa:9467; O60239; Q5JWV9	1	10.913	3	-8.29441e+18	50.4
O75190	0.987755	1.00931	1.04949	0.924213	0.878168	0.752213	0.521437	0.429271	0.260472	0.0773075	0.987755	0.95391	0.837209	0.78531	0.718998	0.613358	0.482802	0.366577	0.286312	0.0872444	57.1154	-0.073672	0.0703051	0.99362	55.7749	-0.0449185	0	0.994447	O75190	-1.34044	-0.073672	0.836474	Yes	Yes	Yes	Yes	Yes	Yes	Yes	-2.76683e+18	36.1	10049	DNAJB6	A4D232; A8K7D8; A8KAG0; B4DN73; E9PCZ2; hsa:10049; O75190; O95806; Q53EN8; Q59EF2; Q6FIC8; Q75MA2; Q9UIK6	1	53.812	9	-2.76683e+18	36.1
O95671	0.987755	1.01627	0.974383	0.882249	0.804626	0.574134	0.454838	0.353859	0.201976	0.0520486	0.987755	0.938901	0.89722	0.751115	0.621623	0.560553	0.36693	0.332234	0.17315	0.0507345	55.5596	-0.0680056	0.0392566	0.996011	54.0894	-0.0538812	0	0.99389	O95671	-1.47014	-0.0680056	0.836474	Yes	Yes	Yes	Yes	Yes	Yes	Yes	3.81815e+18	68.8	8623	ASMTL	B4DX75; F5GXH4; hsa:8623; J3JS33; O95671; Q5JQ53; Q8NBH5; Q96G02; Q9BUL6	1	1.305	1	3.81815e+18	68.8
P16949	0.987755	0.981463	0.941221	0.97027	0.918183	0.793083	0.666743	0.873045	0.71078	0.438586	0.987755	0.994768	0.940507	0.891433	0.908829	0.79107	0.663764	0.607727	0.864389	0.300614	70.8543	-0.0216936	0	0.869759	67.1227	-0.0250452	0	0.802259	P16949	-3.73158	-0.0250452	0.836474	Yes	Yes	Yes	Yes	Yes	Yes	Yes	-4.26765e+18	17.3	3925	STMN1	A2A2D1; B2R4E7; B7Z8N4; D3DPJ5; hsa:3925; P16949	1	77.959	11	-4.26765e+18	17.3
P23434	0.987755	0.886996	0.954876	0.963105	0.97442	0.717181	0.601658	0.580096	0.389605	0.0788383	0.987755	0.857185	0.89722	0.925628	0.898993	0.587971	0.592953	0.565918	0.636703	0.163109	59.205	-0.0538575	0.00749162	0.965773	61.2196	-0.0310523	0	0.873253	P23434	2.01453	-0.0538575	0.836474	Yes	Yes	Yes	Yes	Yes	Yes	Yes	-4.71179e+18	18.9	2653	GCSH	hsa:2653; P23434; Q9H1E9	1	21.142	1	-4.71179e+18	18.9
P24386	0.987755	1.11968	0.938295	1.02554	1.02741	1.0928	0.504787	0.578646	0.315657	0.104863	0.987755	0.983928	1.00445	0.927986	0.91473	0.754512	0.488524	0.392708	0.33403	0.0753905	58.3578	-0.105831	0.147488	0.909257	57.0662	-0.0722829	0.0933405	0.985488	P24386	-1.29153	-0.105831	0.836474	Yes	Yes	Yes	Yes	Yes	Yes	Yes	2.59418e+18	73.4	1121	CHM	A1L4D2; hsa:1121; O43732; P24386	1	10.94	3	2.59418e+18	73.4
P55210	0.987755	1.07195	0.99194	1.00609	0.863027	0.67631	0.528248	0.533689	0.317864	0.061999	0.987755	0.962248	0.911977	0.844267	0.756374	0.562584	0.476365	0.406893	0.310853	0.0450446	57.7943	-0.060963	0.0378206	0.976486	56.0844	-0.0494198	0	0.994168	P55210	-1.70993	-0.060963	0.836474	Yes	Yes	Yes	Yes	Yes	Yes	Yes	1.01562e+18	34.3	840	CASP7	B4DQU7; B5BU45; D3DRB8; hsa:840; P55210; Q13364; Q53YD5; Q5SVL0; Q5SVL3; Q96BA0	1	17.396	4	1.01562e+18	34.3
P69849	0.987755	0.835287	0.863192	0.792182	0.706211	0.496285	0.339804	0.268295	0.160036	0.0482215	0.987755	0.895541	0.923783	0.864313	0.861617	0.543289	0.384096	0.297891	0.218142	0.0531053	53.7593	-0.0578207	0	0.982834	55.0273	-0.0718268	0.0533077	0.978215	P69849	1.26808	-0.0718268	0.836474	Yes	Yes	Yes	Yes	Yes	Yes	Yes	8.50276e+18	134	408050	NOMO3	hsa:408050; P69849	1	266.531	3	8.50276e+18	134
P82675	0.987755	0.813411	0.80272	0.442148	0.311468	0.263712	0.197525	0.156626	0.105955	0.0336785	0.987755	0.894707	0.812614	0.511749	0.38458	0.364562	0.233891	0.202327	0.129522	0.0403031	48.9177	-0.0773433	0.0750512	0.97728	50.1303	-0.0662831	0.0708211	0.981267	P82675	1.21256	-0.0773433	0.836474	Yes	Yes	Yes	Yes	Yes	Yes	Yes	-7.28942e+18	48	64969	MRPS5	hsa:64969; P82675; Q4ZFY5; Q96LJ6; Q9BWI4; Q9BYC4	1	25.885	7	-7.28942e+18	48
Q03113	0.987755	0.794517	0.957802	0.777853	0.778671	0.63252	0.435161	0.437973	0.217428	0.0589374	0.987755	0.868025	0.741781	0.665037	0.694408	0.523995	0.423435	0.335967	0.244047	0.0573727	55.8682	-0.0494427	0	0.953714	53.9765	-0.041367	0	0.977555	Q03113	-1.89176	-0.0494427	0.836474	Yes	Yes	Yes	Yes	Yes	Yes	Yes	-3.2446e+18	44.3	2768	GNA12	A4D204; B3KXS2; B7Z3F7; hsa:2768; Q03113; Q2T9L1; Q5PPR5; Q86UM8; Q8TD71; Q9UDU9	1	28.234	4	-3.2446e+18	44.3
Q04837	0.987755	0.895945	0.896355	0.909884	0.818686	0.597488	0.589549	0.810685	0.569507	0.393426	0.987755	0.843009	0.893285	0.955107	0.885223	0.564615	0.610834	0.565918	0.695329	0.213844	66.1535	-0.0217227	0.205261	0.812533	62.4256	-0.0274115	0	0.815586	Q04837	-3.72788	-0.0274115	0.836474	Yes	Yes	Yes	Yes	Yes	Yes	Yes	-7.18643e+18	17.2	6742	SSBP1	hsa:6742; Q04837	1	124.726	12	-7.18643e+18	17.2
Q15942	0.987755	1.01527	0.980235	1.03577	0.957116	0.750266	0.673554	0.886097	0.66884	0.404142	0.987755	0.938901	0.94641	0.930345	0.865551	0.686474	0.607973	0.583089	0.752591	0.289708	68.4068	-0.0274052	0.24473	0.846565	64.6813	-0.0254265	0	0.85954	Q15942	-3.72552	-0.0274052	0.836474	Yes	Yes	Yes	Yes	Yes	Yes	Yes	3.17582e+18	61.2	7791	ZYX	A4D2G6; B4DQX7; hsa:7791; Q15942; Q6I9S4	1	152.643	14	3.17582e+18	61.2
Q2UY09	0.987755	0.791534	0.919763	0.778877	1.01227	0.698692	0.541114	0.514835	0.390708	0.176047	0.987755	0.91055	1.04184	0.979869	1.04161	0.995184	0.608689	0.550239	0.572624	0.200093	58.941	-0.0399736	0.0444744	0.869775	60.4931	-0.0616324	0.22413	0.897101	Q2UY09	1.55208	-0.0616324	0.836474	Yes	Yes	Yes	Yes	Yes	Yes	Yes	8.40322e+18	116.6	340267	COL28A1	A4D101; A4D106; A4D107; A8MVR2; B9EGX9; hsa:340267; Q2UY07; Q2UY08; Q2UY09	1	1.28	1	8.40322e+18	116.6
Q495W5	0.987755	0.947653	0.935369	0.878155	0.873842	0.528398	0.484354	0.462627	0.31345	0.0864925	0.987755	1.02562	1.093	1.07656	0.937353	0.756543	0.536447	0.414359	0.473096	0.103366	56.5895	-0.0526279	0.0533406	0.968732	57.8637	-0.0703446	0.166607	0.937328	Q495W5	1.27423	-0.0703446	0.836474	Yes	Yes	Yes	Yes	Yes	Yes	Yes	5.86779e+18	55.8	170384	FUT11	hsa:170384; Q495W5; Q495W7; Q8IYE4	1	8.102	1	5.86779e+18	55.8
Q4L180	0.987755	0.991407	0.940246	0.965152	0.85113	0.700638	0.547925	0.536589	0.339938	0.120936	0.987755	0.959747	1.03298	0.975152	0.877354	0.726078	0.594383	0.659988	0.440375	0.135608	58.1021	-0.0539458	0.0789514	0.990694	60.1234	-0.0462007	0.0419923	0.969899	Q4L180	2.0213	-0.0539458	0.836474	Yes	Yes	Yes	Yes	Yes	Yes	Yes	2.65164e+18	130.3	11259	FILIP1L	B2CNV7; B2CNV8; hsa:11259; Q13597; Q2YDY5; Q4L180; Q6KFX5; Q6KFX6; Q6KFX7; Q8IUM3; Q8N6Z0	1	19.181	6	2.65164e+18	130.3
Q5QJE6	0.987755	1.1167	1.33917	0.960035	0.845723	0.797949	0.697772	0.443774	0.320072	0.115578	0.987755	1.16404	1.25139	0.952748	0.962926	0.828643	0.73529	0.585329	0.359935	0.120435	58.2248	-0.0761211	0.111275	0.883963	59.4394	-0.0749511	0.106695	0.914941	Q5QJE6	1.21459	-0.0761211	0.836474	Yes	Yes	Yes	Yes	Yes	Yes	Yes	-2.00903e+18	84.4	30836	DNTTIP2	hsa:30836; Q12987; Q53H59; Q5QJE6; Q5TFJ4; Q6TLI0; Q76MJ8; Q86WX9	1	84.116	17	-2.00903e+18	84.4
Q5W0V3	0.987755	1.06101	0.980235	0.983575	0.859782	0.810599	0.545655	0.48003	0.311242	0.067357	0.987755	0.927227	0.923783	0.957465	0.824241	0.598126	0.503545	0.40764	0.2495	0.0526311	57.8747	-0.0686119	0.0531241	0.988359	56.3937	-0.0612456	0.0226411	0.987276	Q5W0V3	-1.48092	-0.0686119	0.836474	Yes	Yes	Yes	Yes	Yes	Yes	Yes	9.19444e+18	86.5	57700	FHIP2A	hsa:57700; Q5H9P7; Q5W0V2; Q5W0V3; Q8IY76; Q9HCH2	1	22.66	6	9.19444e+18	86.5
Q6NUK1	0.987755	0.801478	0.834907	0.765571	0.726759	0.553699	0.504787	0.48003	0.201976	0.0306168	0.987755	0.879698	0.896236	0.876104	0.941287	0.599142	0.560051	0.455422	0.274041	0.0393548	55.5131	-0.0422853	0	0.95123	57.1679	-0.0559429	0	0.957918	Q6NUK1	1.65482	-0.0559429	0.836474	Yes	Yes	Yes	Yes	Yes	Yes	Yes	1.62679e+18	53.3	29957	SLC25A24	B7ZAI9; hsa:29957; Q5T331; Q5T485; Q6NUK1; Q6PJJ9; Q705K4; Q9P129	1	199.972	27	1.62679e+18	53.3
Q6NXT6	0.987755	1.00036	1.05729	0.950823	1.01119	0.636413	0.6675	0.677262	0.401745	0.0780729	0.987755	0.93223	1.13923	1.01171	1.09768	0.855046	0.698096	0.542027	0.662607	0.089141	59.9688	-0.0534795	0	0.936893	61.9812	-0.0521954	0	0.881987	Q6NXT6	2.01243	-0.0534795	0.836474	Yes	Yes	Yes	Yes	Yes	Yes	Yes	3.71218e+18	64.2	202018	TAPT1	hsa:202018; Q6NXT6; Q8N2S3; Q9NZK9	1	9.625	2	3.71218e+18	64.2
Q86VX2	0.987755	1.00931	0.99194	1.02554	0.96685	0.666579	0.585765	0.527888	0.295791	0.0956775	0.987755	1.03396	0.945426	0.951569	0.852765	0.694598	0.508552	0.387482	0.231776	0.0711231	57.9231	-0.0687553	0.0854493	0.97521	56.5818	-0.0728201	0.0590954	0.99705	Q86VX2	-1.34135	-0.0728201	0.836474	Yes	Yes	Yes	Yes	Yes	Yes	Yes	-2.12858e+17	22.5	149951	COMMD7	A2BHJ2; B3KTZ2; hsa:149951; Q5JYB0; Q86VX2; Q96SI7; Q9BW53	1	18.82	5	-2.12858e+17	22.5
Q8IXS6	0.987755	0.992401	0.995841	1.01735	0.961442	0.74832	0.687933	0.857092	0.616966	0.35439	0.987755	0.931396	0.968053	0.916195	0.884239	0.645854	0.606543	0.566664	0.680331	0.218111	66.1757	-0.0313502	0.213333	0.893242	62.4767	-0.0300121	0	0.897184	Q8IXS6	-3.69899	-0.0313502	0.836474	Yes	Yes	Yes	Yes	Yes	Yes	Yes	-3.50679e+18	42.2	445815	PALM2	A9Z1X9; hsa:445815; Q8IXS6; Q8N9D5; Q96DU1	1	27.454	8	-3.50679e+18	42.2
Q8NBX0	0.987755	0.793523	0.778336	0.68881	0.476936	0.290959	0.202823	0.133422	0.0739476	0.0183701	0.987755	0.939735	0.876561	0.784131	0.644246	0.318865	0.237467	0.158278	0.0968006	0.0222852	50.6555	-0.066601	0	0.985014	52.2717	-0.0835077	0.0231888	0.992738	Q8NBX0	1.61618	-0.0835077	0.836474	Yes	Yes	Yes	Yes	Yes	Yes	Yes	-6.30047e+18	47.1	51097	SCCPDH	hsa:51097; Q8NBX0; Q8TAR0; Q9Y363	1	45.015	7	-6.30047e+18	47.1
Q96QG7	0.987755	0.975496	0.871971	0.854615	0.689989	0.450549	0.404132	0.288598	0.187628	0.0520486	0.987755	1.02812	0.956248	0.968077	0.771127	0.572739	0.42129	0.345673	0.214052	0.0573727	54.0781	-0.0625751	0.0386554	0.991109	55.3522	-0.0731673	0.0677752	0.991343	Q96QG7	1.27405	-0.0731673	0.836474	Yes	Yes	Yes	Yes	Yes	Yes	Yes	-3.62648e+18	63.4	66036	MTMR9	B7Z291; hsa:66036; Q52LU3; Q8WW11; Q96QG6; Q96QG7; Q9NX50	1	23.965	6	-3.62648e+18	63.4
Q9BX79	0.987755	0.848214	0.819301	0.804464	0.688907	0.4885	0.48511	0.559793	0.396227	0.091085	0.987755	0.865523	0.898204	0.926807	0.843912	0.699675	0.552183	0.630871	0.617615	0.0777613	56.689	-0.0337696	0	0.94308	60.8335	-0.0353615	0	0.903789	Q9BX79	4.14451	-0.0353615	0.836474	Yes	Yes	Yes	Yes	Yes	Yes	Yes	5.39278e+18	73.5	64220	STRA6	A8K7F1; B7Z5M9; B7Z862; D3DW54; F5GYI8; hsa:64220; I3L1G8; Q6PJF8; Q71RB9; Q7L9G1; Q7Z3U9; Q8TB21; Q9BX78; Q9BX79; Q9H9U8	1	11.499	3	5.39278e+18	73.5
Q9H1B7	0.987755	1.07593	0.971457	0.95287	0.772182	0.650036	0.48057	0.406067	0.254954	0.0995046	0.987755	0.948907	0.999535	0.856059	0.708178	0.535165	0.411276	0.328501	0.244047	0.0839253	56.2536	-0.0659205	0.0932532	0.98831	54.797	-0.063845	0.0890235	0.992486	Q9H1B7	-1.45654	-0.0659205	0.836474	Yes	Yes	Yes	Yes	Yes	Yes	Yes	-6.93186e+18	82.6	64207	IRF2BPL	hsa:64207; Q8NDQ2; Q96JG2; Q9H1B7; Q9H3I7	1	32.094	8	-6.93186e+18	82.6
Q9H857	0.987755	0.922794	0.922689	0.805488	0.719189	0.506989	0.381428	0.316152	0.168866	0.0459252	0.987755	0.988931	0.903123	0.878462	0.834077	0.573754	0.459199	0.361351	0.207235	0.0478896	54.3517	-0.0608266	0.0124526	0.996244	55.6902	-0.0641971	0.020322	0.992395	Q9H857	1.33858	-0.0641971	0.836474	Yes	Yes	Yes	Yes	Yes	Yes	Yes	-4.61708e+18	60.7	64943	NT5DC2	C9JTZ6; E9PAL9; hsa:64943; O95888; Q96C80; Q9H857; Q9H9Z8	1	67.443	16	-4.61708e+18	60.7
Q9NS18	0.987755	0.931743	0.914886	0.899649	0.907368	0.831034	0.57744	0.656959	0.461345	0.101801	0.987755	0.886369	0.886398	0.827759	0.836044	0.752481	0.495677	0.506937	0.48264	0.0654333	60.4781	-0.0446096	0	0.965584	58.7055	-0.0395768	0	0.950461	Q9NS18	-1.77262	-0.0446096	0.836474	Yes	Yes	Yes	Yes	Yes	Yes	Yes	-8.16569e+18	18	51022	GLRX2	hsa:51022; Q3LR69; Q7L1N7; Q96JC0; Q9NS18; Q9Y3D4	1	9.893	2	-8.16569e+18	18
Q9UFF9	0.987755	0.95362	1.00559	0.883273	0.812197	0.681176	0.448027	0.411868	0.238398	0.076542	0.987755	0.946405	0.96707	0.790027	0.692441	0.580863	0.419859	0.336714	0.193601	0.067804	56.2902	-0.0650554	0.0561593	0.99316	54.8635	-0.0580628	0.0286677	0.994499	Q9UFF9	-1.42677	-0.0650554	0.836474	Yes	Yes	Yes	Yes	Yes	Yes	Yes	6.80886e+18	33.5	9337	CNOT8	B0AZS3; B2RAR8; B7Z8R1; D3DQI8; hsa:9337; O95709; Q7Z521; Q9H6Y1; Q9UFF9	1	27.488	5	6.80886e+18	33.5
Q9UNF0	0.987755	1.02621	0.899281	0.801394	0.6835	0.551752	0.445	0.368361	0.254954	0.0719495	0.987755	0.967251	0.865739	0.693337	0.587198	0.505716	0.400547	0.30909	0.203145	0.0531053	55.1151	-0.0525768	0.0387218	0.993004	53.6294	-0.0506932	0.0110265	0.992041	Q9UNF0	-1.48568	-0.0525768	0.836474	Yes	Yes	Yes	Yes	Yes	Yes	Yes	-6.78245e+18	55.7	11252	PACSIN2	hsa:11252; O95921; Q96HV9; Q9H0D3; Q9NPN1; Q9UNF0; Q9Y4V2	1	48.455	12	-6.78245e+18	55.7
Q9Y6G3	0.987755	0.789545	0.757854	0.501511	0.408802	0.289986	0.248988	0.24074	0.132444	0.0336785	0.987755	0.836339	0.805727	0.568347	0.541953	0.378779	0.320438	0.259068	0.17315	0.039829	49.7313	-0.0578064	0.0494665	0.98165	51.5819	-0.0499294	0.00749654	0.986627	Q9Y6G3	1.85064	-0.0578064	0.836474	Yes	Yes	Yes	Yes	Yes	Yes	Yes	-5.59814e+18	16.7	28977	MRPL42	hsa:28977; Q6FID1; Q96Q48; Q9P0S1; Q9Y6G3	1	8.336	2	-5.59814e+18	16.7
Q9Y6N7	0.987755	1.00831	0.944147	0.893508	0.841397	0.727885	0.542627	0.590248	0.358701	0.153084	0.987755	1.01978	0.961167	1.03765	0.809487	0.608281	0.513559	0.454675	0.379022	0.0915118	58.6948	-0.0470329	0.0822851	0.985499	57.1863	-0.0573955	0.0972862	0.964548	Q9Y6N7	-1.50846	-0.0573955	0.836474	Yes	Yes	Yes	Yes	Yes	Yes	Yes	2.52449e+18	180.8	6091	ROBO1	B2RXI1; D3DU36; E9PD49; hsa:6091; Q1RMC7; Q7Z300; Q9BUS7; Q9Y6N7	1	12.343	4	2.52449e+18	180.8
Q9Y4P3	0.987755	0.91285	0.943172	0.676528	0.532092	0.480715	0.340561	0.229138	0.144584	0.0474561	0.987755	0.989765	0.937556	0.780593	0.645229	0.547351	0.384811	0.300877	0.196328	0.055476	52.6953	-0.0601048	0.0258101	0.983295	54.2354	-0.0596072	0.0335479	0.995653	Q9Y4P3	1.54013	-0.0601048	0.838929	Yes	Yes	Yes	Yes	Yes	Yes	Yes	-4.97902e+18	49.8	26608	TBL2	hsa:26608; Q9UQE2; Q9Y4P3	1	49.052	9	-4.97902e+18	49.8
O43402	0.987755	0.829321	0.819301	0.766595	0.764611	0.51672	0.334507	0.232039	0.133547	0.0313822	0.987755	0.895541	0.905091	0.861954	0.880305	0.537196	0.384811	0.289678	0.175877	0.036984	53.7189	-0.0599824	0	0.9655	54.9788	-0.0749408	0.0282776	0.975611	O43402	1.25994	-0.0749408	0.839785	Yes	Yes	Yes	Yes	Yes	Yes	Yes	1.55134e+17	23.8	10328	EMC8	C9JB21; hsa:10328; O43402	1	19.596	4	1.55134e+17	23.8
Q9UHR6	0.987755	0.983451	0.91001	0.792182	0.735411	0.613058	0.429864	0.345157	0.225154	0.0497523	0.987755	0.961414	0.914928	0.794743	0.838995	0.839814	0.451331	0.386735	0.254954	0.0545277	55.3188	-0.0553519	0	0.996668	56.8327	-0.0619363	0.00389284	0.953712	Q9UHR6	1.51391	-0.0619363	0.841115	Yes	Yes	Yes	Yes	Yes	Yes	Yes	5.20029e+18	42.9	741	ZNHIT2	hsa:741; Q3SY14; Q8IUV0; Q9UHR6	1	25.361	4	5.20029e+18	42.9
Q15819	0.987755	1.00831	0.980235	1.01326	0.922509	0.709396	0.557763	0.485831	0.260472	0.0681224	0.987755	0.962248	0.937556	0.870208	0.812438	0.621482	0.498538	0.391961	0.227686	0.0640108	57.5256	-0.0730135	0.0570509	0.990915	56.1976	-0.0597459	0.0214633	0.997794	Q15819	-1.32802	-0.0730135	0.841383	Yes	Yes	Yes	Yes	Yes	Yes	Yes	4.10145e+18	16.4	7336	UBE2V2	hsa:7336; Q15819	1	71.316	5	4.10145e+18	16.4
Q92575	0.987755	0.820372	0.846611	0.742031	0.660789	0.445684	0.328452	0.262494	0.174384	0.061999	0.987755	0.909716	0.947394	0.854879	0.783914	0.506732	0.345472	0.275493	0.203145	0.0526311	53.127	-0.0533836	0.00396458	0.984111	54.3843	-0.0729019	0.05932	0.988949	Q92575	1.25727	-0.0729019	0.841383	Yes	Yes	Yes	Yes	Yes	Yes	Yes	-7.04364e+18	56.7	23190	UBXN4	A8K9W4; hsa:23190; Q4ZG56; Q8IYM5; Q92575	1	50.196	11	-7.04364e+18	56.7
Q96JJ7	0.987755	0.804461	0.840759	0.777853	0.714863	0.506016	0.353427	0.3002	0.187628	0.067357	0.987755	0.873861	0.900172	0.866671	0.904895	0.557506	0.396971	0.327008	0.261771	0.0715973	53.929	-0.0510624	0	0.973681	55.421	-0.0676773	0.0722182	0.959367	Q96JJ7	1.49202	-0.0676773	0.841383	Yes	Yes	Yes	Yes	Yes	Yes	Yes	8.7792e+18	51.8	54495	TMX3	B3KV75; hsa:54495; Q52LT7; Q8N5J0; Q96JJ7; Q9NWJ9	1	83.854	16	8.7792e+18	51.8
Q8N1F8	0.987755	0.9039	0.909034	0.835169	0.727841	0.599435	0.497219	0.468428	0.418301	0.107159	0.987755	0.867191	0.7831	0.698053	0.709162	0.515871	0.452761	0.399427	0.346301	0.103366	57.3172	-0.0383892	0	0.986161	55.2008	-0.0364375	0	0.981914	Q8N1F8	-2.11636	-0.0383892	0.841384	Yes	Yes	Yes	Yes	Yes	Yes	Yes	4.86723e+18	120.2	114790	STK11IP	C9JQV3; hsa:114790; Q8N1F8; Q8NAW9; Q8WXE4; Q96CN3; Q96PY9	1	9.848	4	4.86723e+18	120.2
O15111	0.987755	0.972513	0.935369	0.782971	0.681337	0.573161	0.423053	0.313252	0.208599	0.0482215	0.987755	0.923892	0.80376	0.705128	0.583264	0.494546	0.379804	0.298637	0.188148	0.0464671	54.7551	-0.0566768	0.00845753	0.996923	53.2732	-0.0492355	0	0.996738	O15111	-1.48192	-0.0566768	0.842307	Yes	Yes	Yes	Yes	Yes	Yes	Yes	-2.88327e+17	84.6	1147	CHUK	hsa:1147; O14666; O15111; Q13132; Q5W0I4; Q92467	1	47.191	9	-2.88327e+17	84.6
O15533	0.987755	0.810428	0.807597	0.614095	0.514788	0.359077	0.264124	0.184181	0.133547	0.0390364	0.987755	0.933064	0.86869	0.679187	0.664901	0.375733	0.310424	0.233684	0.171787	0.0350874	51.1229	-0.0567422	0.00501	0.991545	52.6456	-0.0612151	0.0234388	0.987807	O15533	1.52266	-0.0612151	0.842307	Yes	Yes	Yes	Yes	Yes	Yes	Yes	7.44978e+18	47.6	6892	TAPBP	A2AB91; A2ABC0; B0V003; B0V0A6; B2ZUA4; E9PGM2; hsa:6892; O15210; O15272; O15533; Q5STJ8; Q5STK6; Q5STQ5; Q5STQ6; Q66K65; Q96KK7; Q9HAN8; Q9UEE0; Q9UEE4; Q9UIZ6; Q9Y6K2	1	10.989	3	7.44978e+18	47.6
O75146	0.987755	1.02323	0.926591	0.995857	0.839234	0.614031	0.46619	0.395916	0.26268	0.0627645	0.987755	0.963916	1.01823	0.926807	0.865551	0.699675	0.523572	0.487525	0.359935	0.129918	56.232	-0.0692272	0.0688623	0.985978	57.7038	-0.0569983	0.115584	0.990068	O75146	1.47177	-0.0692272	0.842307	Yes	Yes	Yes	Yes	Yes	Yes	Yes	-1.67564e+18	119.3	9026	HIP1R	A6NHQ6; hsa:9026; O75146; Q6NXG8; Q9UED9	1	39.468	7	-1.67564e+18	119.3
P00492	0.987755	1.02422	0.967556	1.02759	0.967931	0.738589	0.690204	0.916552	0.688706	0.385772	0.987755	1.02062	0.986745	0.930345	0.905878	0.674288	0.689513	0.60698	0.788039	0.262681	68.8045	-0.026896	0.051582	0.831046	65.1578	-0.0281169	0	0.850651	P00492	-3.64671	-0.0281169	0.842307	Yes	Yes	Yes	Yes	Yes	Yes	Yes	-9.19824e+16	24.6	3251	HPRT1	A6NHF0; B2R8M9; hsa:3251; P00492	1	100.151	10	-9.19824e+16	24.6
P11233	0.987755	0.813411	0.832956	0.785018	0.748389	0.59165	0.505544	0.500333	0.271509	0.0589374	0.987755	0.893874	0.91788	0.907941	0.958008	0.648901	0.562196	0.501711	0.404927	0.0697007	56.3162	-0.0396421	0	0.962484	58.4553	-0.0487283	0	0.957858	P11233	2.13912	-0.0487283	0.842307	Yes	Yes	Yes	Yes	Yes	Yes	Yes	-5.46957e+18	23.6	5898	RALA	A4D1W3; hsa:5898; P11233	1	119.145	9	-5.46957e+18	23.6
P16403	0.987755	0.979474	1.19481	1.01223	0.934405	0.919587	0.644796	0.417669	0.251643	0.0742458	0.987755	1.14069	1.38518	1.03765	0.944238	1.01245	0.822552	0.601754	0.295855	0.0673299	57.7902	-0.111486	0.0968098	0.963725	59.3789	-0.119354	0.0750179	0.877046	P16403	1.58876	-0.119354	0.842307	Yes	Yes	Yes	Yes	Yes	Yes	Yes	3.07907e+18	21.4	3006	H1-2	A8K4I2; hsa:3006; P16403	1	86.997	5	3.07907e+18	21.4
P26572	0.987755	0.813411	0.827104	0.687786	0.575351	0.467092	0.339047	0.304551	0.154517	0.043629	0.987755	0.864689	0.849998	0.81243	0.754407	0.560553	0.396971	0.294904	0.215416	0.0445705	52.7255	-0.0488729	0	0.98861	54.6961	-0.0544883	0	0.983692	P26572	1.97056	-0.0544883	0.842307	Yes	Yes	Yes	Yes	Yes	Yes	Yes	-7.5843e+18	50.8	4245	MGAT1	A8K404; B3KRU8; D3DWR1; hsa:4245; P26572; Q6IBE3	1	11.213	3	-7.5843e+18	50.8
P45880	0.987755	0.809433	0.828079	0.77683	0.747308	0.594569	0.527491	0.6004	0.389605	0.0864925	0.987755	0.925559	0.93854	0.912658	0.975712	0.64687	0.616556	0.565918	0.654427	0.0886668	57.7854	-0.0327483	0	0.939813	61.1608	-0.0380636	0	0.889604	P45880	3.3754	-0.0380636	0.842307	Yes	Yes	Yes	Yes	Yes	Yes	Yes	-2.39879e+18	31.5	7417	VDAC2	hsa:7417; P45880; Q5VWK1; Q5VWK3; Q6IB40; Q7L3J5; Q9BWK8; Q9Y5I6	1	129.404	14	-2.39879e+18	31.5
P50213	0.987755	0.809433	0.814424	0.695974	0.547233	0.364916	0.28153	0.204484	0.111473	0.0275551	0.987755	0.885535	0.888366	0.764085	0.647196	0.417368	0.311139	0.230697	0.141792	0.0331908	51.6834	-0.0581859	0	0.989173	52.982	-0.0639924	0.00928845	0.994337	P50213	1.29867	-0.0639924	0.842307	Yes	Yes	Yes	Yes	Yes	Yes	Yes	8.72427e+18	39.6	3419	IDH3A	D3DW83; hsa:3419; P50213; Q9H3X0	1	45.613	11	8.72427e+18	39.6
P60174	0.987755	1.03914	0.980235	1.05931	0.983072	0.758051	0.641012	0.764277	0.446997	0.101801	0.987755	0.946405	0.979859	0.962182	0.907845	0.699675	0.583654	0.537547	0.492184	0.0801321	61.0055	-0.0540147	0.0121555	0.944039	59.5258	-0.0464203	0	0.971117	P60174	-1.4797	-0.0540147	0.842307	Yes	Yes	Yes	Yes	Yes	Yes	Yes	2.8687e+18	26.7	7167	TPI1	B7Z5D8; D3DUS9; hsa:7167; P00938; P60174; Q6FHP9; Q6IS07; Q8WWD0; Q96AG5	1	228.947	20	2.8687e+18	26.7
P60604	0.987755	0.939698	0.947073	0.726679	0.693233	0.542021	0.395808	0.72077	0.175488	0.0834308	0.987755	0.947239	0.856885	0.733428	0.636377	0.528057	0.432734	0.36807	0.216779	0.0550019	56.1977	-0.0419017	0	0.855231	54.4383	-0.0475118	0	0.995932	P60604	-1.75936	-0.0475118	0.842307	Yes	Yes	Yes	Yes	Yes	Yes	Yes	9.05058e+18	18.6	7327	UBE2G2	A6NMQ7; A8K3L4; D3DSL7; hsa:7327; P56554; P60604	1	14.633	4	9.05058e+18	18.6
P82663	0.987755	0.869097	0.896355	0.579296	0.469365	0.332803	0.261097	0.217536	0.128029	0.0665916	0.987755	0.8822	0.728991	0.553019	0.369826	0.260982	0.248911	0.184409	0.141792	0.0516828	50.9125	-0.0676441	0.0770258	0.983591	49.573	-0.0699862	0.0875564	0.993082	P82663	-1.33956	-0.0699862	0.842307	Yes	Yes	Yes	Yes	Yes	Yes	Yes	2.76704e+18	20.1	64432	MRPS25	B4DFJ5; B4DQG6; hsa:64432; P82663; Q9H7P5	1	32.455	7	2.76704e+18	20.1
Q13595	0.987755	0.837276	0.895379	0.676528	0.566699	0.518667	0.379915	0.272645	0.166658	0.052814	0.987755	0.935565	0.867706	0.777056	0.690474	0.591018	0.442032	0.361351	0.279495	0.0825028	53.1676	-0.0501701	0	0.98171	55.31	-0.0462399	0.0080625	0.998295	Q13595	2.14243	-0.0501701	0.842307	Yes	Yes	Yes	Yes	Yes	Yes	Yes	-4.39524e+18	32.7	29896	TRA2A	B4DQI6; B4DUA9; E9PD75; hsa:29896; Q13595	1	37.626	5	-4.39524e+18	32.7
Q13601	0.987755	1.01527	1.20164	0.765571	0.727841	0.668525	0.50176	0.314702	0.208599	0.0482215	0.987755	1.13152	1.1471	0.795922	0.768177	0.773807	0.55862	0.438997	0.203145	0.052157	55.7726	-0.0674501	0.0283328	0.932274	57.0556	-0.0671819	0.0087471	0.934977	Q13601	1.28297	-0.0674501	0.842307	Yes	Yes	Yes	Yes	Yes	Yes	Yes	7.1854e+18	43.6	11103	KRR1	A0FIK6; A0JLP0; B2R989; E7EUQ0; hsa:11103; Q13601; Q8NEA8; Q8TC37; Q96AT5	1	40.33	13	7.1854e+18	43.6
Q14247	0.987755	1.02323	0.969506	1.0194	0.921427	0.726912	0.689447	0.894798	0.71078	0.430166	0.987755	0.945571	0.963134	0.929166	0.865551	0.693582	0.648028	0.633858	0.822124	0.310571	70.3563	-0.0232801	0.126028	0.82476	66.6918	-0.0236874	0	0.819412	Q14247	-3.66449	-0.0236874	0.842307	Yes	Yes	Yes	Yes	Yes	Yes	Yes	-5.87633e+18	61.5	2017	CTTN	hsa:2017; Q14247; Q8N707; Q96H99	1	242.083	35	-5.87633e+18	61.5
Q5H9J7	0.987755	0.891968	0.886601	0.82084	0.679174	0.540075	0.445	0.313252	0.242813	0.0658261	0.987755	0.938901	0.867706	0.832476	0.849814	0.634684	0.492101	0.424812	0.305399	0.0834511	54.7975	-0.0510521	0.00920231	0.994314	56.7935	-0.0483897	0.000531768	0.985355	Q5H9J7	1.99598	-0.0510521	0.842307	Yes	Yes	Yes	Yes	Yes	Yes	Yes	7.81723e+17	12.6	340542	BEX5	hsa:340542; Q569J0; Q56A74; Q5H9J7	1	1.393	1	7.81723e+17	12.6
Q5QJ74	0.987755	1.01129	0.96463	0.915001	0.728922	0.610139	0.438189	0.408968	0.240606	0.0466906	0.987755	0.96475	0.918864	0.781773	0.619656	0.533134	0.401978	0.30909	0.184058	0.0474154	55.8507	-0.0604531	0.0261145	0.992145	54.1631	-0.0566227	0.0121654	0.995977	Q5QJ74	-1.68762	-0.0604531	0.842307	Yes	Yes	Yes	Yes	Yes	Yes	Yes	1.86297e+17	48.2	219899	TBCEL	hsa:219899; Q0VAN6; Q5QJ74	1	43.383	8	1.86297e+17	48.2
Q6IQ49	0.987755	0.974502	0.905133	0.957988	0.928998	0.868986	0.530518	0.594599	0.366427	0.138541	0.987755	0.924726	0.944442	0.90912	0.74162	0.639761	0.480657	0.448702	0.429468	0.164532	58.9345	-0.0612227	0.113769	0.961856	57.2437	-0.0447804	0.139437	0.977804	Q6IQ49	-1.69079	-0.0612227	0.842307	Yes	Yes	Yes	Yes	Yes	Yes	Yes	-5.58592e+18	49.7	163859	SDE2	A8K4P3; hsa:163859; Q5TD36; Q6IQ49; Q6ZS26; Q8NAG7	1	27.841	6	-5.58592e+18	49.7
Q7L5Y9	0.987755	1.03516	1.00559	0.966176	0.856538	0.746374	0.484354	0.430721	0.258265	0.0581719	0.987755	0.988931	0.922799	0.915016	0.788832	0.602188	0.432019	0.356125	0.230413	0.0592693	56.9409	-0.0735476	0.0556179	0.993067	55.6189	-0.0657152	0.0474819	0.99694	Q7L5Y9	-1.32193	-0.0735476	0.842307	Yes	Yes	Yes	Yes	Yes	Yes	Yes	-8.71437e+18	45.3	10296	MAEA	hsa:10296; O95285; Q5JB54; Q6ZRD6; Q7L5Y9; Q9BQ11; Q9H9V6; Q9H9Z4; Q9NW84	1	31.717	8	-8.71437e+18	45.3
Q8IXH7	0.987755	0.999362	0.945122	0.865874	0.94522	0.578999	0.450297	0.340807	0.413886	0.0551103	0.987755	0.968085	0.882463	0.817147	0.68654	0.60625	0.409845	0.323275	0.196328	0.0469413	56.4408	-0.0599157	0.0802121	0.940502	54.8839	-0.0565053	0	0.996611	Q8IXH7	-1.55694	-0.0599157	0.842307	Yes	Yes	Yes	Yes	Yes	Yes	Yes	-7.63213e+17	66.2	51497	NELFCD	B4DE06; hsa:51497; Q8IXH7; Q9BYL2; Q9H405; Q9H888; Q9H8T3; Q9NVX5; Q9P029; Q9UGN1; Q9UGN2; Q9UGN3	1	37.132	8	-7.63213e+17	66.2
Q8N357	0.987755	0.940693	0.923665	0.899649	0.860864	0.687014	0.61528	0.694665	0.526463	0.202071	0.987755	1.09483	0.914928	1.09307	0.936369	0.948471	0.602966	0.685373	0.831667	0.192032	61.8775	-0.0324283	0	0.966382	65.2763	-0.0384644	0	0.8078	Q8N357	3.39886	-0.0384644	0.842307	Yes	Yes	Yes	Yes	Yes	Yes	Yes	3.10621e+18	40.2	54978	SLC35F6	D6W543; hsa:54978; Q53GK2; Q8N357; Q8NBX6; Q9NWX0	1	8.25	1	3.10621e+18	40.2
Q8TC12	0.987755	0.767669	0.792967	0.544497	0.423943	0.329884	0.244447	0.205934	0.132444	0.0375056	0.987755	0.898043	0.842128	0.653246	0.534084	0.41026	0.295403	0.229204	0.16497	0.0407773	50.1673	-0.0565016	0.0266209	0.982696	51.9803	-0.0575104	0.0257507	0.997224	Q8TC12	1.81305	-0.0575104	0.842307	Yes	Yes	Yes	Yes	Yes	Yes	Yes	3.37317e+16	35.4	51109	RDH11	A6NDK3; A8K062; B2RB26; B4DDW0; hsa:51109; Q0QD40; Q6IAH5; Q8TC12; Q9NRW0; Q9Y391	1	44.633	8	3.37317e+16	35.4
Q8TCY9	0.987755	1.01229	0.968531	0.754313	0.727841	0.53229	0.427593	0.306001	0.227361	0.0428635	0.987755	0.883034	0.743748	0.692158	0.612771	0.484391	0.401978	0.303117	0.190875	0.0407773	54.7399	-0.0590623	0.0236178	0.988086	53.1835	-0.0456942	0	0.990111	Q8TCY9	-1.5564	-0.0590623	0.842307	Yes	Yes	Yes	Yes	Yes	Yes	Yes	-2.18936e+18	104.9	55665	URGCP	E9PFF6; hsa:55665; Q658M4; Q68DH6; Q6MZZ5; Q8TCY9; Q8WV98; Q9NWR7; Q9P221	1	15.695	4	-2.18936e+18	104.9
Q8WXX7	0.987755	0.986435	0.908059	0.938541	0.803545	0.651009	0.476029	0.406067	0.249435	0.0819	0.987755	1.16654	1.04282	1.07184	0.945221	0.73014	0.519996	0.456915	0.369479	0.0853478	56.3329	-0.0623748	0.0570595	0.995003	57.57	-0.0748695	0.124775	0.947201	Q8WXX7	1.23712	-0.0748695	0.842307	Yes	Yes	Yes	Yes	Yes	Yes	Yes	7.67603e+18	138.9	26053	AUTS2	A4D1Y9; hsa:26053; L7QET3; L7QF75; Q5D049; Q6PJU5; Q8WXX7; Q9Y4F2	1	4.717	2	7.67603e+18	138.9
Q96CD2	0.987755	1.0282	1.0173	1.0716	0.953872	0.857308	0.65312	0.78603	0.543018	0.215849	0.987755	0.935565	0.972972	0.953928	0.842929	0.726078	0.582939	0.512163	0.612162	0.149359	62.5401	-0.0477148	0.144316	0.943522	60.7931	-0.0366313	0	0.937352	Q96CD2	-1.74708	-0.0477148	0.842307	Yes	Yes	Yes	Yes	Yes	Yes	Yes	1.89078e+18	22.4	60490	PPCDC	hsa:60490; Q96CD2; Q96SX0; Q9HC17	1	21.595	4	1.89078e+18	22.4
Q96PV6	0.987755	0.976491	0.947073	0.765571	0.617529	0.552725	0.403376	0.330655	0.209702	0.067357	0.987755	1.04313	0.971005	0.843088	0.718998	0.602188	0.457053	0.418839	0.289039	0.0763388	54.3395	-0.0555951	0.0402377	0.991308	55.9753	-0.0541335	0.052844	0.988402	Q96PV6	1.63583	-0.0555951	0.842307	Yes	Yes	Yes	Yes	Yes	Yes	Yes	-3.03633e+17	88.1	114823	LENG8	A0A087WTE7; B0VJY9; hsa:114823; Q8IZ27; Q8NCX6; Q96PV6	1	7.769	3	-3.03633e+17	88.1
Q9BQG2	0.987755	0.947653	0.869044	0.88532	0.767856	0.537156	0.458622	0.452475	0.316761	0.0681224	0.987755	0.999771	0.947394	0.884358	0.684572	0.568677	0.420574	0.30461	0.214052	0.0564243	56.2614	-0.0468928	0	0.981626	54.8627	-0.0645567	0.0469406	0.995637	Q9BQG2	-1.39876	-0.0645567	0.842307	Yes	Yes	Yes	Yes	Yes	Yes	Yes	7.77525e+18	52	83594	NUDT12	B3KUW2; B4E1W3; hsa:83594; Q8TAL7; Q9BQG2	1	16.22	4	7.77525e+18	52
Q9GZT6	0.987755	0.871085	0.854414	0.762501	0.718108	0.595542	0.422296	0.478579	0.239502	0.067357	0.987755	0.885535	0.928702	0.864313	0.9285	0.686474	0.497108	0.467367	0.342211	0.0597434	55.5998	-0.0431072	0	0.978166	57.5897	-0.052718	0	0.967495	Q9GZT6	1.9899	-0.052718	0.842307	Yes	Yes	Yes	Yes	Yes	Yes	Yes	5.23291e+18	29.5	60492	CCDC90B	A8K8I4; B3KP87; B4E3L2; hsa:60492; Q3B781; Q9GZT6; Q9GZU6	1	18.322	4	5.23291e+18	29.5
Q9UBV2	0.987755	0.837276	0.864168	0.783994	0.689989	0.509909	0.380672	0.333555	0.214117	0.067357	0.987755	0.904713	0.898204	0.879641	0.857683	0.563599	0.405554	0.347166	0.312216	0.0625884	54.2596	-0.049401	0	0.987126	55.6758	-0.0590725	0.0551563	0.970013	Q9UBV2	1.41614	-0.0590725	0.842307	Yes	Yes	Yes	Yes	Yes	Yes	Yes	4.27015e+18	88.7	6400	SEL1L	hsa:6400; Q6UWT6; Q9P1T9; Q9UBV2; Q9UHK7	1	86.516	15	4.27015e+18	88.7
Q9UH62	0.987755	0.884012	0.860266	0.611024	0.516951	0.395082	0.277746	0.221887	0.139066	0.0474561	0.987755	0.973922	0.831306	0.738144	0.578346	0.479313	0.329736	0.251602	0.155426	0.0350874	51.591	-0.0596363	0.0336095	0.992631	53.0014	-0.0582256	0.00531229	0.996382	Q9UH62	1.41038	-0.0596363	0.842307	Yes	Yes	Yes	Yes	Yes	Yes	Yes	2.74015e+17	42.5	51566	ARMCX3	hsa:51566; Q53HC6; Q7LCF5; Q9NPE4; Q9UH62	1	30.778	6	2.74015e+17	42.5
Q9UKU7	0.987755	1.05306	0.957802	0.992786	0.858701	0.660741	0.495706	0.54529	0.302413	0.167627	0.987755	0.95391	0.894269	0.900866	0.818339	0.527041	0.462775	0.349406	0.294492	0.067804	57.358	-0.0612037	0.161744	0.9732	55.6712	-0.0582252	0.0561952	0.98114	Q9UKU7	-1.68681	-0.0612037	0.842307	Yes	Yes	Yes	Yes	Yes	Yes	Yes	-3.40862e+18	45	27034	ACAD8	B7Z5W4; hsa:27034; Q6ZWP6; Q9BUS8; Q9UKU7	1	11.316	3	-3.40862e+18	45
Q9ULP9	0.987755	1.01428	0.912936	0.873038	0.753797	0.582892	0.420782	0.336456	0.214117	0.0466906	0.987755	0.974756	0.910993	0.846625	0.723916	0.648901	0.493531	0.403907	0.373569	0.0597434	55.2523	-0.0633735	0.0266576	0.997494	56.7551	-0.0457569	0	0.990721	Q9ULP9	1.50279	-0.0633735	0.842307	Yes	Yes	Yes	Yes	Yes	Yes	Yes	-5.65876e+18	62.9	57465	TBC1D24	A0JNW3; B9A6M6; hsa:57465; Q2KJ08; Q9ULP9	1	9.269	3	-5.65876e+18	62.9
Q9Y3Y2	0.987755	0.827332	0.942196	0.683692	0.649974	0.496285	0.305748	0.253792	0.134651	0.0482215	0.987755	0.94307	0.985762	0.780593	0.712113	0.543289	0.360492	0.342686	0.141792	0.045993	53.1432	-0.0582843	0	0.974601	54.4458	-0.063742	0.0146242	0.989411	Q9Y3Y2	1.30258	-0.063742	0.842307	Yes	Yes	Yes	Yes	Yes	Yes	Yes	7.21406e+18	26.4	26097	CHTOP	D3DV55; hsa:26097; Q0VAQ8; Q2VPI9; Q5T7Y8; Q5T7Y9; Q5T7Z0; Q6NSM4; Q6PB28; Q8WYT9; Q9BUC5; Q9H034; Q9H2L0; Q9Y3Y2	1	26.905	5	7.21406e+18	26.4
Q9Y6K5	0.987755	1.0819	0.960728	0.826981	0.666196	0.561483	0.438189	0.324854	0.217428	0.0451598	0.987755	0.938901	0.804744	0.681545	0.586214	0.536181	0.351909	0.290425	0.16497	0.0483637	54.8932	-0.0612321	0.0337467	0.983774	53.2093	-0.0506191	0	0.990601	Q9Y6K5	-1.68389	-0.0612321	0.842307	Yes	Yes	Yes	Yes	Yes	Yes	Yes	6.56061e+18	121.1	4940	OAS3	hsa:4940; Q2HJ14; Q9H3P5; Q9Y6K5	1	26.907	7	6.56061e+18	121.1
P17096	0.987755	0.818383	0.858316	0.825957	0.813278	0.614031	0.62966	0.697566	0.544122	0.289329	0.987755	0.96475	0.965102	0.90912	1.06423	0.708815	0.780352	0.71225	0.848028	0.270742	63.2171	-0.0227371	0	0.912103	67.2698	-0.0308055	0	0.803773	P17096	4.0527	-0.0308055	0.84359	Yes	Yes	Yes	Yes	Yes	Yes	Yes	-5.97244e+17	11.7	3159	HMGA1	hsa:3159; P10910; P17096; Q5T6U9; Q9UKB0	1	52.64	9	-5.97244e+17	11.7
Q6P4R8	0.987755	0.939698	0.868069	0.792182	0.715945	0.727885	0.410187	0.388665	0.243917	0.0535794	0.987755	1.02896	1.07627	0.870208	0.811454	0.86317	0.509982	0.371057	0.252227	0.0744422	55.8253	-0.0504337	0	0.97414	56.9943	-0.078836	0.0661416	0.965036	Q6P4R8	1.16898	-0.078836	0.84359	Yes	Yes	Yes	Yes	Yes	Yes	Yes	1.20688e+17	138.9	4798	NFRKB	hsa:4798; Q12869; Q15312; Q6P4R8; Q9H048	1	7.29	2	1.20688e+17	138.9
Q8IYL2	0.987755	0.804461	0.864168	0.644799	0.589411	0.518667	0.394294	0.266844	0.185421	0.0589374	0.987755	0.960581	0.737846	0.72989	0.732768	0.669211	0.447039	0.361351	0.248137	0.0853478	53.0966	-0.0465172	0	0.976545	55.4094	-0.0430824	0	0.957498	Q8IYL2	2.31279	-0.0465172	0.84359	Yes	Yes	Yes	Yes	Yes	Yes	Yes	-2.34587e+17	84.6	152992	TRMT44	hsa:152992; Q8IYL2; Q8NA95	1	1.608	1	-2.34587e+17	84.6
O60934	0.987755	0.960581	0.919763	0.851545	0.733248	0.615004	0.476786	0.445224	0.327798	0.11864	0.987755	0.934732	0.844095	0.731069	0.632443	0.529072	0.447754	0.36807	0.301309	0.0886668	56.5066	-0.0468417	0.0657447	0.99731	54.7804	-0.0426275	0.0186345	0.995585	O60934	-1.72628	-0.0468417	0.844909	Yes	Yes	Yes	Yes	Yes	Yes	Yes	4.83214e+18	84.9	4683	NBN	B2R626; B2RNC5; hsa:4683; O60672; O60934; Q32NF7; Q53FM6; Q63HR6; Q7LDM2	1	94.875	19	4.83214e+18	84.9
P39656	0.987755	0.811422	0.820277	0.752266	0.647811	0.408705	0.311803	0.253792	0.154517	0.0482215	0.987755	0.884701	0.895253	0.814789	0.784898	0.438693	0.35334	0.272506	0.216779	0.0497862	52.7666	-0.0546625	0	0.980721	54.0609	-0.0638797	0.0412382	0.975176	P39656	1.29431	-0.0638797	0.844909	Yes	Yes	Yes	Yes	Yes	Yes	Yes	-6.26122e+18	50.8	1650	DDOST	B2RDQ4; B4DJE3; B4DLI2; hsa:1650; O43244; P39656; Q5VWA5; Q8NI93; Q9BUI2	1	114.256	17	-6.26122e+18	50.8
O14966	0.987755	0.870091	0.972432	0.725655	0.604551	0.542994	0.401862	0.342257	0.206391	0.0650607	0.987755	0.916387	0.823436	0.681545	0.584247	0.397058	0.379089	0.315062	0.222232	0.0915118	54.2033	-0.0507521	0.0136419	0.977806	52.758	-0.0508954	0.0771534	0.99254	O14966	-1.44527	-0.0508954	0.850163	Yes	Yes	Yes	Yes	Yes	Yes	Yes	2.01759e+18	23.1	8934	RAB29	B4E1K3; C9JE77; hsa:8934; O14966	1	16.933	3	2.01759e+18	23.1
O60831	0.987755	1.08687	1.18116	0.918072	0.813278	0.659767	0.524464	0.54094	0.342146	0.0076542	0.987755	0.994768	0.949361	0.903224	0.950139	0.684443	0.550037	0.511416	0.493547	0.130392	57.7934	-0.0589214	0	0.93759	59.1941	-0.045425	0.0681747	0.958564	O60831	1.40063	-0.0589214	0.850163	Yes	Yes	Yes	Yes	Yes	Yes	Yes	-2.99261e+18	19.2	11230	PRAF2	B2RD20; hsa:11230; O60831	1	14.98	3	-2.99261e+18	19.2
A0A0U1RRE5	0.987755	0.940693	1.04656	1.01326	0.904123	0.668525	0.62966	0.607651	0.511011	0.244169	0.987755	0.943904	0.969037	1.04708	0.909812	0.628591	0.620848	0.556958	0.706236	0.251776	60.3838	-0.044309	0.224542	0.946521	62.6828	-0.0324218	0.141851	0.838301	A0A0U1RRE5	2.29903	-0.044309	0.850509	Yes	Yes	Yes	Yes	Yes	Yes	Yes	9.35706e+17	7	550643	NBDY	A0A0U1RRE5; hsa:550643	1	4.639	2	9.35706e+17	7
P04179	0.987755	0.900917	0.872946	0.860756	0.795975	0.650036	0.597874	0.674362	0.533085	0.289329	0.987755	1.02228	0.95428	0.916195	0.964893	0.741311	0.690944	0.664468	0.830304	0.280699	62.6139	-0.0251304	0	0.961862	66.644	-0.0279001	0	0.84374	P04179	4.03004	-0.0279001	0.850509	Yes	Yes	Yes	Yes	Yes	Yes	Yes	5.62548e+18	24.7	6648	SOD2	B2R7R1; B3KUK2; B4DL20; B4E3K9; E1P5A9; hsa:6648; P04179; P78434; Q16792; Q5TCM1; Q96EE6; Q9P2Z3	1	71.003	9	5.62548e+18	24.7
P51991	0.987755	0.802473	0.810523	0.673457	0.543988	0.453468	0.29591	0.205934	0.124718	0.052814	0.987755	0.8822	0.891317	0.768802	0.633426	0.514856	0.329021	0.253095	0.140429	0.0587951	51.9463	-0.0535977	0	0.986354	53.4431	-0.0602037	0.0122236	0.993617	P51991	1.49682	-0.0602037	0.850509	Yes	Yes	Yes	Yes	Yes	Yes	Yes	-8.00827e+18	39.6	220988	HNRNPA3	D3DPF4; hsa:220988; P51991; Q53RW7; Q6URK5	1	132.67	15	-8.00827e+18	39.6
Q16625	0.987755	0.88799	0.885626	0.839263	0.757041	0.583865	0.541114	0.60475	0.432649	0.198244	0.987755	0.998103	0.989697	0.966898	0.942271	0.708815	0.650889	0.636097	0.677604	0.197248	59.1526	-0.0311065	0	0.967319	63.1854	-0.0347028	0	0.926	Q16625	4.03272	-0.0347028	0.850509	Yes	Yes	Yes	Yes	Yes	Yes	Yes	5.1035e+18	59.1	100506658	OCLN	B5BU70; D2DU64; D2DU65; D2IGC0; D2IGC1; E2CYV9; hsa:100506658; Q16625; Q5U1V4; Q8N6K1	1	46.678	8	5.1035e+18	59.1
Q9H3F6	0.987755	0.979474	1.02705	0.884296	0.879249	0.706477	0.543384	0.48003	0.28365	0.0635299	0.987755	0.898877	0.932637	0.858417	0.839978	0.61742	0.590092	0.515896	0.520815	0.0516828	57.5023	-0.0615625	0.0272933	0.992195	58.9996	-0.0390114	0	0.95107	Q9H3F6	1.49733	-0.0615625	0.850509	Yes	Yes	Yes	Yes	Yes	Yes	Yes	9.38743e+17	35.4	83892	KCTD10	hsa:83892; Q53HN2; Q59FV1; Q6PL47; Q96SU0; Q9H3F6	1	3.601	2	9.38743e+17	35.4
Q9NVG8	0.987755	1.00135	0.903182	0.987669	0.896553	0.685068	0.531275	0.54384	0.271509	0.0949121	0.987755	0.978091	0.906074	0.879641	0.842929	0.672257	0.501399	0.360604	0.203145	0.0469413	57.6823	-0.0617914	0.0612241	0.977191	56.261	-0.0665967	0.00881971	0.994646	Q9NVG8	-1.42126	-0.0665967	0.850509	Yes	Yes	Yes	Yes	Yes	Yes	Yes	-7.8414e+18	46.5	54662	TBC1D13	A7E2E7; B3KW04; B9EGJ8; hsa:54662; Q5T270; Q5T271; Q9NVG8	1	40.082	10	-7.8414e+18	46.5
P12074	0.987755	0.920805	0.954876	0.911931	0.832745	0.572188	0.466947	0.384314	0.270406	0.111751	0.987755	1.09566	1.02413	0.876104	0.995384	0.661087	0.548606	0.435264	0.31767	0.0687524	55.905	-0.0632192	0.106519	0.988003	57.3536	-0.068758	0.071385	0.96234	P12074	1.4486	-0.068758	0.851973	Yes	Yes	Yes	Yes	Yes	Yes	Yes	3.01127e+18	12.1	1337	COX6A1	B2R500; hsa:1337; O43714; P12074; Q32Q37	1	8.214	1	3.01127e+18	12.1
P27635	0.987755	1.0809	1.19481	0.696998	0.673767	0.63544	0.51841	0.290048	0.213013	0.0459252	0.987755	1.20823	1.29074	0.719278	0.70031	0.737249	0.582939	0.437504	0.203145	0.0687524	55.3903	-0.0630727	0.0255384	0.907154	56.8618	-0.0634913	0.0264167	0.846628	P27635	1.47154	-0.0634913	0.851973	Yes	Yes	Yes	Yes	Yes	Yes	Yes	-3.07935e+18	24.6	6134	RPL10	A3KQT0; D3DWW6; hsa:6134; P27635; Q16470; Q2HXT7; Q53FH7; Q6FGN8; Q8TDA5	1	102.174	7	-3.07935e+18	24.6
P42696	0.987755	1.1515	1.32649	0.938541	0.831664	0.756105	0.606956	0.404617	0.275924	0.0788383	0.987755	1.25659	1.1835	0.929166	0.803586	0.830674	0.685222	0.530828	0.275405	0.082977	57.3751	-0.0781041	0.0811009	0.896043	58.5324	-0.0724952	0.0515297	0.903198	P42696	1.15729	-0.0781041	0.851973	Yes	Yes	Yes	Yes	Yes	Yes	Yes	1.61768e+18	48.5	23029	RBM34	A8K8J7; hsa:23029; P42696; Q8N2Z8; Q9H5A1	1	63.755	15	1.61768e+18	48.5
Q0VDG4	0.987755	0.974502	0.925615	0.963105	0.831664	0.67923	0.500246	0.391565	0.241709	0.0497523	0.987755	0.946405	0.953296	0.965719	0.907845	0.695613	0.537878	0.457662	0.41447	0.111426	56.5632	-0.0677538	0.0299869	0.995746	58.0109	-0.0553786	0.0973806	0.977466	Q0VDG4	1.44771	-0.0677538	0.851973	Yes	Yes	Yes	Yes	Yes	Yes	Yes	6.24034e+18	48.5	79634	SCRN3	B4DI11; C9JPC1; D3DPE0; hsa:79634; Q0VDG4; Q7L1C5; Q9H5R5	1	37.948	7	6.24034e+18	48.5
Q5SY16	0.987755	1.08289	1.19969	0.75636	0.714863	0.675337	0.527491	0.319053	0.239502	0.0466906	0.987755	1.13152	0.901155	0.832476	0.743587	0.754512	0.591522	0.438997	0.24541	0.0787096	55.9843	-0.0647064	0.0291658	0.920958	57.2675	-0.0542667	0.000351087	0.956937	Q5SY16	1.28319	-0.0647064	0.851973	Yes	Yes	Yes	Yes	Yes	Yes	Yes	2.06335e+17	79.3	79707	NOL9	hsa:79707; Q2NL84; Q4VBY3; Q5SY16; Q6P472; Q7L4D6; Q96EE0; Q9H5L4	1	42.507	10	2.06335e+17	79.3
Q8NFQ8	0.987755	0.834293	0.836858	0.770689	0.669441	0.482662	0.386726	0.388665	0.260472	0.119406	0.987755	0.891372	0.931653	0.859596	0.844896	0.530088	0.466351	0.400174	0.388566	0.0995724	54.3143	-0.0438147	0.050557	0.983657	56.4302	-0.0480437	0.0681243	0.958698	Q8NFQ8	2.11582	-0.0480437	0.851973	Yes	Yes	Yes	Yes	Yes	Yes	Yes	5.77501e+17	51.2	163590	TOR1AIP2	hsa:163590; Q8NFQ8	1	72.379	14	5.77501e+17	51.2
P32004	0.987755	0.919811	0.919763	0.902719	0.794893	0.664633	0.519923	0.564144	0.390708	0.156146	0.987755	0.968919	0.951329	0.963361	0.974729	0.659056	0.591522	0.584582	0.636703	0.180653	58.5002	-0.040371	0.0501161	0.983446	61.8367	-0.0355652	0	0.901947	P32004	3.33647	-0.040371	0.85327	Yes	Yes	Yes	Yes	Yes	Yes	Yes	-3.91602e+18	139.9	3897	L1CAM	A0AV65; A4ZYW4; B2RMU7; G3XAF4; hsa:3897; P32004; Q8TA87	1	31.073	9	-3.91602e+18	139.9
P49023	0.987755	1.06101	0.99194	1.0194	0.975501	0.806707	0.670527	0.803433	0.621381	0.223503	0.987755	0.9931	0.983794	0.942136	0.956041	0.756543	0.637299	0.577863	0.685785	0.127073	64.2497	-0.0390781	0.0209676	0.937677	62.2163	-0.0390016	0	0.921408	P49023	-2.03344	-0.0390781	0.85327	Yes	Yes	Yes	Yes	Yes	Yes	Yes	-3.78984e+17	64.5	5829	PXN	B2RAI3; B7ZMB4; hsa:5829; O14970; O14971; O60360; P49023; Q5HYA4	1	111.697	15	-3.78984e+17	64.5
P53677	0.987755	1.02919	0.91001	0.910907	0.732167	0.622789	0.415485	0.377063	0.235087	0.0803691	0.987755	0.959747	0.908042	0.797101	0.659983	0.500639	0.401262	0.310583	0.16906	0.043148	55.5428	-0.0624597	0.0648636	0.991846	54.1652	-0.0585335	0.0085845	0.99838	P53677	-1.37762	-0.0624597	0.85327	Yes	Yes	Yes	Yes	Yes	Yes	Yes	-1.15332e+18	46.9	10947	AP3M2	B2RCR0; D3DSY2; hsa:10947; P53677; Q7Z472	1	15.981	2	-1.15332e+18	46.9
Q03154	0.987755	0.983451	1.01242	1.04294	0.903042	0.67631	0.609983	0.60185	0.411679	0.104097	0.987755	0.960581	0.930669	0.906762	0.844896	0.648901	0.542169	0.463634	0.388566	0.0810804	59.3031	-0.0528952	0.0516368	0.965969	57.8472	-0.0478057	0.0056673	0.990167	Q03154	-1.45591	-0.0528952	0.85327	Yes	Yes	Yes	Yes	Yes	Yes	Yes	-6.46757e+18	45.9	95	ACY1	C9J6I6; C9J9D8; C9JWD4; hsa:95; Q03154	1	32.084	7	-6.46757e+18	45.9
Q15262	0.987755	1.0282	0.944147	0.934447	0.912775	0.788218	0.561547	0.612002	0.420508	0.133183	0.987755	1.00894	0.838193	0.836013	0.823257	0.535165	0.549322	0.462141	0.454009	0.15979	59.5798	-0.0498754	0.0676218	0.979499	57.7588	-0.0381988	0.0824905	0.950877	Q15262	-1.82101	-0.0498754	0.85327	Yes	Yes	Yes	Yes	Yes	Yes	Yes	-7.86063e+18	162	5796	PTPRK	B2RTQ8; B7ZMG0; hsa:5796; Q14763; Q15262; Q5TG10; Q5TG11	1	8.167	2	-7.86063e+18	162
Q8IWW6	0.987755	1.01129	0.892453	0.960035	0.864108	0.615004	0.445	0.352408	0.204184	0.0558757	0.987755	0.914719	0.870658	0.79946	0.706211	0.549382	0.396256	0.309836	0.193601	0.0535794	55.8282	-0.0759822	0.0541937	0.989065	54.5139	-0.0551049	0	0.997168	Q8IWW6	-1.3143	-0.0759822	0.85327	Yes	Yes	Yes	Yes	Yes	Yes	Yes	4.28235e+18	96.2	94134	ARHGAP12	B1ANY0; B1ANY1; B1ANY2; hsa:94134; Q504X1; Q86UB3; Q8IWW6; Q8IWW7; Q8N3L1; Q9NT76	1	22.541	6	4.28235e+18	96.2
Q9BXU8	0.987755	0.839265	0.823203	0.739984	0.76353	0.608193	0.450297	0.400266	0.171073	0.038271	0.987755	0.946405	0.75457	0.815968	0.901944	0.665149	0.563627	0.486032	0.257681	0.0303459	55.1437	-0.0471834	0	0.962856	57.254	-0.0490848	0	0.936411	Q9BXU8	2.11027	-0.0490848	0.85327	Yes	Yes	Yes	Yes	Yes	Yes	Yes	-6.49115e+18	21.1	53940	FTHL17	hsa:53940; Q6NT24; Q6NTE2; Q9BXU8	1	1.109	1	-6.49115e+18	21.1
Q9ULX3	0.987755	1.03814	1.07777	0.814699	0.81436	0.70453	0.508571	0.36401	0.237295	0.0566411	0.987755	0.994768	0.886398	0.720457	0.628508	0.670226	0.468497	0.346419	0.178604	0.0526311	56.4292	-0.0670786	0.0336871	0.976673	55.0163	-0.0505102	0	0.969749	Q9ULX3	-1.41299	-0.0670786	0.85327	Yes	Yes	Yes	Yes	Yes	Yes	Yes	4.38139e+18	46.6	28987	NOB1	hsa:28987; Q7L6B7; Q7M4M4; Q7Z4B5; Q9NWB0; Q9ULX3	1	28.168	7	4.38139e+18	46.6
Q9Y2D4	0.987755	1.01428	0.975359	0.902719	0.744063	0.598462	0.454081	0.401717	0.242813	0.0681224	0.987755	0.986429	0.92575	0.787668	0.614738	0.527041	0.410561	0.308343	0.188148	0.0512087	55.8309	-0.0610841	0.0523433	0.994308	54.1742	-0.0575756	0.0238935	0.993953	Q9Y2D4	-1.65678	-0.0610841	0.85327	Yes	Yes	Yes	Yes	Yes	Yes	Yes	-9.40861e+17	94.1	23233	EXOC6B	B8ZZY3; hsa:23233; Q9Y2D4	1	37.468	8	-9.40861e+17	94.1
P01116	0.987755	0.80645	0.798819	0.791159	0.79273	0.534236	0.48284	0.400266	0.215221	0.0306168	0.987755	0.885535	0.871642	0.897329	0.920632	0.624529	0.532871	0.463634	0.283585	0.0587951	55.2881	-0.0453116	0	0.951547	57.2233	-0.0541089	0	0.964396	P01116	1.93516	-0.0541089	0.853453	Yes	Yes	Yes	Yes	Yes	Yes	Yes	-7.4632e+18	21.6	3845	KRAS	A8K8Z5; B0LPF9; hsa:3845; P01116; P01118; Q96D10	1	64.168	1	-7.4632e+18	21.6
Q96SU4	0.987755	0.981463	0.912936	0.834145	0.736493	0.554672	0.429864	0.356759	0.213013	0.052814	0.987755	0.913052	0.894269	0.782952	0.63441	0.476267	0.370506	0.288185	0.175877	0.045993	55.1453	-0.0577995	0.0171304	0.998719	53.688	-0.0575185	0.0134477	0.998066	Q96SU4	-1.45728	-0.0577995	0.853681	Yes	Yes	Yes	Yes	Yes	Yes	Yes	-2.71275e+16	83.1	114883	OSBPL9	B1AKJ8; B3KPQ4; D3DQ31; hsa:114883; Q5TFC0; Q6IA67; Q86YQ3; Q8NB17; Q8TAS8; Q96SK4; Q96SU4; Q9H9X2	1	48.228	12	-2.71275e+16	83.1
O95292	0.987755	0.837276	0.831981	0.767618	0.72027	0.577053	0.382942	0.329205	0.154517	0.0551103	0.987755	0.8822	0.919847	0.887895	0.924566	0.581878	0.419859	0.313569	0.197691	0.0535794	54.3571	-0.0515009	0	0.97631	55.5037	-0.0790713	0.0548909	0.970834	O95292	1.14657	-0.0790713	0.854899	Yes	Yes	Yes	Yes	Yes	Yes	Yes	-7.74581e+18	27.2	9217	VAPB	A2A2F2; hsa:9217; O95292; O95293; Q9P0H0	1	78.242	13	-7.74581e+18	27.2
P11532	0.987755	1.00036	0.981211	0.911931	0.82193	0.647117	0.454081	0.398816	0.272613	0.091085	0.987755	0.888037	0.856885	0.827759	0.692441	0.539227	0.427727	0.329248	0.24541	0.0725456	56.2242	-0.0654842	0.0883888	0.996616	54.8161	-0.0498582	0.0101237	0.993595	P11532	-1.4081	-0.0654842	0.854899	Yes	Yes	Yes	Yes	Yes	Yes	Yes	-1.04429e+18	426.5	1756	DMD	A1L0U9; E7EQR9; E7EQS5; E7ESB2; E9PDN1; E9PDN5; F5GZY3; F8VX32; hsa:1756; P11532; Q02295; Q14169; Q14170; Q5JYU0; Q6NSJ9; Q7KZ48; Q8N754; Q9UCW3; Q9UCW4	1	33.911	5	-1.04429e+18	426.5
Q5VZF2	0.987755	0.934726	0.843685	0.896578	0.972257	0.681176	0.522194	0.488731	0.207495	0.114048	0.987755	1.35499	0.961167	0.89497	0.831126	0.616405	0.459914	0.353139	0.220869	0.0592693	57.1109	-0.0684338	0.0767463	0.950797	55.8182	-0.0753694	0.0684024	0.907145	Q5VZF2	-1.29269	-0.0753694	0.854899	Yes	Yes	Yes	Yes	Yes	Yes	Yes	2.40166e+18	40.5	10150	MBNL2	hsa:10150; Q3SXY5; Q58F19; Q5VZF2; Q8NEV3; Q8TD82	1	11.115	2	2.40166e+18	40.5
Q8IVH2	0.987755	0.752753	0.692505	0.540403	0.488832	0.443737	0.319371	0.262494	0.119199	0.0206663	0.987755	0.856351	0.770311	0.676829	0.584247	0.571723	0.337604	0.274	0.122705	0.0298717	50.779	-0.0454554	0	0.971384	52.8819	-0.0495468	0	0.9746	Q8IVH2	2.10284	-0.0495468	0.854899	Yes	Yes	Yes	Yes	Yes	Yes	Yes	-5.84024e+18	73.4	116113	FOXP4	hsa:116113; Q5W098; Q7Z7F8; Q8IVH2; Q8IW55; Q96E19	1	7.243	1	-5.84024e+18	73.4
Q86W42	0.987755	1.01826	0.954876	0.979481	0.866271	0.673391	0.525221	0.414769	0.260472	0.0451598	0.987755	0.938901	0.905091	0.874925	0.76621	0.629606	0.425581	0.334474	0.209962	0.0545277	56.8919	-0.0691693	0.0334057	0.994668	55.4712	-0.062222	0.0187183	0.996088	Q86W42	-1.4207	-0.0691693	0.857265	Yes	Yes	Yes	Yes	Yes	Yes	Yes	-2.2225e+18	37.5	79228	THOC6	B2RA85; hsa:79228; Q86W42; Q8NBR1; Q9BTV9	1	27.197	5	-2.2225e+18	37.5
Q96DX7	0.987755	0.864125	0.785164	0.764548	0.713782	0.612085	0.497976	0.433622	0.476797	0.191355	0.987755	0.938067	0.852949	0.824222	0.725883	0.71897	0.537162	0.507683	0.692602	0.222378	57.6324	-0.0296284	0.00715165	0.969266	61.6222	-0.0257122	0	0.874782	Q96DX7	3.98984	-0.0296284	0.857265	Yes	Yes	Yes	Yes	Yes	Yes	Yes	1.71908e+18	38.4	54765	TRIM44	D3DR14; hsa:54765; Q96DX7; Q96QY2; Q9UGK0	1	3.687	1	1.71908e+18	38.4
O75592	0.987755	1.03317	1.0329	0.855639	0.805708	0.620843	0.529762	0.436522	0.333316	0.10869	0.987755	1.01895	0.855901	0.874925	0.718998	0.702722	0.524288	0.466621	0.481276	0.155048	56.9042	-0.0548664	0.0911144	0.983914	58.4783	-0.0370898	0.0441042	0.96473	O75592	1.57413	-0.0548664	0.860667	Yes	Yes	Yes	Yes	Yes	Yes	Yes	3.76281e+17	513.3	23077	MYCBP2	A6NJC6; hsa:23077; O75592; Q5JSX8; Q5VZN6; Q6PIB6; Q9UQ11; Q9Y6E4	1	13.628	4	3.76281e+17	513.3
Q96NY7	0.987755	1.00931	0.930492	0.937518	0.815441	0.630574	0.462406	0.42202	0.250539	0.0727149	0.987755	0.980593	0.919847	0.823043	0.738669	0.533134	0.412707	0.33522	0.24132	0.0540536	56.2991	-0.0633669	0.0559552	0.99395	54.9325	-0.0581845	0.0341843	0.997033	Q96NY7	-1.36668	-0.0633669	0.860667	Yes	Yes	Yes	Yes	Yes	Yes	Yes	6.97397e+18	73	54102	CLIC6	A8K0U8; hsa:54102; Q8IX31; Q96NY7	1	62.014	11	6.97397e+18	73
Q8TAD8	0.987755	0.855175	0.942196	0.710303	0.622937	0.596515	0.419269	0.24074	0.185421	0.038271	0.987755	0.981426	0.833274	0.609617	0.481955	0.323943	0.560051	0.333727	0.129522	0.0421997	54.0314	-0.053456	0	0.970507	52.5883	-0.0483863	0.0138845	0.904544	Q8TAD8	-1.44308	-0.053456	0.861591	Yes	Yes	Yes	Yes	Yes	Yes	Yes	-2.38242e+18	45.8	79753	SNIP1	hsa:79753; Q8TAD8; Q96SP9; Q9H9T7	1	14.7	3	-2.38242e+18	45.8
Q9Y4P1	0.987755	1.04809	1.00267	1.01837	0.775426	0.593596	0.457865	0.339356	0.243917	0.0597028	0.987755	0.941402	0.940507	0.84073	0.698343	0.518917	0.386242	0.290425	0.182694	0.0464671	55.6705	-0.0759201	0.0837174	0.982449	54.3651	-0.0645505	0.0295911	0.998422	Q9Y4P1	-1.30539	-0.0759201	0.862592	Yes	Yes	Yes	Yes	Yes	Yes	Yes	5.8394e+17	44.3	23192	ATG4B	B7WNK2; hsa:23192; Q53NU4; Q6ZUV8; Q8WYM9; Q96K07; Q96K96; Q96SZ1; Q9Y2F2; Q9Y4P1	1	42.476	6	5.8394e+17	44.3
P25686	0.987755	0.993395	1.00462	0.944682	0.828419	0.766809	0.507058	0.536589	0.353183	0.1638	0.987755	0.958913	1.00249	0.811251	0.778013	0.569692	0.437025	0.426305	0.436285	0.161687	58.0264	-0.0564121	0.145047	0.984491	56.2875	-0.0492079	0.18433	0.962439	P25686	-1.73887	-0.0564121	0.863446	Yes	Yes	Yes	Yes	Yes	Yes	Yes	-2.38256e+18	35.6	3300	DNAJB2	A8K9P6; hsa:3300; P25686; Q53QD7; Q8IUK1; Q8IUK2; Q96F52	1	16.577	2	-2.38256e+18	35.6
Q6IPR3	0.987755	0.983451	0.954876	0.921142	0.861945	0.758051	0.554736	0.516286	0.297998	0.0497523	0.987755	0.977257	0.845079	0.74404	0.809487	0.669211	0.512128	0.397188	0.295855	0.0379323	57.9905	-0.0593	0	0.996322	56.4732	-0.0471782	0	0.975184	Q6IPR3	-1.51722	-0.0593	0.863446	Yes	Yes	Yes	Yes	Yes	Yes	Yes	-3.68368e+18	29.8	127253	TYW3	B4DSP9; E9PGR7; hsa:127253; Q5HYJ0; Q6IPR3; Q8N7L1	1	6.07	2	-3.68368e+18	29.8
Q86V81	0.987755	0.916827	1.00657	0.891461	0.779752	0.613058	0.42835	0.413319	0.216324	0.0841962	0.987755	0.996436	1.0684	0.900866	0.864568	0.70983	0.499969	0.434517	0.289039	0.0701748	55.7921	-0.0637867	0.0645151	0.988207	57.0192	-0.0668385	0.0629186	0.987503	Q86V81	1.22712	-0.0668385	0.863446	Yes	Yes	Yes	Yes	Yes	Yes	Yes	2.75838e+18	26.9	10189	ALYREF	hsa:10189; O43672; Q86V81	1	84.07	11	2.75838e+18	26.9
Q9HBU6	0.987755	1.02124	0.955851	0.944682	0.774345	0.557591	0.443486	0.356759	0.214117	0.0512832	0.987755	0.983928	0.910993	0.820684	0.708178	0.475251	0.369076	0.284452	0.140429	0.0260785	55.4551	-0.0690529	0.0517592	0.992258	54.041	-0.0667068	0.0064887	0.997318	Q9HBU6	-1.41412	-0.0690529	0.863446	Yes	Yes	Yes	Yes	Yes	Yes	Yes	-5.58534e+18	50.9	55500	ETNK1	G5E969; hsa:55500; Q9HBU6	1	22.453	6	-5.58534e+18	50.9
Q9UBF8	0.987755	1.04113	1.11483	1.08797	1.00578	0.742482	0.516139	0.519186	0.28365	0.0880233	0.987755	0.998103	1.00544	0.986944	0.833093	0.641792	0.488524	0.388228	0.261771	0.0640108	57.6161	-0.0837438	0.110331	0.956234	56.3827	-0.0712883	0.0706131	0.992418	Q9UBF8	-1.23347	-0.0837438	0.863446	Yes	Yes	Yes	Yes	Yes	Yes	Yes	4.22353e+18	91.3	5298	PI4KB	B4DGI2; hsa:5298; O15096; P78405; Q5VWB9; Q5VWC0; Q5VWC1; Q9BWR6; Q9UBF8	1	20.301	6	4.22353e+18	91.3
Q5T8D3	0.987755	0.727893	0.606673	0.351057	0.271453	0.215057	0.139252	0.102967	0.0662218	0.023728	0.987755	0.790478	0.644385	0.430388	0.340319	0.284338	0.193121	0.136627	0.106344	0.0279751	47.3046	-0.075804	0.0466392	0.987047	48.438	-0.0654152	0.0494934	0.988863	Q5T8D3	1.13342	-0.075804	0.864442	Yes	Yes	Yes	Yes	Yes	Yes	Yes	2.82216e+18	60.1	91452	ACBD5	B3KQ56; D3DRW0; hsa:91452; Q5T8D3; Q5T8D4; Q5T8E1; Q5T8E2; Q86UV1; Q8N6E3; Q9UFB5	1	28.185	7	2.82216e+18	60.1
O95478	0.987755	1.01229	1.25139	0.695974	0.688907	0.636413	0.474515	0.335006	0.208599	0.0443944	0.987755	1.12234	1.093	0.709845	0.819323	0.80224	0.548606	0.389722	0.186784	0.045993	55.4302	-0.0636476	0.0280281	0.89694	56.8502	-0.06925	0	0.925989	O95478	1.41993	-0.06925	0.865643	Yes	Yes	Yes	Yes	Yes	Yes	Yes	-3.02301e+17	30	10412	NSA2	hsa:10412; O95478	1	21.751	6	-3.02301e+17	30
Q7L5D6	0.987755	1.01826	0.935369	0.891461	0.762448	0.605273	0.460136	0.591698	0.201976	0.0612336	0.987755	0.941402	0.895253	0.82658	0.685556	0.608281	0.418429	0.344926	0.192238	0.0455188	56.7509	-0.0528649	0	0.956014	55.0166	-0.0557946	0	0.996595	Q7L5D6	-1.73434	-0.0557946	0.866529	Yes	Yes	Yes	Yes	Yes	Yes	Yes	-6.22095e+18	36.5	51608	GET4	A4D2Q1; B3KNC7; hsa:51608; Q7L5D6; Q9UFC9; Q9Y309	1	39.238	6	-6.22095e+18	36.5
Q92614	0.987755	0.950637	0.972432	0.874061	0.802464	0.585811	0.500246	0.501783	0.360909	0.228861	0.987755	0.946405	0.928702	0.874925	0.758341	0.582894	0.438456	0.343433	0.263134	0.0858219	56.9578	-0.0496827	0.221497	0.985477	55.4449	-0.0593468	0.0681082	0.997279	Q92614	-1.5129	-0.0593468	0.866529	Yes	Yes	Yes	Yes	Yes	Yes	Yes	-8.02924e+18	233	399687	MYO18A	hsa:399687; Q5H9U3; Q5QD01; Q5W9F9; Q5W9G1; Q8IXP8; Q92614	1	34.428	7	-8.02924e+18	233
Q96RK0	0.987755	1.01726	0.95195	0.916025	0.838153	0.592623	0.490408	0.439423	0.297998	0.0880233	0.987755	1.05897	0.959199	1.07774	0.905878	0.696629	0.578647	0.450196	0.362662	0.0862961	56.5705	-0.0587168	0.0744479	0.989249	57.7938	-0.0672985	0.0957625	0.969464	Q96RK0	1.2233	-0.0672985	0.866529	Yes	Yes	Yes	Yes	Yes	Yes	Yes	8.42293e+18	163.7	23152	CIC	hsa:23152; Q7LGI1; Q96RK0; Q9UEG5; Q9Y6T1	1	11.367	4	8.42293e+18	163.7
Q12797	0.987755	0.830315	0.861242	0.768642	0.645648	0.526452	0.398078	0.36401	0.242813	0.101801	0.987755	0.925559	0.924766	0.8537	0.838995	0.582894	0.451331	0.391215	0.355845	0.100995	54.3844	-0.044675	0.022456	0.988385	56.3007	-0.0517146	0.0772599	0.978868	Q12797	1.9163	-0.0517146	0.869103	Yes	Yes	Yes	Yes	Yes	Yes	Yes	-7.28374e+17	85.8	444	ASPH	A0A0A0MSK8; A6NDF4; A6NHI2; B4DIC9; B4E2K4; B7ZM95; E5RGP5; F5H667; hsa:444; Q12797; Q6NXR7; Q8TB28; Q9H291; Q9H2C4; Q9NRI0; Q9NRI1; Q9Y4J0	1	178.474	28	-7.28374e+17	85.8
Q15126	0.987755	1.02024	0.948049	0.807535	0.682418	0.614031	0.450297	0.35966	0.249435	0.0627645	0.987755	0.963916	0.852949	0.703949	0.605886	0.532119	0.392679	0.299384	0.175877	0.0436222	55.4273	-0.0546826	0.025898	0.991973	53.6969	-0.0520225	0	0.993246	Q15126	-1.7304	-0.0546826	0.869103	Yes	Yes	Yes	Yes	Yes	Yes	Yes	7.62585e+18	22	10654	PMVK	hsa:10654; Q15126; Q5TZW9	1	32.486	7	7.62585e+18	22
Q9BRA0	0.987755	1.00632	0.985112	0.92933	0.7711	0.627655	0.483597	0.549641	0.366427	0.22733	0.987755	0.947239	0.911977	0.817147	0.715063	0.528057	0.454192	0.437504	0.387203	0.175437	57.2869	-0.0510762	0.230078	0.976012	55.8798	-0.0450613	0.169046	0.985662	Q9BRA0	-1.40701	-0.0510762	0.869103	Yes	Yes	Yes	Yes	Yes	Yes	Yes	-2.12396e+16	13.5	84316	NAA38	hsa:84316; Q8N4M0; Q9BRA0	1	7.716	1	-2.12396e+16	13.5
Q9BYG5	0.987755	0.973508	0.888552	0.849498	0.702967	0.50407	0.399592	0.3031	0.183214	0.0688878	0.987755	0.94307	1.00741	0.943315	0.810471	0.555475	0.435595	0.362844	0.252227	0.0720714	54.3585	-0.0628286	0.0470248	0.997295	55.543	-0.0704858	0.089867	0.987018	Q9BYG5	1.18453	-0.0704858	0.869103	Yes	Yes	Yes	Yes	Yes	Yes	Yes	-9.03743e+18	41.2	84612	PARD6B	A2A2A7; hsa:84612; Q9BYG5; Q9Y510	1	20.802	4	-9.03743e+18	41.2
Q8TBY8	0.987755	1.06996	0.959753	1.13812	1.17233	0.959485	0.867296	0.743973	0.225154	0.0413327	0.987755	1.34665	1.15497	1.27112	1.29636	1.05916	0.884065	0.524108	0.159517	0.0241819	59.7202	-0.159413	0.0354135	0.955289	58.4974	-0.215357	0.0631362	0.845624	Q8TBY8	-1.22277	-0.215357	0.873922	Yes	Yes	Yes	Yes	Yes	Yes	Yes	3.89581e+18	117.4	83449	PMFBP1	B3KVI9; G3V1Q7; H7BY07; hsa:83449; Q8NA09; Q8TBY8; Q9BY16; Q9H0H4	1	3.181	1	3.89581e+18	117.4
Q9H936	0.987755	0.812416	0.835882	0.771712	0.739737	0.564403	0.477542	0.462627	0.289168	0.0336785	0.987755	0.939735	0.886398	0.890254	0.921615	0.620467	0.542884	0.486032	0.417197	0.0379323	55.8123	-0.0405913	0	0.96776	58.0608	-0.0474464	0	0.961779	Q9H936	2.24851	-0.0474464	0.873922	Yes	Yes	Yes	Yes	Yes	Yes	Yes	5.41747e+18	34.4	79751	SLC25A22	A8K366; C9J1H6; E9PJD3; E9PKB2; E9PL68; E9PN26; E9PNQ3; E9PP01; E9PR97; hsa:79751; Q8TBU8; Q9H936	1	30.742	7	5.41747e+18	34.4
Q96SK2	0.987755	0.802473	0.8154	0.679598	0.433676	0.299717	0.198282	0.155176	0.0772587	0.0283206	0.987755	0.896375	0.98281	0.774698	0.574411	0.348314	0.240328	0.186648	0.151336	0.0388806	50.6352	-0.0678567	0.00391866	0.986359	52.159	-0.0863636	0.0749416	0.988038	Q96SK2	1.5238	-0.0863636	0.874228	Yes	Yes	Yes	Yes	Yes	Yes	Yes	-3.2895e+18	62.9	84928	TMEM209	A4D1L1; hsa:84928; Q49A50; Q6PF00; Q8NCH3; Q96SK2; Q96SL6	1	19.054	5	-3.2895e+18	62.9
Q9UJZ1	0.987755	0.787557	0.805646	0.703138	0.641322	0.506989	0.424566	0.456826	0.326694	0.0420981	0.987755	0.869692	0.869674	0.814789	0.865551	0.616405	0.493531	0.459155	0.516725	0.0360357	54.6941	-0.036482	0	0.964484	57.9767	-0.0385602	0	0.923561	Q9UJZ1	3.28266	-0.0385602	0.874228	Yes	Yes	Yes	Yes	Yes	Yes	Yes	8.86214e+18	38.5	30968	STOML2	B4E1K7; D3DRN3; hsa:30968; O60376; Q53G29; Q96FY2; Q9P042; Q9UJZ1	1	151.385	18	8.86214e+18	38.5
Q9UKJ3	0.987755	1.04311	0.920738	0.942635	0.704048	0.600408	0.455595	0.377063	0.280339	0.133949	0.987755	0.988931	0.958215	0.792385	0.723916	0.707799	0.480657	0.467367	0.343574	0.163583	55.5941	-0.0613199	0.135235	0.985646	57.0453	-0.0450388	0.108514	0.982241	Q9UKJ3	1.45117	-0.0613199	0.874228	Yes	Yes	Yes	Yes	Yes	Yes	Yes	6.82707e+18	164.1	23131	GPATCH8	B9EGP9; hsa:23131; O60300; Q8TB99; Q9UKJ3	1	47.195	10	6.82707e+18	164.1
Q9C0C2	0.987755	0.986435	0.947073	0.991763	0.909531	0.709396	0.633444	0.777329	0.5971	0.368933	0.987755	0.933064	0.927718	0.922091	0.853748	0.651947	0.582224	0.559945	0.624432	0.245138	65.2226	-0.0294752	0.276914	0.90893	61.7627	-0.0301657	0.0799401	0.929376	Q9C0C2	-3.45987	-0.0301657	0.875066	Yes	Yes	Yes	Yes	Yes	Yes	Yes	3.23293e+18	181.7	85456	TNKS1BP1	A7E2F8; hsa:85456; Q6PJ35; Q6ZV74; Q9C0C2	1	186.178	34	3.23293e+18	181.7
Q9BW19	0.987755	0.960581	0.930492	0.754313	0.694315	0.738589	0.468461	0.375612	0.229569	0.0665916	0.987755	0.952242	0.888366	0.71692	0.604902	0.591018	0.424151	0.362844	0.219506	0.0649591	55.9715	-0.0508312	0	0.970986	54.5719	-0.0473695	0	0.98767	Q9BW19	-1.39955	-0.0508312	0.87532	Yes	Yes	Yes	Yes	Yes	Yes	Yes	3.52714e+18	73.7	3833	KIFC1	hsa:3833; O60887; Q14834; Q4KMP0; Q5SU09; Q6GMS7; Q6P4A5; Q9BW19; Q9UQP7	1	62.589	9	3.52714e+18	73.7
O43913	0.987755	0.942681	0.968531	0.696998	0.666196	0.555645	0.410187	0.278446	0.187628	0.0367402	0.987755	0.895541	0.674883	0.611976	0.551789	0.509778	0.417713	0.30237	0.154063	0.0417256	54.2153	-0.0563088	0	0.983258	52.4948	-0.0433594	0	0.965191	O43913	-1.72051	-0.0563088	0.87618	Yes	Yes	Yes	Yes	Yes	Yes	Yes	5.9121e+18	50.3	5001	ORC5	A4D0P8; hsa:5001; O43913; O60590; O95268	1	48.068	9	5.9121e+18	50.3
P16930	0.987755	1.01328	0.965605	1.01326	1.00254	0.757078	0.651607	0.830988	0.637936	0.0688878	0.987755	0.903046	0.944442	0.944494	0.910796	0.707799	0.589376	0.565918	0.687148	0.0578468	62.9532	-0.048111	0	0.911404	61.1836	-0.0387028	0	0.88729	P16930	-1.76954	-0.048111	0.87618	Yes	Yes	Yes	Yes	Yes	Yes	Yes	6.93365e+18	46.3	2184	FAH	B2R9X1; D3DW95; hsa:2184; P16930; Q53XA7	1	55.143	10	6.93365e+18	46.3
P22059	0.987755	1.00533	0.945122	1.00404	0.922509	0.75124	0.591819	0.571395	0.26268	0.0773075	0.987755	0.959747	0.956248	0.920912	0.87342	0.700691	0.525003	0.413613	0.229049	0.0545277	58.2457	-0.0692429	0.0451173	0.985737	56.8467	-0.0693471	0.0286177	0.997746	P22059	-1.39901	-0.0693471	0.87618	Yes	Yes	Yes	Yes	Yes	Yes	Yes	-1.86691e+18	89.4	5007	OSBP	hsa:5007; P22059; Q6P524	1	126.067	21	-1.86691e+18	89.4
P56545	0.987755	1.00632	0.956827	0.883273	0.735411	0.594569	0.450297	0.382864	0.22405	0.0742458	0.987755	0.940568	0.902139	0.747577	0.636377	0.50267	0.411991	0.301624	0.175877	0.0426739	55.5951	-0.0610284	0.0520526	0.997097	53.9759	-0.0546394	0	0.99689	P56545	-1.61927	-0.0610284	0.87618	Yes	Yes	Yes	Yes	Yes	Yes	Yes	6.17488e+18	48.9	1488	CTBP2	A8K2X5; D3DRF5; hsa:1488; O43449; P56545; Q5SQP7; Q69YI3; Q86SV0; Q8IY44; Q9H2T8	1	64.816	10	6.17488e+18	48.9
Q674X7	0.987755	0.958592	1.03973	0.924213	0.866271	0.606246	0.566845	0.529338	0.389605	0.0979738	0.987755	1.04063	1.06643	0.924449	0.985548	0.742326	0.610119	0.607727	0.500364	0.1963	58.2033	-0.0497271	0.0470398	0.969862	60.2681	-0.0490663	0.169877	0.955535	Q674X7	2.06481	-0.0497271	0.87618	Yes	Yes	Yes	Yes	Yes	Yes	Yes	-2.74442e+18	86.3	23254	KAZN	B0QYQ0; B1AJZ1; B1AK78; hsa:23254; Q5TGF1; Q674X4; Q674X6; Q674X7; Q6ZUD1; Q8IYN7; Q8N409; Q9UIL2; Q9UPX4	1	8.905	2	-2.74442e+18	86.3
Q92990	0.987755	1.03218	0.926591	0.994833	0.810034	0.556618	0.494192	0.394465	0.239502	0.0428635	0.987755	0.963916	0.908042	0.844267	0.733751	0.456972	0.452761	0.325515	0.211325	0.0455188	56.0777	-0.0662089	0.0371266	0.979837	54.694	-0.0587116	0.0229684	0.98753	Q92990	-1.38367	-0.0662089	0.87618	Yes	Yes	Yes	Yes	Yes	Yes	Yes	4.2862e+18	68.2	11146	GLMN	hsa:11146; Q5VVC3; Q92990; Q9BVE8	1	85.929	16	4.2862e+18	68.2
O15091	0.987755	0.766675	0.743223	0.45443	0.374195	0.317233	0.202066	0.149375	0.0971253	0.0229626	0.987755	0.793813	0.529281	0.402088	0.320647	0.299571	0.194551	0.141106	0.0831667	0.0251302	49.181	-0.0611256	0.0210419	0.981257	47.7996	-0.0654423	0.0575666	0.973093	O15091	-1.38148	-0.0654423	0.87734	Yes	Yes	Yes	Yes	Yes	Yes	Yes	8.36726e+18	67.3	9692	PRORP	B4DXD9; B4E0S8; B4E211; C4AM93; D3DS99; D3DSA1; hsa:9692; O15091; Q86SZ4; Q86YB5; Q8N5L5	1	23.368	6	8.36726e+18	67.3
O95391	0.987755	0.957597	0.971457	0.675504	0.643485	0.600408	0.407916	0.282797	0.208599	0.0642953	0.987755	1.01311	0.989697	0.802997	0.725883	0.642808	0.462775	0.385989	0.246773	0.0744422	54.3133	-0.0541537	0.0191047	0.972634	55.8503	-0.0561507	0.0365282	0.989953	O95391	1.53702	-0.0561507	0.87734	Yes	Yes	Yes	Yes	Yes	Yes	Yes	-6.71442e+18	68.3	10569	SLU7	D3DQK2; hsa:10569; O95391; Q3LUJ0; Q3LUJ1; Q6RXQ5; Q96FM9	1	21.958	5	-6.71442e+18	68.3
P05783	0.987755	0.9039	0.888552	0.9498	0.801382	0.786271	0.834753	0.491632	0.226258	0.0665916	0.987755	0.94307	0.91001	1.12137	0.827192	0.778884	0.635868	0.414359	0.203145	0.0602176	58.6508	-0.0709385	0.00392042	0.921459	57.4389	-0.0855214	0.0412431	0.961231	P05783	-1.21194	-0.0855214	0.87734	Yes	Yes	Yes	Yes	Yes	Yes	Yes	-1.69771e+18	48	3875	KRT18	hsa:3875; P05783; Q53G38; Q5U0N8; Q9BW26	1	308.545	39	-1.69771e+18	48
P20337	0.987755	0.837276	0.800769	0.630471	0.536418	0.424275	0.298937	0.245091	0.14348	0.0352093	0.987755	0.87136	0.846063	0.742861	0.644246	0.507747	0.375513	0.297144	0.192238	0.0450446	51.8147	-0.0520454	0	0.994643	53.7117	-0.050823	0	0.996201	P20337	1.89698	-0.0520454	0.87734	Yes	Yes	Yes	Yes	Yes	Yes	Yes	-4.56003e+18	24.7	5865	RAB3B	hsa:5865; P20337; Q5VUL2; Q9BSI1	1	67.073	6	-4.56003e+18	24.7
Q8N3R9	0.987755	0.915833	0.962679	0.752266	0.744063	0.693826	0.418512	0.394465	0.233984	0.0658261	0.987755	0.913886	0.767359	0.741682	0.713096	0.531103	0.401978	0.350899	0.234503	0.0725456	55.8266	-0.0520528	0	0.975475	54.4343	-0.0450957	0	0.98587	Q8N3R9	-1.39226	-0.0520528	0.87734	Yes	Yes	Yes	Yes	Yes	Yes	Yes	1.01616e+16	77.2	64398	PALS1	A1L380; hsa:64398; Q7Z631; Q86T98; Q8N3R9; Q8N7I5; Q9H9Q0	1	20.11	5	1.01616e+16	77.2
Q9NWX6	0.987755	1.00036	0.91001	0.894531	0.772182	0.606246	0.42608	0.336456	0.220739	0.0505177	0.987755	0.967251	0.863771	0.768802	0.652114	0.533134	0.379089	0.297891	0.208599	0.045993	55.4551	-0.0649298	0.0324096	0.997397	54.109	-0.0545306	0.00566263	0.99843	Q9NWX6	-1.3461	-0.0649298	0.87734	Yes	Yes	Yes	Yes	Yes	Yes	Yes	4.78895e+18	34.8	54974	THG1L	D3DQJ5; hsa:54974; Q53G12; Q7L5R3; Q9H0S2; Q9NWX6	1	33.637	8	4.78895e+18	34.8
Q9UPM8	0.987755	1.09681	0.959753	0.95287	0.808952	0.746374	0.454838	0.439423	0.284754	0.0742458	0.987755	0.974756	0.903123	0.8537	0.723916	0.612343	0.439887	0.347166	0.246773	0.06164	56.8575	-0.0666182	0.0679901	0.978745	55.4775	-0.0561217	0.0221001	0.998468	Q9UPM8	-1.38008	-0.0666182	0.87734	Yes	Yes	Yes	Yes	Yes	Yes	Yes	6.34229e+18	127.2	23431	AP4E1	A0AVD6; A1L4A9; A6NNX7; H0YKX4; hsa:23431; Q68D31; Q9UPM8; Q9Y588	1	25.125	6	6.34229e+18	127.2
Q9Y2H1	0.987755	1.00732	0.976334	0.813675	0.706211	0.609166	0.448784	0.339356	0.214117	0.0497523	0.987755	0.948907	0.817533	0.713382	0.591132	0.547351	0.415568	0.310583	0.193601	0.0450446	55.3157	-0.0594362	0.0165955	0.99385	53.8205	-0.0486291	0	0.991286	Q9Y2H1	-1.49517	-0.0594362	0.87734	Yes	Yes	Yes	Yes	Yes	Yes	Yes	-6.39011e+18	54	23012	STK38L	A8K4U0; B4E3J8; hsa:23012; Q8TBX7; Q9Y2H1	1	45.811	10	-6.39011e+18	54
O75940	0.987755	0.968536	0.965605	0.912954	0.861945	0.76389	0.628146	0.738173	0.535293	0.316119	0.987755	0.906381	0.923783	0.846625	0.825224	0.650932	0.570064	0.524855	0.530358	0.200093	63.5136	-0.0309072	0.178019	0.964476	60.0885	-0.0319815	0.0147877	0.971148	O75940	-3.42514	-0.0319815	0.877415	Yes	Yes	Yes	Yes	Yes	Yes	Yes	-7.30202e+18	26.7	10285	SMNDC1	B2RA27; D3DRB1; hsa:10285; O75940; Q5T3K6	1	61.848	10	-7.30202e+18	26.7
P59998	0.987755	1.07195	0.953901	1.03373	0.949546	0.741508	0.631173	0.706267	0.36422	0.0597028	0.987755	0.951408	0.975924	0.929166	0.905878	0.666164	0.575786	0.502457	0.388566	0.0440963	59.8109	-0.0594443	0	0.958037	58.3177	-0.052886	0	0.984442	P59998	-1.49318	-0.0594443	0.877415	Yes	Yes	Yes	Yes	Yes	Yes	Yes	-5.46654e+18	19.7	10093	ARPC4	C9JWM7; E7ETI0; F6TTL5; hsa:10093; O15509; P59998; Q6P0W5; Q96QJ3	1	59.999	9	-5.46654e+18	19.7
Q96A46	0.987755	0.841254	0.879773	0.799347	0.708374	0.589704	0.439702	0.253792	0.17328	0.0681224	0.987755	0.983094	0.963134	0.804176	0.758341	0.713892	0.49067	0.355378	0.16906	0.055476	54.5708	-0.0553013	0	0.976501	55.9834	-0.0626134	0	0.984375	Q96A46	1.41259	-0.0626134	0.877415	Yes	Yes	Yes	Yes	Yes	Yes	Yes	-9.18073e+18	39.2	81894	SLC25A28	hsa:81894; Q4VBZ0; Q5T777; Q86VX5; Q969G8; Q96A46; Q9H2J3	1	1.205	1	-9.18073e+18	39.2
Q96F85	0.987755	1.02223	0.93927	1.00097	0.927916	0.740535	0.582738	0.549641	0.214117	0.0451598	0.987755	0.984762	0.994616	0.924449	0.898993	0.660071	0.520711	0.409133	0.196328	0.0474154	57.8842	-0.0749806	0.0132774	0.984607	56.6187	-0.0747919	0.0289925	0.995113	Q96F85	-1.26547	-0.0749806	0.877415	Yes	Yes	Yes	Yes	Yes	Yes	Yes	-1.29792e+18	18.6	25927	CNRIP1	B2R4D0; hsa:25927; Q49AN4; Q96F85; Q9UFZ0	1	43.063	6	-1.29792e+18	18.6
Q9BRT2	0.987755	0.844237	0.903182	0.84131	0.737574	0.551752	0.446513	0.475679	0.23288	0.0956775	0.987755	0.912218	0.980843	0.907941	0.930468	0.668195	0.53144	0.396441	0.32994	0.0853478	55.8563	-0.045655	0	0.971634	57.0908	-0.0642233	0.0806617	0.978226	Q9BRT2	1.23453	-0.0642233	0.877415	Yes	Yes	Yes	Yes	Yes	Yes	Yes	7.42823e+18	14.9	84300	UQCC2	B2R4I0; hsa:84300; Q9BRT2	1	9.158	2	7.42823e+18	14.9
P05423	0.987755	1.02621	0.949024	0.84131	0.717026	0.637386	0.427593	0.368361	0.242813	0.0750112	0.987755	0.942236	0.802776	0.740502	0.626541	0.517902	0.431303	0.330741	0.205872	0.052157	55.5549	-0.0588186	0.0492152	0.993566	54.0671	-0.0475999	0	0.994598	P05423	-1.48783	-0.0588186	0.881829	Yes	Yes	Yes	Yes	Yes	Yes	Yes	-3.52938e+18	44.4	661	POLR3D	hsa:661; P05423; Q6FI28; Q9BPV7; Q9BPZ1; Q9BXB3	1	20.491	5	-3.52938e+18	44.4
Q99614	0.987755	1.01229	0.92464	1.00507	0.928998	0.774594	0.684149	0.909301	0.685395	0.358982	0.987755	1.00978	0.981826	0.952748	0.9285	0.745373	0.664479	0.621912	0.770315	0.246086	68.2968	-0.0270957	0	0.862346	64.8859	-0.0305066	0	0.886828	Q99614	-3.41083	-0.0305066	0.881829	Yes	Yes	Yes	Yes	Yes	Yes	Yes	3.30495e+18	33.5	7265	TTC1	B2RCT2; D3DQJ8; hsa:7265; Q99614; Q9BVT3	1	122.807	18	3.30495e+18	33.5
Q9Y3C1	0.987755	1.11073	1.22505	1.01121	0.776508	0.716208	0.494949	0.377063	0.242813	0.0704187	0.987755	1.18655	1.18646	0.953928	0.83211	0.774822	0.571495	0.478566	0.347664	0.0929342	56.4539	-0.0810541	0.0867305	0.93852	57.9582	-0.0668962	0.093286	0.928487	Q9Y3C1	1.50433	-0.0810541	0.881829	Yes	Yes	Yes	Yes	Yes	Yes	Yes	-2.52342e+18	21.2	51491	NOP16	B4DV13; D6RGD3; hsa:51491; Q05D05; Q6IAI6; Q6PIM0; Q8IXL5; Q9Y3C1	1	52.392	10	-2.52342e+18	21.2
O15514	0.987755	1.03317	0.968531	1.05931	1.00362	0.84855	0.684906	0.815035	0.545226	0.150788	0.987755	0.931396	0.97494	0.944494	0.940303	0.820519	0.617987	0.594288	0.605345	0.0843994	62.7223	-0.0508173	0.037867	0.948751	61.3435	-0.0441503	0	0.951625	O15514	-1.37876	-0.0508173	0.88474	Yes	Yes	Yes	Yes	Yes	Yes	Yes	2.5836e+18	16.3	5433	POLR2D	hsa:5433; O15514; Q52LT4	1	42.733	5	2.5836e+18	16.3
Q04864	0.987755	1.2052	0.877823	0.865874	0.648892	0.51672	0.469974	0.597499	0.434856	0.0995046	0.987755	1.11734	0.98281	0.89497	0.721948	0.71897	0.4077	0.380763	0.24132	0.0787096	57.2738	-0.0409407	0.0626992	0.863663	55.9025	-0.0668632	0.0702676	0.969988	Q04864	-1.37124	-0.0668632	0.88474	Yes	Yes	Yes	Yes	Yes	Yes	Yes	1.13642e+18	68.5	5966	REL	hsa:5966; Q04864; Q17RU2; Q2PNZ7; Q6LDY0	1	4.384	2	1.13642e+18	68.5
Q8WU10	0.987755	1.03417	0.898305	0.930353	0.798138	0.597488	0.453325	0.335006	0.225154	0.0535794	0.987755	0.952242	0.994616	0.833655	0.667851	0.557506	0.36693	0.265787	0.16497	0.0531053	55.6341	-0.068009	0.044189	0.991989	54.2491	-0.0695925	0.04056	0.993956	Q8WU10	-1.38497	-0.0695925	0.88474	Yes	Yes	Yes	Yes	Yes	Yes	Yes	3.76429e+18	55.8	79912	PYROXD1	A6NKI6; B3KWN8; hsa:79912; Q8WU10; Q9H6P1	1	12.505	2	3.76429e+18	55.8
Q8WZA0	0.987755	1.03317	0.974383	1.01633	0.939812	0.785298	0.675068	0.855642	0.662218	0.296218	0.987755	0.947239	0.949361	0.949211	0.84883	0.713892	0.633723	0.599514	0.673514	0.203886	66.2317	-0.0320441	0	0.91056	62.8324	-0.0312732	0	0.933534	Q8WZA0	-3.39927	-0.0320441	0.88474	Yes	Yes	Yes	Yes	Yes	Yes	Yes	-5.43904e+18	21.5	84328	LZIC	B2R6F0; B4E2N0; hsa:84328; Q8WZA0; Q96IU1	1	66.463	10	-5.43904e+18	21.5
Q9HAA7	0.987755	1.01925	1.01437	0.766595	0.617529	0.439845	0.429107	0.237839	0.172177	0.0260243	0.987755	1.07065	0.988713	0.735786	0.674737	0.494546	0.492101	0.37479	0.181331	0.0502603	53.6533	-0.066925	0.0358048	0.975732	54.8447	-0.056118	0.0179036	0.964175	Q9HAA7	1.19143	-0.066925	0.88474	Yes	Yes	Yes	Yes	Yes	Yes	Yes	-1.60844e+18	14.5				1	1.106	1	-1.60844e+18	14.5
Q9Y448	0.987755	0.946659	0.861242	0.810605	0.740819	0.658794	0.510842	0.584447	0.382983	0.211256	0.987755	0.983928	0.893285	0.810072	0.691457	0.542274	0.510698	0.445716	0.396746	0.129444	58.4813	-0.0340752	0.0798969	0.980276	56.5476	-0.0405506	0.0711668	0.982899	Q9Y448	-1.93364	-0.0405506	0.88474	Yes	Yes	Yes	Yes	Yes	Yes	Yes	-5.24351e+18	35.4	90417	KNSTRN	B4DXA7; hsa:90417; Q147U5; Q32Q57; Q5ISJ0; Q6P2S5; Q6PJM0; Q86XB4; Q9Y448	1	24.655	7	-5.24351e+18	35.4
P13716	0.987755	0.966547	0.952925	0.915001	0.854375	0.64809	0.579711	0.567044	0.441478	0.142368	0.987755	0.958079	0.951329	0.938599	0.879321	0.694598	0.608689	0.545013	0.670788	0.233758	59.2545	-0.0414589	0.0357331	0.983605	62.4944	-0.0308139	0.0297421	0.91484	P13716	3.23989	-0.0414589	0.885472	Yes	Yes	Yes	Yes	Yes	Yes	Yes	1.49846e+18	36.3	210	ALAD	A8K375; B2R6F2; hsa:210; P13716; Q16870; Q16871; Q9BVQ9	1	11.692	2	1.49846e+18	36.3
O94916	0.987755	0.996379	0.954876	0.84131	0.677011	0.530344	0.40716	0.375612	0.341042	0.120171	0.987755	0.845511	0.852949	0.665037	0.674737	0.899728	0.432019	0.388975	0.306763	0.0763388	54.9539	-0.0558903	0.1474	0.98498	56.4623	-0.0391503	0	0.850085	O94916	1.50839	-0.0558903	0.888135	Yes	Yes	Yes	Yes	Yes	Yes	Yes	-4.93315e+18	165.7	10725	NFAT5	A2RRB4; A6H8V5; E9PHR7; hsa:10725; O94916; O95693; Q7LA65; Q969Q8; Q96QH3; Q9UN18	1	11.493	3	-4.93315e+18	165.7
P02462	0.987755	0.911855	0.906108	0.880202	0.831664	0.710369	0.494949	0.527888	0.373049	0.171454	0.987755	0.963082	0.971005	0.958644	0.975712	0.869263	0.562912	0.534561	0.49491	0.141772	58.1421	-0.0435551	0.0954022	0.980433	59.6544	-0.0557074	0.125792	0.956422	P02462	1.51229	-0.0557074	0.888135	Yes	Yes	Yes	Yes	Yes	Yes	Yes	-2.08473e+18	160.5	1282	COL4A1	A7E2W4; B1AM70; F5H5K0; hsa:1282; P02462; Q1P9S9; Q5VWF6; Q86X41; Q8NF88; Q9NYC5	1	16.385	4	-2.08473e+18	160.5
P38159	0.987755	0.763691	0.801745	0.597719	0.498566	0.357131	0.253529	0.18128	0.111473	0.0375056	0.987755	0.856351	0.847047	0.701591	0.551789	0.413306	0.28682	0.215019	0.124068	0.0346133	50.8096	-0.0557005	0	0.983888	52.1286	-0.0591452	0	0.995748	P38159	1.31894	-0.0591452	0.888135	Yes	Yes	Yes	Yes	Yes	Yes	Yes	-4.64254e+18	42.3	27316	RBMX	B4E3U4; D3DWH0; E9PG86; hsa:27316; P38159; Q5JQ67; Q8N8Y7; Q969R3	1	135.732	10	-4.64254e+18	42.3
P53803	0.987755	1.01328	0.930492	0.832098	0.83599	0.896233	0.550952	0.613452	0.396227	0.169158	0.987755	0.873028	0.900172	0.725174	0.646213	0.785992	0.624424	0.559945	0.665334	0.192032	59.8248	-0.044183	0.0635814	0.943065	62.0316	-0.0244404	0	0.845647	P53803	2.20687	-0.044183	0.888135	Yes	Yes	Yes	Yes	Yes	Yes	Yes	-8.59376e+18	7	5440	POLR2K	hsa:5440; P53803; Q6IBD4	1	5.83	2	-8.59376e+18	7
Q00577	0.987755	1.00334	0.975359	0.984599	0.978746	0.732751	0.672797	0.803433	0.545226	0.0773075	0.987755	0.923058	0.939523	0.949211	0.857683	0.702722	0.589376	0.553972	0.598528	0.0673299	62.084	-0.0481964	0	0.939199	60.3472	-0.0398133	0	0.939672	Q00577	-1.73682	-0.0481964	0.888135	Yes	Yes	Yes	Yes	Yes	Yes	Yes	-9.1953e+18	34.9	5813	PURA	hsa:5813; Q00577	1	90.479	10	-9.1953e+18	34.9
Q6ZTA4	0.987755	0.776618	0.834907	0.658105	0.573188	0.449576	0.401862	0.394465	0.279235	0.151553	0.987755	0.92139	0.921815	0.765265	0.76621	0.638746	0.435595	0.410626	0.39402	0.122332	53.3276	-0.039525	0.0967848	0.972476	56.5619	-0.0421618	0.0521148	0.977269	Q6ZTA4	3.23426	-0.0421618	0.888135	Yes	Yes	Yes	Yes	Yes	Yes	Yes	4.02831e+18	83.8	440730	TRIM67	hsa:440730; Q5TER7; Q5TER8; Q6ZTA4; Q7Z4K7	1	1.226	1	4.02831e+18	83.8
[truncated: 6,251 more rows]
[truncated: 6 more columns]
